# Supplementary material for: More than a Toxin: Protein Inventory of Clostridium tetani Toxoid Vaccines
Source: Proteomes. 2019 Apr 16;7(2):15. doi: 10.3390/proteomes7020015 (PMC6631180; doi:10.3390/proteomes7020015)
Supplement: Supplementary file 1 [file proteomes-07-00015-s001.zip]

Archive with 21 entries (12 files):
- proteomes-479756-supplementary/
- proteomes-479756-supplementary/docProps/
- proteomes-479756-supplementary/docProps/app.xml
- proteomes-479756-supplementary/docProps/core.xml
- proteomes-479756-supplementary/xl/
- proteomes-479756-supplementary/xl/printerSettings/
- proteomes-479756-supplementary/xl/printerSettings/printerSettings1.bin
- proteomes-479756-supplementary/xl/sharedStrings.xml
- proteomes-479756-supplementary/xl/styles.xml
- proteomes-479756-supplementary/xl/theme/
- proteomes-479756-supplementary/xl/theme/theme1.xml
- proteomes-479756-supplementary/xl/workbook.xml
- proteomes-479756-supplementary/xl/worksheets/
- proteomes-479756-supplementary/xl/worksheets/sheet1.xml
- proteomes-479756-supplementary/xl/worksheets/_rels/
- proteomes-479756-supplementary/xl/worksheets/_rels/sheet1.xml.rels
- proteomes-479756-supplementary/xl/_rels/
- proteomes-479756-supplementary/xl/_rels/workbook.xml.rels
- proteomes-479756-supplementary/[Content_Types].xml
- proteomes-479756-supplementary/_rels/
- proteomes-479756-supplementary/_rels/.rels
