# Supplementary material for: More than a Toxin: Protein Inventory of Clostridium tetani Toxoid Vaccines
Source: Proteomes. 2019 Apr 16;7(2):15. doi: 10.3390/proteomes7020015 (PMC6631180; doi:10.3390/proteomes7020015)
Supplement: Supplementary file 1 [file proteomes-07-00015-s001.zip › proteomes-479756-supplementary/xl/sharedStrings.xml]

<?xml version="1.0" encoding="UTF-8" standalone="yes"?>
<sst xmlns="http://schemas.openxmlformats.org/spreadsheetml/2006/main" count="7251" uniqueCount="3650"><si><t>P04958</t></si><si><t>P59602</t></si><si><t>Q877L9</t></si><si><t>Q890L0</t></si><si><t>Q890L4</t></si><si><t>Q890L5</t></si><si><t>Q890L7</t></si><si><t>Q890M2</t></si><si><t>Q890M3</t></si><si><t>Q890N1</t></si><si><t>Q890N2</t></si><si><t>Q890N4</t></si><si><t>Q890N8</t></si><si><t>Q890P1</t></si><si><t>Q890P2</t></si><si><t>Q890P3</t></si><si><t>Q890P6</t></si><si><t>Q890P9</t></si><si><t>Q890R0</t></si><si><t>Q890R7</t></si><si><t>Q890S0</t></si><si><t>Q890S1</t></si><si><t>Q890S2</t></si><si><t>Q890S3</t></si><si><t>Q890S4</t></si><si><t>Q890S5</t></si><si><t>Q890S6</t></si><si><t>Q890S7</t></si><si><t>Q890S8</t></si><si><t>Q890T2</t></si><si><t>Q890T8</t></si><si><t>Q890T9</t></si><si><t>Q890U0</t></si><si><t>Q890U1</t></si><si><t>Q890U2</t></si><si><t>Q890V3</t></si><si><t>Q890V5</t></si><si><t>Q890V9</t></si><si><t>Q890W0</t></si><si><t>Q890W9</t></si><si><t>Q890X4</t></si><si><t>Q890Y2</t></si><si><t>Q890Y3</t></si><si><t>Q890Z2</t></si><si><t>Q890Z3</t></si><si><t>Q890Z6</t></si><si><t>Q890Z7</t></si><si><t>Q890Z8</t></si><si><t>Q891B6</t></si><si><t>Q891C3</t></si><si><t>Q891C4</t></si><si><t>Q891C6</t></si><si><t>Q891C7</t></si><si><t>Q891C9</t></si><si><t>Q891D5</t></si><si><t>Q891E1</t></si><si><t>Q891E7</t></si><si><t>Q891E8</t></si><si><t>Q891F1</t></si><si><t>Q891F2</t></si><si><t>Q891F4</t></si><si><t>Q891F5</t></si><si><t>Q891F6</t></si><si><t>Q891F7</t></si><si><t>Q891F8</t></si><si><t>Q891F9</t></si><si><t>Q891G0</t></si><si><t>Q891G4</t></si><si><t>Q891G6</t></si><si><t>Q891G7</t></si><si><t>Q891H2</t></si><si><t>Q891H4</t></si><si><t>Q891H7</t></si><si><t>Q891I1</t></si><si><t>Q891I4</t></si><si><t>Q891I8</t></si><si><t>Q891I9</t></si><si><t>Q891J1</t></si><si><t>Q891J7</t></si><si><t>Q891K0</t></si><si><t>Q891L4</t></si><si><t>Q891L6</t></si><si><t>Q891L8</t></si><si><t>Q891N3</t></si><si><t>Q891N7</t></si><si><t>Q891P2</t></si><si><t>Q891P7</t></si><si><t>Q891P8</t></si><si><t>Q891P9</t></si><si><t>Q891Q1</t></si><si><t>Q891Q6</t></si><si><t>Q891R2</t></si><si><t>Q891R3</t></si><si><t>Q891R8</t></si><si><t>Q891S2</t></si><si><t>Q891S3</t></si><si><t>Q891S4</t></si><si><t>Q891S6</t></si><si><t>Q891T0</t></si><si><t>Q891U3</t></si><si><t>Q891U8</t></si><si><t>Q891U9</t></si><si><t>Q891W2</t></si><si><t>Q891W4</t></si><si><t>Q891X1</t></si><si><t>Q891X3</t></si><si><t>Q891X9</t></si><si><t>Q891Y0</t></si><si><t>Q891Y1</t></si><si><t>Q891Y2</t></si><si><t>Q891Y3</t></si><si><t>Q891Y7</t></si><si><t>Q891Y8</t></si><si><t>Q891Y9</t></si><si><t>Q891Z4</t></si><si><t>Q891Z9</t></si><si><t>Q892A0</t></si><si><t>Q892A4</t></si><si><t>Q892A8</t></si><si><t>Q892B0</t></si><si><t>Q892B2</t></si><si><t>Q892C2</t></si><si><t>Q892E1</t></si><si><t>Q892G0</t></si><si><t>Q892G8</t></si><si><t>Q892H0</t></si><si><t>Q892H3</t></si><si><t>Q892H4</t></si><si><t>Q892H5</t></si><si><t>Q892I2</t></si><si><t>Q892I3</t></si><si><t>Q892I4</t></si><si><t>Q892I6</t></si><si><t>Q892I8</t></si><si><t>Q892I9</t></si><si><t>Q892K3</t></si><si><t>Q892L7</t></si><si><t>Q892M3</t></si><si><t>Q892M7</t></si><si><t>Q892N4</t></si><si><t>Q892N8</t></si><si><t>Q892P0</t></si><si><t>Q892P1</t></si><si><t>Q892P7</t></si><si><t>Q892R0</t></si><si><t>Q892R1</t></si><si><t>Q892S6</t></si><si><t>Q892T2</t></si><si><t>Q892T3</t></si><si><t>Q892T7</t></si><si><t>Q892T9</t></si><si><t>Q892U0</t></si><si><t>Q892U1</t></si><si><t>Q892U3</t></si><si><t>Q892U4</t></si><si><t>Q892U5</t></si><si><t>Q892U7</t></si><si><t>Q892V4</t></si><si><t>Q892V5</t></si><si><t>Q892V6</t></si><si><t>Q892W9</t></si><si><t>Q892X0</t></si><si><t>Q892X4</t></si><si><t>Q892X5</t></si><si><t>Q892X7</t></si><si><t>Q892Y8</t></si><si><t>Q892Z0</t></si><si><t>Q892Z3</t></si><si><t>Q892Z4</t></si><si><t>Q893B5</t></si><si><t>Q893B7</t></si><si><t>Q893C7</t></si><si><t>Q893D9</t></si><si><t>Q893E3</t></si><si><t>Q893E4</t></si><si><t>Q893E7</t></si><si><t>Q893F8</t></si><si><t>Q893F9</t></si><si><t>Q893G1</t></si><si><t>Q893I3</t></si><si><t>Q893I9</t></si><si><t>Q893K3</t></si><si><t>Q893K6</t></si><si><t>Q893L0</t></si><si><t>Q893P2</t></si><si><t>Q893P9</t></si><si><t>Q893Q3</t></si><si><t>Q893R2</t></si><si><t>Q893R5</t></si><si><t>Q893R6</t></si><si><t>Q893R9</t></si><si><t>Q893S4</t></si><si><t>Q893S8</t></si><si><t>Q893S9</t></si><si><t>Q893T3</t></si><si><t>Q893T5</t></si><si><t>Q893U5</t></si><si><t>Q893U9</t></si><si><t>Q893V7</t></si><si><t>Q893Z1</t></si><si><t>Q894A3</t></si><si><t>Q894B0</t></si><si><t>Q894B1</t></si><si><t>Q894B6</t></si><si><t>Q894B7</t></si><si><t>Q894C2</t></si><si><t>Q894C5</t></si><si><t>Q894D5</t></si><si><t>Q894E1</t></si><si><t>Q894F4</t></si><si><t>Q894F5</t></si><si><t>Q894F6</t></si><si><t>Q894G7</t></si><si><t>Q894G8</t></si><si><t>Q894H6</t></si><si><t>Q894L0</t></si><si><t>Q894L9</t></si><si><t>Q894N1</t></si><si><t>Q894N5</t></si><si><t>Q894N6</t></si><si><t>Q894P1</t></si><si><t>Q894P6</t></si><si><t>Q894P7</t></si><si><t>Q894Q6</t></si><si><t>Q894Q7</t></si><si><t>Q894R0</t></si><si><t>Q894R6</t></si><si><t>Q894R7</t></si><si><t>Q894V0</t></si><si><t>Q894W8</t></si><si><t>Q894Y1</t></si><si><t>Q894Z3</t></si><si><t>Q894Z4</t></si><si><t>Q894Z5</t></si><si><t>Q895A1</t></si><si><t>Q895A7</t></si><si><t>Q895B4</t></si><si><t>Q895C7</t></si><si><t>Q895D3</t></si><si><t>Q895E4</t></si><si><t>Q895F0</t></si><si><t>Q895F3</t></si><si><t>Q895F4</t></si><si><t>Q895F7</t></si><si><t>Q895F8</t></si><si><t>Q895G2</t></si><si><t>Q895G3</t></si><si><t>Q895G6</t></si><si><t>Q895G9</t></si><si><t>Q895H1</t></si><si><t>Q895H5</t></si><si><t>Q895H9</t></si><si><t>Q895I5</t></si><si><t>Q895I7</t></si><si><t>Q895J8</t></si><si><t>Q895J9</t></si><si><t>Q895K0</t></si><si><t>Q895K3</t></si><si><t>Q895K9</t></si><si><t>Q895L4</t></si><si><t>Q895M3</t></si><si><t>Q895N3</t></si><si><t>Q895P2</t></si><si><t>Q895P4</t></si><si><t>Q895P6</t></si><si><t>Q895P8</t></si><si><t>Q895Q1</t></si><si><t>Q895Q2</t></si><si><t>Q895Q4</t></si><si><t>Q895Q8</t></si><si><t>Q895R2</t></si><si><t>Q895R9</t></si><si><t>Q895S8</t></si><si><t>Q895T1</t></si><si><t>Q895T5</t></si><si><t>Q895T9</t></si><si><t>Q895V1</t></si><si><t>Q895V7</t></si><si><t>Q895W1</t></si><si><t>Q895X0</t></si><si><t>Q895X1</t></si><si><t>Q895X2</t></si><si><t>Q895X4</t></si><si><t>Q895Z7</t></si><si><t>Q896E9</t></si><si><t>Q896G0</t></si><si><t>Q896G2</t></si><si><t>Q896G3</t></si><si><t>Q896G4</t></si><si><t>Q896G8</t></si><si><t>Q896G9</t></si><si><t>Q896H0</t></si><si><t>Q896H1</t></si><si><t>Q896H2</t></si><si><t>Q896H5</t></si><si><t>Q896I3</t></si><si><t>Q896I5</t></si><si><t>Q896J2</t></si><si><t>Q896J5</t></si><si><t>Q896J6</t></si><si><t>Q896J7</t></si><si><t>Q896J9</t></si><si><t>Q896K3</t></si><si><t>Q896K4</t></si><si><t>Q896K6</t></si><si><t>Q896M0</t></si><si><t>Q896M5</t></si><si><t>Q896N5</t></si><si><t>Q896P0</t></si><si><t>Q896Q4</t></si><si><t>Q896R5</t></si><si><t>Q896T0</t></si><si><t>Q896T6</t></si><si><t>Q896U1</t></si><si><t>Q896V5</t></si><si><t>Q896V8</t></si><si><t>Q896W4</t></si><si><t>Q896W8</t></si><si><t>Q896X4</t></si><si><t>Q896Y3</t></si><si><t>Q896Y6</t></si><si><t>Q897A0</t></si><si><t>Q897A8</t></si><si><t>Q897B1</t></si><si><t>Q897B2</t></si><si><t>Q897B4</t></si><si><t>Q897B6</t></si><si><t>Q897B8</t></si><si><t>Q897C2</t></si><si><t>Q897C9</t></si><si><t>Q897D0</t></si><si><t>Q897E3</t></si><si><t>Q897E8</t></si><si><t>Q897F3</t></si><si><t>Q897F9</t></si><si><t>Q897G1</t></si><si><t>Q897G2</t></si><si><t>Q897G4</t></si><si><t>Q897G5</t></si><si><t>Q897G6</t></si><si><t>Q897G7</t></si><si><t>Q897G8</t></si><si><t>Q897I0</t></si><si><t>Q897I5</t></si><si><t>Q897I6</t></si><si><t>Q897I8</t></si><si><t>Q897J1</t></si><si><t>Q897J2</t></si><si><t>Q897J6</t></si><si><t>Q897J8</t></si><si><t>Q897K0</t></si><si><t>Q897K4</t></si><si><t>Q897K5</t></si><si><t>Q897K6</t></si><si><t>Q897K7</t></si><si><t>Q897L4</t></si><si><t>Q897N5</t></si><si><t>Q897N6</t></si><si><t>Q897N7</t></si><si><t>Q897N8</t></si><si><t>Q897Q0</t></si><si><t>Q897Q2</t></si><si><t>Q897Q3</t></si><si><t>Q897Q8</t></si><si><t>Q897R1</t></si><si><t>Q897S6</t></si><si><t>Q897T0</t></si><si><t>Q897T2</t></si><si><t>Q897W0</t></si><si><t>Q897W7</t></si><si><t>Q897X6</t></si><si><t>Q897Y7</t></si><si><t>Q897Y8</t></si><si><t>Q897Z2</t></si><si><t>Q897Z5</t></si><si><t>Q897Z6</t></si><si><t>Q898A4</t></si><si><t>Q898C1</t></si><si><t>Q898C7</t></si><si><t>Q898D8</t></si><si><t>Q898E0</t></si><si><t>Q898E1</t></si><si><t>Q898E7</t></si><si><t>Q898E8</t></si><si><t>Q898E9</t></si><si><t>Q898F9</t></si><si><t>Q898G0</t></si><si><t>Q898G1</t></si><si><t>Q898G2</t></si><si><t>Q898H3</t></si><si><t>Q898H5</t></si><si><t>Q898I7</t></si><si><t>Q898I9</t></si><si><t>Q898J0</t></si><si><t>Q898M2</t></si><si><t>Q898M5</t></si><si><t>Q898N1</t></si><si><t>Q898N5</t></si><si><t>Q898N7</t></si><si><t>Q898P3</t></si><si><t>Q898Q1</t></si><si><t>Q898R1</t></si><si><t>Q898R3</t></si><si><t>Q898R4</t></si><si><t>Q898R8</t></si><si><t>Q898S2</t></si><si><t>Q898S3</t></si><si><t>Q898T2</t></si><si><t>Q898T4</t></si><si><t>Q898T6</t></si><si><t>Q898U2</t></si><si><t>Q898U8</t></si><si><t>Q898V2</t></si><si><t>Q898X5</t></si><si><t>Q898X8</t></si><si><t>Q898X9</t></si><si><t>Q898Z0</t></si><si><t>Q898Z4</t></si><si><t>Q899B1</t></si><si><t>Q899B9</t></si><si><t>Q899C0</t></si><si><t>Q899C2</t></si><si><t>Q899C3</t></si><si><t>Q899C4</t></si><si><t>Q899D9</t></si><si><t>Q899E2</t></si><si><t>Q899E7</t></si><si><t>Q899E8</t></si><si><t>Q899F2</t></si><si><t>Q899F3</t></si><si><t>Q899F4</t></si><si><t>Q899G3</t></si><si><t>Q899G7</t></si><si><t>Q899I4</t></si><si><t>Q899I5</t></si><si><t>Q899I7</t></si><si><t>Q899I9</t></si><si><t>Q899J0</t></si><si><t>Q899J5</t></si><si><t>Q899K0</t></si><si><t>Q899K1</t></si><si><t>Q899K2</t></si><si><t>Q899K4</t></si><si><t>Q899K6</t></si><si><t>Q899K7</t></si><si><t>Q899K8</t></si><si><t>Q899L8</t></si><si><t>Q899M1</t></si><si><t>Q899M9</t></si><si><t>Q899N7</t></si><si><t>Q899N8</t></si><si><t>Q899N9</t></si><si><t>Q899P3</t></si><si><t>Q899P6</t></si><si><t>Q899P7</t></si><si><t>Q899Q1</t></si><si><t>Q899Q5</t></si><si><t>Q899Q7</t></si><si><t>Q899Q8</t></si><si><t>Q899R0</t></si><si><t>Q899R2</t></si><si><t>Q899S1</t></si><si><t>Q899S3</t></si><si><t>Q899S9</t></si><si><t>Q899T5</t></si><si><t>Q899T6</t></si><si><t>Q899V7</t></si><si><t>Q899X7</t></si><si><t>Q899Y1</t></si><si><t>Q899Z8</t></si><si><t>Q89A01</t></si><si><t>Q89A11</t></si><si><t>membrane</t></si><si><t>Q898R0</t></si><si><t>Q895J3</t></si><si><t>Q891M9</t></si><si><t>Q899X1</t></si><si><t>Q891C0</t></si><si><t>Q899N4</t></si><si><t>Q890Q9</t></si><si><t>Q890N5</t></si><si><t>Q894R8</t></si><si><t>Q891A3</t></si><si><t>Q895X3</t></si><si><t>Q891G8</t></si><si><t>Q898Q6</t></si><si><t>Q897D1</t></si><si><t>Q891X5</t></si><si><t>Q890T3</t></si><si><t>Q892N7</t></si><si><t>Q898I5</t></si><si><t>Q892X8</t></si><si><t>Q897H7</t></si><si><t>Q893P6</t></si><si><t>Q893G9</t></si><si><t>Q893U2</t></si><si><t>Q891Z7</t></si><si><t>Q897N9</t></si><si><t>Q897K9</t></si><si><t>Q897M0</t></si><si><t>Q893B6</t></si><si><t>Q893I8</t></si><si><t>Q892Y7</t></si><si><t>Q896A4</t></si><si><t>Q893J1</t></si><si><t>Q893X6</t></si><si><t>Q893B4</t></si><si><t>Q896V7</t></si><si><t>Q894V9</t></si><si><t>Q894Z2</t></si><si><t>Q891C1</t></si><si><t>Q898S4</t></si><si><t>Q895W0</t></si><si><t>Q892J3</t></si><si><t>Q899E9</t></si><si><t>Q891T7</t></si><si><t>Q891P1</t></si><si><t>Q892Z2</t></si><si><t>Q893S0</t></si><si><t>Q891V3</t></si><si><t>Q898W3</t></si><si><t>Q894V3</t></si><si><t>Q893Q2</t></si><si><t>Q897S9</t></si><si><t>Q896N6</t></si><si><t>Q895G8</t></si><si><t>Q890Z0</t></si><si><t>Q891C5</t></si><si><t>Q894R9</t></si><si><t>Q893D1</t></si><si><t>Q896G1</t></si><si><t>Q898K6</t></si><si><t>Q897G9</t></si><si><t>Q897M6</t></si><si><t>Q894Y7</t></si><si><t>Q893N7</t></si><si><t>Q895C6</t></si><si><t>Q893Q6</t></si><si><t>Q891L5</t></si><si><t>Q896P8</t></si><si><t>Q897B9</t></si><si><t>Q893C0</t></si><si><t>Q897P1</t></si><si><t>Q893I0</t></si><si><t>Q895T6</t></si><si><t>Q892P5</t></si><si><t>Q895R3</t></si><si><t>Q895J6</t></si><si><t>Q899C1</t></si><si><t>Q895E7</t></si><si><t>Q892M5</t></si><si><t>Q897X9</t></si><si><t>Q893H8</t></si><si><t>Q896Q1</t></si><si><t>Q893F5</t></si><si><t>Q890Q8</t></si><si><t>Q895Q6</t></si><si><t>Q897H8</t></si><si><t>Q896K2</t></si><si><t>Q890N7</t></si><si><t>Q892P6</t></si><si><t>Q891J4</t></si><si><t>Q896M4</t></si><si><t>Q892E0</t></si><si><t>Q892V9</t></si><si><t>Q896N2</t></si><si><t>Q895G0</t></si><si><t>Q890N3</t></si><si><t>Q890V2</t></si><si><t>Q891E4</t></si><si><t>Q891F3</t></si><si><t>Q891M5</t></si><si><t>Q891Q7</t></si><si><t>Q891Q9</t></si><si><t>Q892A3</t></si><si><t>Q892S2</t></si><si><t>Q893F6</t></si><si><t>Q893G0</t></si><si><t>Q894C8</t></si><si><t>Q894N9</t></si><si><t>Q894P0</t></si><si><t>Q894U3</t></si><si><t>Q895A8</t></si><si><t>Q895F1</t></si><si><t>Q895J7</t></si><si><t>Q895L3</t></si><si><t>Q895N1</t></si><si><t>Q895P5</t></si><si><t>Q895T3</t></si><si><t>Q896A2</t></si><si><t>Q896B2</t></si><si><t>Q896B6</t></si><si><t>Q896C2</t></si><si><t>Q896F2</t></si><si><t>Q896L0</t></si><si><t>Q896U6</t></si><si><t>Q896V2</t></si><si><t>Q897A3</t></si><si><t>Q897K2</t></si><si><t>Q897L2</t></si><si><t>Q898P6</t></si><si><t>Q898S1</t></si><si><t>Q898U9</t></si><si><t>Q898V8</t></si><si><t>Q898W1</t></si><si><t>Q898X6</t></si><si><t>Q899I8</t></si><si><t>Q899P4</t></si><si><t>Q899Y3</t></si><si><t>Q890X6</t></si><si><t>Q890Q3</t></si><si><t>Q896F7</t></si><si><t>Q898H9</t></si><si><t>Q894A7</t></si><si><t>Q895S7</t></si><si><t>Q891I5</t></si><si><t>Q899F7</t></si><si><t>Q890Z4</t></si><si><t>Q894S3</t></si><si><t>Q895L1</t></si><si><t>Q898Q9</t></si><si><t>Q899I2</t></si><si><t>Q898R2</t></si><si><t>Q899K9</t></si><si><t>Q897V0</t></si><si><t>Q895C1</t></si><si><t>Q893I4</t></si><si><t>Q897W2</t></si><si><t>Q896X7</t></si><si><t>Q896L6</t></si><si><t>Q891U6</t></si><si><t>Q899J7</t></si><si><t>Q899T4</t></si><si><t>Q894J0</t></si><si><t>Q899P1</t></si><si><t>Q890V7</t></si><si><t>Q898A1</t></si><si><t>Q891D7</t></si><si><t>Q896E4</t></si><si><t>Tetanus toxin</t></si><si><t>metalloendopeptidase activity, protein transmembrane transporter activity, toxin activity, zinc ion binding</t></si><si><t>Hydrolase, Metalloprotease, Neurotoxin, Protease, Toxin</t></si><si><t>CTC_02638</t></si><si><t>CTC_02624</t></si><si><t>Lyase</t></si><si><t xml:space="preserve">50S ribosomal protein L1 </t></si><si><t>ribosome</t></si><si><t>CTC_02563</t></si><si><t>CTC_02562</t></si><si><t>CTC_02561</t></si><si><t>CTC_02560</t></si><si><t>CTC_02559</t></si><si><t>CTC_02553</t></si><si><t>CTC_02552</t></si><si><t>CTC_02547</t></si><si><t>CTC_02546</t></si><si><t>CTC_02533</t></si><si><t>CTC_02532</t></si><si><t>CTC_02530</t></si><si><t>CTC_02507</t></si><si><t>CTC_2500</t></si><si><t>CTC_02499</t></si><si><t>CTC_02492</t></si><si><t>CTC_02489</t></si><si><t>CTC_02488</t></si><si><t>CTC_02486</t></si><si><t>CTC_02485</t></si><si><t>CTC_02484</t></si><si><t>CTC_02478</t></si><si><t>CTC_02464</t></si><si><t>CTC_02460</t></si><si><t>CTC_02459</t></si><si><t>CTC_02457</t></si><si><t>CTC_02455</t></si><si><t>CTC_02454</t></si><si><t>CTC_02444</t></si><si><t>CTC_02442</t></si><si><t>CTC_02438</t></si><si><t>CTC_02435</t></si><si><t>CTC_02427</t></si><si><t>CTC_02426</t></si><si><t>CTC_02425</t></si><si><t>CTC_02424</t></si><si><t>CTC_02423</t></si><si><t>CTC_02422</t></si><si><t>CTC_02421</t></si><si><t>CTC_02420</t></si><si><t>CTC_02418</t></si><si><t>CTC_02408</t></si><si><t>CTC_02402</t></si><si><t>CTC_02398</t></si><si><t>CTC_02388</t></si><si><t>CTC_02387</t></si><si><t>CTC_02384</t></si><si><t>CTC_02356</t></si><si><t>CTC_02355</t></si><si><t>CTC_02353</t></si><si><t>CTC_02345</t></si><si><t>CTC_02340</t></si><si><t>CTC_02336</t></si><si><t>CTC_02332</t></si><si><t>CTC_02322</t></si><si><t>CTC_02312</t></si><si><t>CTC_02311</t></si><si><t>CTC_02309</t></si><si><t>CTC_02299</t></si><si><t>CTC_02271</t></si><si><t>CTC_02264</t></si><si><t>CTC_02260</t></si><si><t>CTC_02251</t></si><si><t>CTC_02240</t></si><si><t>CTC_02238</t></si><si><t>CTC_02233</t></si><si><t>CTC_02231</t></si><si><t>CTC_02230</t></si><si><t>CTC_02224</t></si><si><t>CTC_02222</t></si><si><t>CTC_02216</t></si><si><t>Q895M1</t></si><si><t>Q890W1</t></si><si><t>Q895W8</t></si><si><t>Q891Q2</t></si><si><t>Q896S2</t></si><si><t>Q892N3</t></si><si><t>Q893P1</t></si><si><t>Q899U0</t></si><si><t>Q893S2</t></si><si><t>Q895J0</t></si><si><t>Q892Y3</t></si><si><t>Q894M9</t></si><si><t>Q892F1</t></si><si><t>Q897S1</t></si><si><t>Q890Q6</t></si><si><t>Q897T6</t></si><si><t>Q895M7</t></si><si><t>Q899I3</t></si><si><t>Q891E0</t></si><si><t>Q898K8</t></si><si><t>Q891R6</t></si><si><t>Q890M4</t></si><si><t>Q895M0</t></si><si><t>Q894S8</t></si><si><t>Q897P4</t></si><si><t>Q898J6</t></si><si><t>Q896W2</t></si><si><t>Q896A8</t></si><si><t>Q899Z4</t></si><si><t>Q890T1</t></si><si><t>Q893R8</t></si><si><t>Q896R2</t></si><si><t>Q898E3</t></si><si><t>Q894Q9</t></si><si><t>Q891W5</t></si><si><t>Q894M2</t></si><si><t>Q890Q7</t></si><si><t>Q893U0</t></si><si><t>Q893I6</t></si><si><t>Q896V9</t></si><si><t>Q895I4</t></si><si><t>Q895N0</t></si><si><t>Q895Z0</t></si><si><t>Q898G3</t></si><si><t>Q898V5</t></si><si><t>Q892A1</t></si><si><t>Q898V4</t></si><si><t>Q896D5</t></si><si><t>Q899Q4</t></si><si><t>Q897X1</t></si><si><t>Q899W9</t></si><si><t>Q897X7</t></si><si><t>Q890U4</t></si><si><t>Q894D8</t></si><si><t>Q899M3</t></si><si><t>Q895X8</t></si><si><t>Q892A5</t></si><si><t>Q899G6</t></si><si><t>Q898R9</t></si><si><t>Q899H3</t></si><si><t>Q896I0</t></si><si><t>Q891B4</t></si><si><t>Q898Z1</t></si><si><t>Q897Q9</t></si><si><t>Q893T7</t></si><si><t>Q897Y9</t></si><si><t>Q894S5</t></si><si><t>Q897Z0</t></si><si><t>Q890N0</t></si><si><t>Q892Z9</t></si><si><t>Q898T9</t></si><si><t>Q896W9</t></si><si><t>Q890X5</t></si><si><t>Q897K8</t></si><si><t>Q899E1</t></si><si><t>Q890Y0</t></si><si><t>Q897Y6</t></si><si><t>Q899D8</t></si><si><t>Q897P5</t></si><si><t>Q896D7</t></si><si><t>Q890R6</t></si><si><t>Q894M0</t></si><si><t>Q891P4</t></si><si><t>Q891H8</t></si><si><t>Q890M8</t></si><si><t>Q896M1</t></si><si><t>Q892W4</t></si><si><t>Q897A2</t></si><si><t>Q891I2</t></si><si><t>Q896P3</t></si><si><t>Q890Q5</t></si><si><t>Q898G4</t></si><si><t>Q897H9</t></si><si><t>Q896D9</t></si><si><t>Q891J6</t></si><si><t>Q898F0</t></si><si><t>Q897J9</t></si><si><t>Q897P6</t></si><si><t>Q894P8</t></si><si><t>Q890Q0</t></si><si><t>Q898L5</t></si><si><t>Q899Y9</t></si><si><t>Q891D3</t></si><si><t>Q895N2</t></si><si><t>Q897Q6</t></si><si><t>Q893Y9</t></si><si><t>Q894M5</t></si><si><t>Q894P2</t></si><si><t>Q898Q8</t></si><si><t>Q895P1</t></si><si><t>Q895G5</t></si><si><t>Q892R4</t></si><si><t>Q899D0</t></si><si><t>Q891R5</t></si><si><t>Q894V2</t></si><si><t>Q895S3</t></si><si><t>Q892F6</t></si><si><t>Q890N9</t></si><si><t>Q893T0</t></si><si><t>Q894H3</t></si><si><t>Q892W6</t></si><si><t>Q896B7</t></si><si><t>Q891T2</t></si><si><t>Q890M6</t></si><si><t>Q898I0</t></si><si><t>Q896D8</t></si><si><t>Q895L2</t></si><si><t>Q894E4</t></si><si><t>Q891R9</t></si><si><t>Q893H6</t></si><si><t>Q894Y2</t></si><si><t>Q892V2</t></si><si><t>Q899P5</t></si><si><t>Q897X4</t></si><si><t>Q898Y0</t></si><si><t>Q898W7</t></si><si><t>Q898Z3</t></si><si><t>Q896M6</t></si><si><t>Q897M3</t></si><si><t>Q894K1</t></si><si><t>Q891E3</t></si><si><t>Q897Z7</t></si><si><t>Q891B3</t></si><si><t>Q895W3</t></si><si><t>Q896Z2</t></si><si><t>Q899M8</t></si><si><t>Q896X0</t></si><si><t>Q893Q9</t></si><si><t>Q891J5</t></si><si><t>Q891B8</t></si><si><t>Q893U6</t></si><si><t>Q894K4</t></si><si><t>Q895R1</t></si><si><t>Q899S6</t></si><si><t>Q892S1</t></si><si><t>Q894C1</t></si><si><t>Q899H5</t></si><si><t>Q896F9</t></si><si><t>Q899M5</t></si><si><t>Q892Y1</t></si><si><t>Q893M2</t></si><si><t>Q894T5</t></si><si><t>Q894N8</t></si><si><t>Q893W0</t></si><si><t>P04959</t></si><si><t>Q898I8</t></si><si><t>Q891G5</t></si><si><t>pelB</t></si><si><t>Pectate lyase B</t></si><si><t>metal ion binding, pectate lyase activity</t></si><si><t>CTC_02620</t></si><si><t>CTC_00561</t></si><si><t>CTC_02602</t></si><si><t>CTC_02634</t></si><si><t>CTC_02633</t></si><si><t>CTC_02630</t></si><si><t>CTC_02625</t></si><si><t>CTC_02622</t></si><si><t>CTC_02618</t></si><si><t>CTC_02614</t></si><si><t>CTC_02612</t></si><si><t>CTC_02611</t></si><si><t>CTC_02610</t></si><si><t>CTC_02609</t></si><si><t>CTC_02608</t></si><si><t>CTC_02605</t></si><si><t>CTC_02604</t></si><si><t>CTC_02600</t></si><si><t>CTC_02598</t></si><si><t>CTC_02597</t></si><si><t>CTC_02596</t></si><si><t>CTC_02593</t></si><si><t>CTC_02589</t></si><si><t>CTC_02588</t></si><si><t>CTC_02585</t></si><si><t>CTC_02583</t></si><si><t>CTC_02582</t></si><si><t>CTC_p60</t></si><si><t>CTC_02581</t></si><si><t>CTC_02580</t></si><si><t>CTC_02579</t></si><si><t>CTC_02578</t></si><si><t>CTC_02572</t></si><si><t>CTC_02571</t></si><si><t>CTC_02568</t></si><si><t>CTC_02567</t></si><si><t>CTC_02565</t></si><si><t>CTC_02557</t></si><si><t>CTC_02554</t></si><si><t>CTC_02545</t></si><si><t>CTC_02544</t></si><si><t>CTC_02543</t></si><si><t>CTC_02541</t></si><si><t>Q890P5</t></si><si><t>Q898Y5</t></si><si><t>Q892R6</t></si><si><t>Q896C1</t></si><si><t>Q898Z2</t></si><si><t>Q892Q9</t></si><si><t>Q894H4</t></si><si><t>Q892T0</t></si><si><t>Q892D9</t></si><si><t>Q893P7</t></si><si><t>Q893X4</t></si><si><t>Q895K4</t></si><si><t>Q899S4</t></si><si><t>Q899T8</t></si><si><t>Q892C0</t></si><si><t>Q899J8</t></si><si><t>Q899Z9</t></si><si><t>Q899Z6</t></si><si><t>Q898S6</t></si><si><t>Q891P0</t></si><si><t>Q897J3</t></si><si><t>Q890Z1</t></si><si><t>Q897W4</t></si><si><t>Q892N9</t></si><si><t>Q891E6</t></si><si><t>Q894X3</t></si><si><t>Q896K7</t></si><si><t>Q891Z5</t></si><si><t>Q897R9</t></si><si><t>Q891T5</t></si><si><t>Q898B4</t></si><si><t>Q899Y6</t></si><si><t>Q892J4</t></si><si><t>Q894N7</t></si><si><t>Q896L4</t></si><si><t>Q896I8</t></si><si><t>Q897S8</t></si><si><t>Q893Y8</t></si><si><t>Q892Q5</t></si><si><t>Q895X5</t></si><si><t>Q891W1</t></si><si><t>Q893Z7</t></si><si><t>Q895K2</t></si><si><t>Q893H0</t></si><si><t>Q896L1</t></si><si><t>Q897Y5</t></si><si><t>Q893E9</t></si><si><t>CTC_02413</t></si><si><t>CTC_02595</t></si><si><t>CTC_02528</t></si><si><t>CTC_02526</t></si><si><t>CTC_02525</t></si><si><t>CTC_02524</t></si><si><t>CTC_02515</t></si><si><t>CTC_02510</t></si><si><t>CTC_02509</t></si><si><t>CTC_02502</t></si><si><t>CTC_02491</t></si><si><t>CTC_02490</t></si><si><t>CTC_02467</t></si><si><t>CTC_02466</t></si><si><t>CTC_02462</t></si><si><t>CTC_02456</t></si><si><t>CTC_02451</t></si><si><t>CTC_02453</t></si><si><t>CTC_02446</t></si><si><t>CTC_02439</t></si><si><t>CTC_02436</t></si><si><t>CTC_02433</t></si><si><t>CTC_02432</t></si><si><t>CTC_02431</t></si><si><t>CTC_02428</t></si><si><t>CTC_02411</t></si><si><t>CTC_02410</t></si><si><t>CTC_02409</t></si><si><t>CTC_02404</t></si><si><t>CTC_02397</t></si><si><t>CTC_02393</t></si><si><t>CTC_02392</t></si><si><t>CTC_02376</t></si><si><t>CTC_02383</t></si><si><t>CTC_02381</t></si><si><t>CTC_02378</t></si><si><t>CTC_02377</t></si><si><t>CTC_02375</t></si><si><t>CTC_02372</t></si><si><t>CTC_02357</t></si><si><t>CTC_02329</t></si><si><t>CTC_02328</t></si><si><t>CTC_02327</t></si><si><t>CTC_02325</t></si><si><t>CTC_02321</t></si><si><t>CTC_02320</t></si><si><t>CTC_02318</t></si><si><t>CTC_02317</t></si><si><t>CTC_02304</t></si><si><t>CTC_02302</t></si><si><t>CTC_02301</t></si><si><t>CTC_02298</t></si><si><t>CTC_02295</t></si><si><t>CTC_02294</t></si><si><t>CTC_02293</t></si><si><t>CTC_02291</t></si><si><t>CTC_02286</t></si><si><t>CTC_02283</t></si><si><t>CTC_02280</t></si><si><t>CTC_02278</t></si><si><t>CTC_02265</t></si><si><t>CTC_02252</t></si><si><t xml:space="preserve">CTC_02249 </t></si><si><t>CTC_02248</t></si><si><t>CTC_02242</t></si><si><t>CTC_02305</t></si><si><t>CTC_02234</t></si><si><t>CTC_02232</t></si><si><t xml:space="preserve">Putative tellurium resistance protein </t></si><si><t>CTC_02226</t></si><si><t>CTC_02215</t></si><si><t>CTC_02212</t></si><si><t>CTC_02210</t></si><si><t>CTC_02209</t></si><si><t>CTC_02205</t></si><si><t>CTC_02203</t></si><si><t>CTC_02199</t></si><si><t>CTC_02196</t></si><si><t>CTC_21094</t></si><si><t>CTC_02185</t></si><si><t>CTC_02183</t></si><si><t>CTC_02164</t></si><si><t>CTC_02162</t></si><si><t>CTC_02150</t></si><si><t>CTC_02139</t></si><si><t>CTC_02131</t></si><si><t>CTC_02129</t></si><si><t>CTC_02126</t></si><si><t>CTC_02125</t></si><si><t>CTC_02124</t></si><si><t>CTC_02115</t></si><si><t>CTC_02113</t></si><si><t>CTC_02111</t></si><si><t>CTC_02109</t></si><si><t>CTC_02108</t></si><si><t>CTC_02103</t></si><si><t>CTC_02093</t></si><si><t>CTC_02079</t></si><si><t>CTC_02073</t></si><si><t>CTC_02071</t></si><si><t>CTC_02069</t></si><si><t>CTC_02060</t></si><si><t>CTC_02057</t></si><si><t>CTC_02056</t></si><si><t>CTC_02055</t></si><si><t>CTC_02054</t></si><si><t>CTC_02053</t></si><si><t>CTC_02049</t></si><si><t>CTC_02048</t></si><si><t>CTC_02047</t></si><si><t>CTC_02036</t></si><si><t>CTC_02032</t></si><si><t>CTC_02031</t></si><si><t>CTC_02030</t></si><si><t>CTC_02025</t></si><si><t>CTC_02014</t></si><si><t>CTC_02010</t></si><si><t>CTC_02008</t></si><si><t>CTC_02007</t></si><si><t>CTC_02002</t></si><si><t>CTC_01998</t></si><si><t>CTC_01999</t></si><si><t>CTC_01997</t></si><si><t>CTC_01995</t></si><si><t>CTC_01994</t></si><si><t>CTC_01993</t></si><si><t>CTC_01991</t></si><si><t>CTC_01982</t></si><si><t>CTC_01981</t></si><si><t>CTC_01980</t></si><si><t>CTC_01977</t></si><si><t>CTC_01971</t></si><si><t>CTC_01966</t></si><si><t>CTC_01965</t></si><si><t>CTC_01961</t></si><si><t>CTC_01960</t></si><si><t>CTC_01958</t></si><si><t>CTC_01957</t></si><si><t>CTC_01950</t></si><si><t>CTC_01946</t></si><si><t>CTC_01945</t></si><si><t>CTC_01943</t></si><si><t>CTC_01941</t></si><si><t>CTC_01939</t></si><si><t>CTC_01938</t></si><si><t>CTC_01933</t></si><si><t>CTC_01914</t></si><si><t>CTC_01913</t></si><si><t>CTC_01911</t></si><si><t>CTC_01910</t></si><si><t>CTC_01900</t></si><si><t>CTC_01888</t></si><si><t>CTC_01884</t></si><si><t>CTC_01883</t></si><si><t>CTC_01880</t></si><si><t>CTC_01877</t></si><si><t>CTC_01870</t></si><si><t>CTC_01869</t></si><si><t>CTC_01866</t></si><si><t>CTC_01865</t></si><si><t>CTC_01864</t></si><si><t>CTC_01863</t></si><si><t>CTC_01855</t></si><si><t>Functions</t></si><si><t xml:space="preserve">Keywords </t></si><si><t xml:space="preserve">Argininosuccinate synthase </t></si><si><t xml:space="preserve">Elongation factor Tu </t></si><si><t xml:space="preserve">Rubrerythrin </t></si><si><t xml:space="preserve">60 kDa chaperonin </t></si><si><t xml:space="preserve">Protein-arginine kinase </t></si><si><t xml:space="preserve">Negative regulator of genetic competence mecB/clpC </t></si><si><t xml:space="preserve">DNA repair protein RadA </t></si><si><t xml:space="preserve">Proline--tRNA ligase </t></si><si><t xml:space="preserve">Threonine dehydratase </t></si><si><t xml:space="preserve">Cysteine--tRNA ligase </t></si><si><t xml:space="preserve">Flavin-dependent thymidylate synthase </t></si><si><t xml:space="preserve">Tetracycline resistance protein </t></si><si><t xml:space="preserve">Transcription termination/antitermination protein NusG </t></si><si><t xml:space="preserve">50S ribosomal protein L11 </t></si><si><t xml:space="preserve">50S ribosomal protein L10 </t></si><si><t xml:space="preserve">DNA-directed RNA polymerase subunit beta </t></si><si><t xml:space="preserve">DNA-directed RNA polymerase subunit beta' </t></si><si><t xml:space="preserve">30S ribosomal protein S7 </t></si><si><t xml:space="preserve">Elongation factor G </t></si><si><t xml:space="preserve">50S ribosomal protein L3 </t></si><si><t xml:space="preserve">50S ribosomal protein L2 </t></si><si><t xml:space="preserve">50S ribosomal protein L22 </t></si><si><t xml:space="preserve">30S ribosomal protein S3 </t></si><si><t xml:space="preserve">50S ribosomal protein L16 </t></si><si><t xml:space="preserve">50S ribosomal protein L14 </t></si><si><t xml:space="preserve">30S ribosomal protein S8 </t></si><si><t xml:space="preserve">50S ribosomal protein L6 </t></si><si><t xml:space="preserve">50S ribosomal protein L15 </t></si><si><t xml:space="preserve">Adenylate kinase </t></si><si><t xml:space="preserve">Methionine aminopeptidase </t></si><si><t xml:space="preserve">30S ribosomal protein S13 </t></si><si><t xml:space="preserve">30S ribosomal protein S11 </t></si><si><t xml:space="preserve">30S ribosomal protein S4 </t></si><si><t xml:space="preserve">DNA-directed RNA polymerase subunit alpha </t></si><si><t xml:space="preserve">50S ribosomal protein L13 </t></si><si><t xml:space="preserve">30S ribosomal protein S9 </t></si><si><t xml:space="preserve">Glutamate mutase sigma subunit </t></si><si><t xml:space="preserve">Glutamate mutase, mutL </t></si><si><t xml:space="preserve">Glutamate mutase epsilon subunit </t></si><si><t xml:space="preserve">Methylaspartate ammonia-lyase </t></si><si><t xml:space="preserve">Fumarate hydratase subunit A </t></si><si><t xml:space="preserve">Fumarate hydratase subunit B </t></si><si><t xml:space="preserve">Citrate lyase beta chain </t></si><si><t xml:space="preserve">Citrate lyase alpha chain </t></si><si><t xml:space="preserve">[Citrate [pro-3S]-lyase] ligase </t></si><si><t xml:space="preserve">Conserved protein </t></si><si><t xml:space="preserve">Thioredoxin </t></si><si><t xml:space="preserve">Thioredoxin reductase </t></si><si><t xml:space="preserve">NAD(FAD)-utilizing dehydrogenase </t></si><si><t xml:space="preserve">Phosphotransbutyrylase </t></si><si><t xml:space="preserve">Phosphoglucosamine mutase </t></si><si><t xml:space="preserve">Glutamine--fructose-6-phosphate aminotransferase [isomerizing] </t></si><si><t xml:space="preserve">Uncharacterized protein </t></si><si><t xml:space="preserve">Meso-diaminopimelate D-dehydrogenase </t></si><si><t xml:space="preserve">Cys/Met metabolism lyase (PLP-dependent) </t></si><si><t xml:space="preserve">Pyruvate synthase subunit porC </t></si><si><t xml:space="preserve">Pyruvate synthase subunit porA </t></si><si><t xml:space="preserve">Pyruvate synthase subunit porB </t></si><si><t xml:space="preserve">Carbamate kinase </t></si><si><t xml:space="preserve">NAD(P)H-hydrate epimerase </t></si><si><t xml:space="preserve">Cell division ATP-binding protein ftsE </t></si><si><t xml:space="preserve">Cell division protein FtsX </t></si><si><t xml:space="preserve">Tail-specific protease </t></si><si><t xml:space="preserve">Signal transduction protein </t></si><si><t xml:space="preserve">Penicillin-binding protein </t></si><si><t xml:space="preserve">CMP-binding-factor 1 </t></si><si><t xml:space="preserve">Cytosolic protein containing cbs domains </t></si><si><t xml:space="preserve">DNA-directed DNA polymerase </t></si><si><t xml:space="preserve">ATP-dependent 6-phosphofructokinase </t></si><si><t xml:space="preserve">Pyruvate kinase </t></si><si><t xml:space="preserve">Transcription regulator, crp family </t></si><si><t xml:space="preserve">Anaerobic sulfite reductase subunit A </t></si><si><t xml:space="preserve">Anaerobic sulfite reductase subunit B </t></si><si><t xml:space="preserve">Anaerobic sulfite reductase subunit C </t></si><si><t xml:space="preserve">Heme oxygenase </t></si><si><t xml:space="preserve">Amidohydrolase </t></si><si><t xml:space="preserve">Glycerol kinase 2 </t></si><si><t xml:space="preserve">ATP-dependent zinc metalloprotease FtsH </t></si><si><t xml:space="preserve">DNA helicase </t></si><si><t xml:space="preserve">M18 family aminopeptidase </t></si><si><t xml:space="preserve">Diaminopimelate decarboxylase </t></si><si><t xml:space="preserve">Cyclic beta 1-2 glucan synthetase </t></si><si><t xml:space="preserve">Desulfoferrodoxin-like protein </t></si><si><t xml:space="preserve">Tryptophan--tRNA ligase </t></si><si><t xml:space="preserve">Peptide chain release factor 3 </t></si><si><t xml:space="preserve">Tyrosine--tRNA ligase </t></si><si><t xml:space="preserve">O-sialoglycoprotein endopeptidase </t></si><si><t xml:space="preserve">Putative zinc-binding lipoprotein (Adhesin B) </t></si><si><t xml:space="preserve">Glycerol-3-phosphate dehydrogenase </t></si><si><t xml:space="preserve">Sarcosine oxidase alpha subunit </t></si><si><t xml:space="preserve">tRNA N6-adenosine threonylcarbamoyltransferase </t></si><si><t xml:space="preserve">Pyrroline-5-carboxylate reductase </t></si><si><t xml:space="preserve">Redox-sensing transcriptional repressor Rex </t></si><si><t xml:space="preserve">Putative crotonase </t></si><si><t xml:space="preserve">Butyryl-coA dehydrogenase </t></si><si><t xml:space="preserve">Electron transfer flavoprotein beta-subunit </t></si><si><t xml:space="preserve">Electron transfer flavoprotein alpha-subunit </t></si><si><t xml:space="preserve">3-hydroxybutyryl-coA dehydrogenase </t></si><si><t xml:space="preserve">NADPH-dependent butanol dehydrogenase </t></si><si><t xml:space="preserve">Dihydroorotate dehydrogenase electron transfer subunit </t></si><si><t xml:space="preserve">Glutamate synthase (NADPH) small chain </t></si><si><t xml:space="preserve">8-oxoguanine DNA glycosylase </t></si><si><t xml:space="preserve">Type IV prepilin leader peptidase pilD </t></si><si><t xml:space="preserve">Inosine-5'-monophosphate dehydrogenase </t></si><si><t xml:space="preserve">GMP synthase [glutamine-hydrolyzing] </t></si><si><t xml:space="preserve">Glucose-6-phosphate isomerase </t></si><si><t xml:space="preserve">Putative amino acid amidohydrolase </t></si><si><t xml:space="preserve">N-acyl-L-amino acid amidohydrolase </t></si><si><t xml:space="preserve">Glutamyl-tRNA(Gln) amidotransferase subunit A </t></si><si><t xml:space="preserve">Aspartyl/glutamyl-tRNA(Asn/Gln) amidotransferase subunit B </t></si><si><t xml:space="preserve">dITP/XTP pyrophosphatase </t></si><si><t xml:space="preserve">Phosphoesterase </t></si><si><t xml:space="preserve">Trigger factor </t></si><si><t xml:space="preserve">Aspartate carbamoyltransferase catalytic chain </t></si><si><t xml:space="preserve">Aspartate carbamoyltransferase regulatory chain </t></si><si><t xml:space="preserve">Orotidine 5'-phosphate decarboxylase </t></si><si><t xml:space="preserve">Orotate phosphoribosyltransferase </t></si><si><t xml:space="preserve">ATP-dependent Clp protease proteolytic subunit </t></si><si><t xml:space="preserve">Lon protease </t></si><si><t xml:space="preserve">Homoserine kinase </t></si><si><t xml:space="preserve">Aspartokinase </t></si><si><t xml:space="preserve">Homoserine dehydrogenase </t></si><si><t xml:space="preserve">Transporter </t></si><si><t xml:space="preserve">Putative serine-type protease </t></si><si><t xml:space="preserve">Glycine betaine-binding protein </t></si><si><t xml:space="preserve">Transglutaminase-like enzyme, putative cysteine protease </t></si><si><t xml:space="preserve">V-type sodium ATP synthase subunit C </t></si><si><t xml:space="preserve">V-type ATP synthase alpha chain 2 </t></si><si><t xml:space="preserve">V-type ATP synthase beta chain 2 </t></si><si><t xml:space="preserve">Putative activator of (R)-2-hydroxyglutaryl-coA dehydratase </t></si><si><t xml:space="preserve">Transcriptional response regulator </t></si><si><t xml:space="preserve">Urocanate hydratase </t></si><si><t xml:space="preserve">Imidazolonepropionase </t></si><si><t xml:space="preserve">Histidine ammonia-lyase </t></si><si><t xml:space="preserve">Aminoacyl-histidine dipeptidase </t></si><si><t xml:space="preserve">Aminobenzoyl-glutamate transport protein </t></si><si><t xml:space="preserve">Transport protein (Putative Na+/H+ antiporter) </t></si><si><t xml:space="preserve">UPF0597 protein CTC_02309 </t></si><si><t xml:space="preserve">Glutamate formiminotransferase </t></si><si><t xml:space="preserve">Formate--tetrahydrofolate ligase </t></si><si><t xml:space="preserve">Valine--tRNA ligase </t></si><si><t xml:space="preserve">Folylpolyglutamate synthase </t></si><si><t xml:space="preserve">Chitooligosaccharide deacetylase </t></si><si><t xml:space="preserve">4-hydroxy-tetrahydrodipicolinate reductase </t></si><si><t xml:space="preserve">4-hydroxy-tetrahydrodipicolinate synthase </t></si><si><t xml:space="preserve">Aspartate-semialdehyde dehydrogenase </t></si><si><t xml:space="preserve">33 kDa chaperonin </t></si><si><t xml:space="preserve">Threonine--tRNA ligase </t></si><si><t xml:space="preserve">50S ribosomal protein L20 </t></si><si><t xml:space="preserve">Trk system potassium uptake protein trkA </t></si><si><t xml:space="preserve">Phenylalanine--tRNA ligase alpha subunit </t></si><si><t xml:space="preserve">Arginine/lysine decarboxylase </t></si><si><t xml:space="preserve">UDP-glucose 6-dehydrogenase </t></si><si><t xml:space="preserve">Lipopolysaccharide biosynthesis protein </t></si><si><t xml:space="preserve">Hypothetical sugar-binding protein </t></si><si><t xml:space="preserve">N-acetylglucosaminyldiphosphoundecaprenol N-acetyl-beta-D-mannosaminyltransferase </t></si><si><t xml:space="preserve">Polyamine aminopropyltransferase </t></si><si><t xml:space="preserve">Anti-sigma F factor antagonist </t></si><si><t xml:space="preserve">Hypoxanthine-guanine phosphoribosyltransferase </t></si><si><t xml:space="preserve">Putative ATP/GTP-binding protein </t></si><si><t xml:space="preserve">Tellurium resistance protein terD </t></si><si><t xml:space="preserve">General stress protein </t></si><si><t xml:space="preserve">Tellurium resistance protein terE </t></si><si><t xml:space="preserve">Tellurite resistance protein </t></si><si><t xml:space="preserve">5-methylthioadenosine/S-adenosylhomocysteine deaminase </t></si><si><t xml:space="preserve">Pyruvate carboxylase </t></si><si><t xml:space="preserve">Thymidylate synthase </t></si><si><t xml:space="preserve">Probable transcriptional regulatory protein CTC_02215 </t></si><si><t xml:space="preserve">Holliday junction ATP-dependent DNA helicase RuvA </t></si><si><t xml:space="preserve">S-adenosylmethionine:tRNA ribosyltransferase-isomerase </t></si><si><t xml:space="preserve">Queuine tRNA-ribosyltransferase </t></si><si><t xml:space="preserve">Protein translocase subunit SecD </t></si><si><t xml:space="preserve">Protein-export membrane protein SecF </t></si><si><t xml:space="preserve">Putative GTP pyrophosphokinase </t></si><si><t xml:space="preserve">Hydroxyacylglutathione hydrolase </t></si><si><t xml:space="preserve">Aspartate--tRNA ligase </t></si><si><t xml:space="preserve">Putative lactoylglutathione lyase </t></si><si><t xml:space="preserve">Putative arylesterase </t></si><si><t xml:space="preserve">Ethanolamine permease </t></si><si><t xml:space="preserve">Metal dependent hydrolase </t></si><si><t xml:space="preserve">Transcriptional regulator </t></si><si><t xml:space="preserve">Phage-related protein </t></si><si><t xml:space="preserve">Portal protein </t></si><si><t xml:space="preserve">Phage protein </t></si><si><t xml:space="preserve">Phage-like element pbsx protein xkdK </t></si><si><t xml:space="preserve">Phage-like element pbsx protein xkdM </t></si><si><t xml:space="preserve">Phage-like element pbsx protein xkdT </t></si><si><t xml:space="preserve">N-acetylmuramoyl-L-alanine amidase-like protein </t></si><si><t xml:space="preserve">DNA polymerase I </t></si><si><t xml:space="preserve">N-acetylmuramoyl-L-alanine amidase/putative S-layer protein </t></si><si><t xml:space="preserve">Cell shape-determining protein MreC </t></si><si><t xml:space="preserve">Penicillin-binding protein 2 </t></si><si><t xml:space="preserve">Site-determining protein </t></si><si><t xml:space="preserve">50S ribosomal protein L21 </t></si><si><t xml:space="preserve">GTPase Obg </t></si><si><t xml:space="preserve">Probable nicotinate-nucleotide adenylyltransferase </t></si><si><t xml:space="preserve">Metal dependent phosphohydrolase </t></si><si><t xml:space="preserve">Membrane-bound protein lytR </t></si><si><t xml:space="preserve">Transcriptional regulator, marR family </t></si><si><t xml:space="preserve">Dihydrolipoyl dehydrogenase </t></si><si><t xml:space="preserve">Protein GrpE </t></si><si><t xml:space="preserve">Chaperone protein DnaK </t></si><si><t xml:space="preserve">Chaperone protein DnaJ </t></si><si><t xml:space="preserve">Conserved cytosolic protein </t></si><si><t xml:space="preserve">Pyruvate, phosphate dikinase </t></si><si><t xml:space="preserve">RNA polymerase sigma factor SigA </t></si><si><t xml:space="preserve">NGG1-interacting factor 3 </t></si><si><t xml:space="preserve">DegV protein </t></si><si><t xml:space="preserve">ATP-dependent RNA helicase </t></si><si><t xml:space="preserve">L-lactate dehydrogenase </t></si><si><t xml:space="preserve">Aminopeptidase II </t></si><si><t xml:space="preserve">2',3'-cyclic-nucleotide 2'-phosphodiesterase </t></si><si><t xml:space="preserve">Deoxyribose-phosphate aldolase </t></si><si><t xml:space="preserve">Pyrimidine-nucleoside phosphorylase </t></si><si><t xml:space="preserve">CLV1 receptor kinase </t></si><si><t xml:space="preserve">L-serine dehydratase alpha subunit </t></si><si><t xml:space="preserve">L-serine dehydratase beta subunit </t></si><si><t xml:space="preserve">Carbon starvation protein A </t></si><si><t xml:space="preserve">N5-carboxyaminoimidazole ribonucleotide mutase </t></si><si><t xml:space="preserve">Amidophosphoribosyltransferase </t></si><si><t xml:space="preserve">Phosphoribosylamine--glycine ligase </t></si><si><t xml:space="preserve">Membrane associated protein </t></si><si><t xml:space="preserve">Histidine--tRNA ligase </t></si><si><t xml:space="preserve">Oligoendopeptidase F </t></si><si><t xml:space="preserve">Zinc metallohydrolase, glyoxalase II family </t></si><si><t xml:space="preserve">XAA-His dipeptidase </t></si><si><t xml:space="preserve">Alkaline phosphatase superfamily enzyme </t></si><si><t xml:space="preserve">Death on curing protein </t></si><si><t xml:space="preserve">Reverse transcriptase </t></si><si><t xml:space="preserve">DNA repair helicase rad25 </t></si><si><t xml:space="preserve">Periplasmic dipeptide transport protein </t></si><si><t xml:space="preserve">Thiol-activated cytolysin </t></si><si><t xml:space="preserve">Creatininase </t></si><si><t xml:space="preserve">Cytosine deaminase </t></si><si><t xml:space="preserve">Alcohol dehydrogenase [cytochrome c-553], gamma chain-like protein </t></si><si><t xml:space="preserve">L-asparaginase </t></si><si><t xml:space="preserve">Probable cytosol aminopeptidase </t></si><si><t xml:space="preserve">6-phosphogluconate dehydrogenase, decarboxylating </t></si><si><t xml:space="preserve">Glucose-6-phosphate 1-dehydrogenase </t></si><si><t xml:space="preserve">Polyketide cyclase </t></si><si><t xml:space="preserve">67 kDa myosin-crossreactive streptococcal antigen </t></si><si><t>CTC_01854</t></si><si><t>CTC_01845</t></si><si><t>CTC_01840</t></si><si><t xml:space="preserve">D-lactate dehydrogenase </t></si><si><t>CTC_01833</t></si><si><t>CTC_01832</t></si><si><t>CTC_01827</t></si><si><t xml:space="preserve">Putative L-2,4-diaminobutyrate decarboxylase </t></si><si><t>CTC_01815</t></si><si><t xml:space="preserve">Formimidoylglutamase </t></si><si><t>CTC_01808</t></si><si><t>CTC_01771</t></si><si><t xml:space="preserve">Phosphoenolpyruvate-protein phosphotransferase </t></si><si><t>CTC_01766</t></si><si><t xml:space="preserve">DNA topoisomerase (ATP-hydrolyzing) </t></si><si><t>CTC_01764</t></si><si><t xml:space="preserve">Possible signalling protein </t></si><si><t>CTC_01762</t></si><si><t xml:space="preserve">Dihydroxyacetone kinase </t></si><si><t>CTC_01759</t></si><si><t xml:space="preserve">Glycerol uptake operon antiterminator regulatory protein </t></si><si><t xml:space="preserve">Glycerol kinase 1 </t></si><si><t xml:space="preserve">Thiazole synthase </t></si><si><t>CTC_01745</t></si><si><t xml:space="preserve">Endonuclease IV </t></si><si><t>CTC_01744</t></si><si><t xml:space="preserve">Single-stranded-DNA-specific exonuclease recJ </t></si><si><t>CTC_01742</t></si><si><t xml:space="preserve">Flavodoxin </t></si><si><t>CTC_01741</t></si><si><t xml:space="preserve">Pyruvate-flavodoxin oxidoreductase </t></si><si><t>CTC_01740</t></si><si><t>CTC_01735</t></si><si><t xml:space="preserve">Chemotaxis protein cheW </t></si><si><t>CTC_01731</t></si><si><t xml:space="preserve">Chemotaxis protein cheA </t></si><si><t>CTC_01730</t></si><si><t xml:space="preserve">Chemotaxis protein cheC </t></si><si><t>CTC_01726</t></si><si><t xml:space="preserve">Flagellar motor switch protein fliN </t></si><si><t>CTC_01724</t></si><si><t xml:space="preserve">Flagellar hook-associated protein 1 </t></si><si><t>CTC_01718</t></si><si><t xml:space="preserve">Flagellar hook-associated protein 2 </t></si><si><t>CTC_01715</t></si><si><t xml:space="preserve">Flagellin </t></si><si><t>CTC_01712</t></si><si><t xml:space="preserve">UDP-N-acetylglucosamine 4,6-dehydratase </t></si><si><t>CTC_01708</t></si><si><t xml:space="preserve">NDP-sugar dehydratase or epimerase </t></si><si><t>CTC_01700</t></si><si><t xml:space="preserve">2-aminoethylphosphonate--pyruvate transaminase </t></si><si><t>CTC_01682</t></si><si><t xml:space="preserve">Ferripyochelin binding protein </t></si><si><t>CTC_01680</t></si><si><t xml:space="preserve">Conserved protein, putative degV protein </t></si><si><t>CTC_01667</t></si><si><t xml:space="preserve">Flagellar basal body protein </t></si><si><t>CTC_01664</t></si><si><t xml:space="preserve">Putative flagellar protein fliL </t></si><si><t>CTC_01655</t></si><si><t>CTC_01649</t></si><si><t xml:space="preserve">Manganese-dependent inorganic pyrophosphatase </t></si><si><t>CTC_01644</t></si><si><t xml:space="preserve">Endopeptidase La </t></si><si><t>CTC_01639</t></si><si><t xml:space="preserve">Spore coat polysaccharide biosynthesis protein spsC </t></si><si><t>CTC_01638</t></si><si><t xml:space="preserve">Pleiotropic regulatory protein </t></si><si><t>CTC_01633</t></si><si><t xml:space="preserve">Stage V sporulation protein D </t></si><si><t xml:space="preserve">UDP-N-acetylmuramoyl-L-alanyl-D-glutamate--2,6-diaminopimelate ligase </t></si><si><t>CTC_01627</t></si><si><t xml:space="preserve">Division initiation protein </t></si><si><t>CTC_01624</t></si><si><t xml:space="preserve">Proline synthetase associated protein </t></si><si><t>CTC_01621</t></si><si><t xml:space="preserve">Minicell-associated protein </t></si><si><t>CTC_01614</t></si><si><t xml:space="preserve">Pseudouridine synthase </t></si><si><t>CTC_01607</t></si><si><t>CTC_01604</t></si><si><t xml:space="preserve">General secretion pathway protein E </t></si><si><t>CTC_01593</t></si><si><t xml:space="preserve">3-dehydroquinate dehydratase </t></si><si><t>CTC_01592</t></si><si><t xml:space="preserve">Xaa-Pro aminopeptidase </t></si><si><t xml:space="preserve">Elongation factor P </t></si><si><t xml:space="preserve">Exodeoxyribonuclease 7 large subunit </t></si><si><t>CTC_01577</t></si><si><t xml:space="preserve">Geranyltranstransferase </t></si><si><t xml:space="preserve">Arginine repressor </t></si><si><t>CTC_01571</t></si><si><t xml:space="preserve">DNA repair protein RecN </t></si><si><t>CTC_01569</t></si><si><t xml:space="preserve">Stage 0 sporulation protein A homolog </t></si><si><t>CTC_01531</t></si><si><t xml:space="preserve">Purine nucleoside phosphorylase </t></si><si><t>CTC_01522</t></si><si><t xml:space="preserve">Fumarate reductase flavoprotein </t></si><si><t>CTC_01521</t></si><si><t>CTC_01519</t></si><si><t xml:space="preserve">SSU ribosomal protein S1P </t></si><si><t>CTC_01505</t></si><si><t xml:space="preserve">Lipase </t></si><si><t>CTC_01501</t></si><si><t xml:space="preserve">UPF0145 protein CTC_01500 </t></si><si><t>CTC_01499</t></si><si><t xml:space="preserve">ATP-dependent RNA helicase DbpA </t></si><si><t>CTC_01498</t></si><si><t>CTC_01495</t></si><si><t xml:space="preserve">Chaperone protein HtpG </t></si><si><t>CTC_01488</t></si><si><t xml:space="preserve">Fumarate reductase flavoprotein subunit </t></si><si><t>CTC_01487</t></si><si><t xml:space="preserve">Methyl-accepting chemotaxis-like protein </t></si><si><t>CTC_01479</t></si><si><t>CTC_01478</t></si><si><t xml:space="preserve">Putative histidine decarboxylase </t></si><si><t>CTC_01475</t></si><si><t>CTC_01469</t></si><si><t>CTC_01468</t></si><si><t>CTC_01467</t></si><si><t>CTC_01466</t></si><si><t>CTC_01434</t></si><si><t>CTC_01416</t></si><si><t xml:space="preserve">Nucleotidyltransferase </t></si><si><t>CTC_01411</t></si><si><t xml:space="preserve">Transcriptional regulatory protein </t></si><si><t>CTC_01400</t></si><si><t xml:space="preserve">Phosphopentomutase </t></si><si><t xml:space="preserve">Purine nucleoside phosphorylase DeoD-type </t></si><si><t>CTC_01387</t></si><si><t xml:space="preserve">Acyl-coA dehydrogenase </t></si><si><t>CTC_01386</t></si><si><t xml:space="preserve">Flavoprotein </t></si><si><t>CTC_01379</t></si><si><t xml:space="preserve">Periplasmic transport protein, nickel or dipeptide transport </t></si><si><t>CTC_01372</t></si><si><t xml:space="preserve">Ferrichrome-binding periplasmic protein </t></si><si><t>CTC_01366</t></si><si><t xml:space="preserve">Aldehyde-alcohol dehydrogenase </t></si><si><t>CTC_01352</t></si><si><t xml:space="preserve">Lipoprotein </t></si><si><t>CTC_01351</t></si><si><t>CTC_01343</t></si><si><t xml:space="preserve">Cysteine synthase </t></si><si><t>CTC_01332</t></si><si><t xml:space="preserve">Transketolase </t></si><si><t>CTC_01329</t></si><si><t>CTC_01326</t></si><si><t xml:space="preserve">ThiH protein </t></si><si><t>CTC_01323</t></si><si><t>CTC_01322</t></si><si><t xml:space="preserve">Nitroreductase family protein </t></si><si><t>CTC_01319</t></si><si><t>CTC_01318</t></si><si><t xml:space="preserve">Transcriptional regulator, rpiR family </t></si><si><t>CTC_01316</t></si><si><t xml:space="preserve">Chorismate mutase AroH </t></si><si><t xml:space="preserve">S-adenosylmethionine decarboxylase alpha chain </t></si><si><t>CTC_01309</t></si><si><t xml:space="preserve">Aminotransferase </t></si><si><t>CTC_01306</t></si><si><t>CTC_01305</t></si><si><t xml:space="preserve">tRNA-2-methylthio-N(6)-dimethylallyladenosine synthase </t></si><si><t>CTC_01299</t></si><si><t xml:space="preserve">Aluminum resistance protein </t></si><si><t>CTC_01295</t></si><si><t xml:space="preserve">Glutamate dehydrogenase </t></si><si><t xml:space="preserve">Protein RecA </t></si><si><t xml:space="preserve">Ribosomal protein S12 methylthiotransferase RimO </t></si><si><t xml:space="preserve">Polyribonucleotide nucleotidyltransferase </t></si><si><t>CTC_01277</t></si><si><t xml:space="preserve">MgpA protein </t></si><si><t xml:space="preserve">Ribosome-binding factor A </t></si><si><t xml:space="preserve">Translation initiation factor IF-2 </t></si><si><t>CTC_01274</t></si><si><t xml:space="preserve">LSU ribosomal protein L7AE </t></si><si><t>CTC_01273</t></si><si><t xml:space="preserve">Transcription termination/antitermination protein NusA </t></si><si><t xml:space="preserve">DNA polymerase III PolC-type </t></si><si><t xml:space="preserve">4-hydroxy-3-methylbut-2-en-1-yl diphosphate synthase (flavodoxin) </t></si><si><t>CTC_01269</t></si><si><t xml:space="preserve">Zinc metalloprotease </t></si><si><t xml:space="preserve">Ribosome-recycling factor </t></si><si><t>CTC_01259</t></si><si><t xml:space="preserve">DNA topoisomerase 1 </t></si><si><t xml:space="preserve">50S ribosomal protein L19 </t></si><si><t xml:space="preserve">Ribosome maturation factor RimM </t></si><si><t>CTC_01239</t></si><si><t xml:space="preserve">Phosphate acetyltransferase </t></si><si><t>CTC_01229</t></si><si><t xml:space="preserve">Putative asp23 protein </t></si><si><t>CTC_01227</t></si><si><t xml:space="preserve">Ribulose-phosphate 3-epimerase </t></si><si><t>CTC_01225</t></si><si><t xml:space="preserve">Serine/threonine protein kinase </t></si><si><t xml:space="preserve">Probable dual-specificity RNA methyltransferase RlmN </t></si><si><t xml:space="preserve">Methionyl-tRNA formyltransferase </t></si><si><t xml:space="preserve">Peptide deformylase </t></si><si><t>CTC_01217</t></si><si><t xml:space="preserve">Phosphopantothenate--cysteine ligase </t></si><si><t>CTC_01215</t></si><si><t xml:space="preserve">YicC protein </t></si><si><t>CTC_01213</t></si><si><t xml:space="preserve">Deoxyuridine 5'-triphosphate nucleotidohydrolase </t></si><si><t>CTC_01209</t></si><si><t>CTC_01208</t></si><si><t>CTC_01202</t></si><si><t>CTC_01191</t></si><si><t xml:space="preserve">TonB-dependent receptor protein </t></si><si><t>CTC_01187</t></si><si><t xml:space="preserve">Amino acid carrier protein alsT </t></si><si><t>CTC_01182</t></si><si><t>CTC_01178</t></si><si><t xml:space="preserve">NADH oxidase </t></si><si><t>CTC_01166</t></si><si><t xml:space="preserve">Pyruvate formate-lyase 1 activating enzyme </t></si><si><t>CTC_01159</t></si><si><t>CTC_01155</t></si><si><t xml:space="preserve">Methyl-accepting chemotaxis protein </t></si><si><t>CTC_01146</t></si><si><t>CTC_01145</t></si><si><t>CTC_01144</t></si><si><t>CTC_01143</t></si><si><t>CTC_01142</t></si><si><t>CTC_01141</t></si><si><t xml:space="preserve">Transposase </t></si><si><t>CTC_01113</t></si><si><t>CTC_01101</t></si><si><t>CTC_01092</t></si><si><t>CTC_01087</t></si><si><t>CTC_01086</t></si><si><t xml:space="preserve">Phage terminase large subunit </t></si><si><t>CTC_01072</t></si><si><t>CTC_01058</t></si><si><t xml:space="preserve">Ribonuclease J </t></si><si><t>CTC_01047</t></si><si><t>CTC_01046</t></si><si><t xml:space="preserve">Histidinol-phosphatase </t></si><si><t>CTC_01045</t></si><si><t xml:space="preserve">Glutamate 5-kinase </t></si><si><t xml:space="preserve">Gamma-glutamyl phosphate reductase </t></si><si><t>CTC_01037</t></si><si><t xml:space="preserve">L-allo-threonine aldolase </t></si><si><t>CTC_01036</t></si><si><t>CTC_01035</t></si><si><t xml:space="preserve">Phosphohydrolase (MutT family protein) </t></si><si><t>CTC_01034</t></si><si><t xml:space="preserve">UPF0210 protein CTC_01034 </t></si><si><t>CTC_01032</t></si><si><t>CTC_01029</t></si><si><t xml:space="preserve">Phosphoribosylformylglycinamidine synthase II </t></si><si><t>CTC_01021</t></si><si><t xml:space="preserve">Electron transport complex subunit G </t></si><si><t>CTC_01019</t></si><si><t xml:space="preserve">Electron transport complex subunit C </t></si><si><t>CTC_01016</t></si><si><t>CTC_01012</t></si><si><t>CTC_01009</t></si><si><t xml:space="preserve">Conserved protein, putative N-acetylmuramoyl-L-alanine amidase </t></si><si><t>CTC_01007</t></si><si><t xml:space="preserve">Fructose-1,6-bisphosphatase </t></si><si><t>CTC_01006</t></si><si><t xml:space="preserve">Iron-sulfur flavoprotein </t></si><si><t>CTC_01004</t></si><si><t>CTC_01001</t></si><si><t xml:space="preserve">V-type ATP synthase subunit D </t></si><si><t xml:space="preserve">V-type ATP synthase beta chain 1 </t></si><si><t xml:space="preserve">V-type ATP synthase alpha chain 1 </t></si><si><t>CTC_00997</t></si><si><t>CTC_00992</t></si><si><t xml:space="preserve">Magnesium-protoporphyrin IX monomethyl ester oxidative cyclase </t></si><si><t>CTC_00989</t></si><si><t>CTC_00983</t></si><si><t xml:space="preserve">Nicotinate phosphoribosyltransferase </t></si><si><t>CTC_00978</t></si><si><t xml:space="preserve">Cleavage and polyadenylation specificity factor </t></si><si><t xml:space="preserve">Glutamate--tRNA ligase </t></si><si><t>CTC_00969</t></si><si><t xml:space="preserve">Phosphoserine phosphatase </t></si><si><t xml:space="preserve">Arginine--tRNA ligase </t></si><si><t>CTC_00965</t></si><si><t xml:space="preserve">Thymidylate kinase </t></si><si><t>CTC_00960</t></si><si><t xml:space="preserve">Putative iron(III) dicitrate-binding periplasmic protein </t></si><si><t>CTC_00957</t></si><si><t xml:space="preserve">Iron(III) dicitrate-binding periplasmic protein hmuT </t></si><si><t>CTC_00944</t></si><si><t xml:space="preserve">L-fuculose phosphate aldolase </t></si><si><t>CTC_00936</t></si><si><t xml:space="preserve">Formate acetyltransferase 2 </t></si><si><t>CTC_00933</t></si><si><t xml:space="preserve">Parathion hydrolase </t></si><si><t>CTC_00918</t></si><si><t xml:space="preserve">Membrane-spanning protein </t></si><si><t>CTC_00912</t></si><si><t>CTC_00907</t></si><si><t xml:space="preserve">D-ribose-binding periplasmic protein </t></si><si><t>CTC_00893</t></si><si><t xml:space="preserve">GntR-family transcriptional regulator </t></si><si><t>CTC_00890</t></si><si><t xml:space="preserve">L-lysine 2,3-aminomutase </t></si><si><t>CTC_00884</t></si><si><t xml:space="preserve">DegV family protein </t></si><si><t>CTC_00882</t></si><si><t xml:space="preserve">Carboxyl-terminal protease </t></si><si><t xml:space="preserve">50S ribosomal protein L25 </t></si><si><t>CTC_00869</t></si><si><t xml:space="preserve">Putative acetyltransferase </t></si><si><t>CTC_00866</t></si><si><t xml:space="preserve">UDP-glucose 4-epimerase, galE </t></si><si><t>CTC_00860</t></si><si><t xml:space="preserve">D-galactose-binding periplasmic protein </t></si><si><t>CTC_00856</t></si><si><t>CTC_00850</t></si><si><t xml:space="preserve">Serine protease </t></si><si><t>CTC_00842</t></si><si><t>CTC_00839</t></si><si><t xml:space="preserve">Cellulose synthase subunit domain </t></si><si><t>CTC_00834</t></si><si><t>CTC_00831</t></si><si><t xml:space="preserve">Phosphomethylpyrimidine synthase </t></si><si><t>CTC_00826</t></si><si><t xml:space="preserve">Protein with rubredoxin/rubrerythrin domain </t></si><si><t>CTC_00824</t></si><si><t xml:space="preserve">Aspartate ammonia-lyase, aspartase </t></si><si><t>CTC_00822</t></si><si><t xml:space="preserve">Proton/sodium-glutamate symport protein </t></si><si><t>CTC_00821</t></si><si><t xml:space="preserve">Come-like protein, metallo beta-lactamase superfamily hydrolase </t></si><si><t xml:space="preserve">Tyrosine phenol-lyase </t></si><si><t>CTC_00811</t></si><si><t>CTC_00810</t></si><si><t xml:space="preserve">Zn-dependent peptidase, insulinase family </t></si><si><t>CTC_00809</t></si><si><t xml:space="preserve">Conserved protein with osmC domain </t></si><si><t>CTC_00797</t></si><si><t xml:space="preserve">Probable thiol peroxidase </t></si><si><t>CTC_00792</t></si><si><t>CTC_00785</t></si><si><t xml:space="preserve">Iron(III) dicitrate-binding periplasmic protein </t></si><si><t>CTC_00779</t></si><si><t xml:space="preserve">Phosphoglucomutase </t></si><si><t>CTC_00777</t></si><si><t xml:space="preserve">Putative surface/cell-adhesion protein </t></si><si><t>CTC_00776</t></si><si><t>CTC_00774</t></si><si><t>CTC_00772</t></si><si><t>CTC_00771</t></si><si><t>CTC_00770</t></si><si><t xml:space="preserve">Putative surface/cell-adhesion protein, big2 domain </t></si><si><t>CTC_00769</t></si><si><t>CTC_00767</t></si><si><t xml:space="preserve">Putative surface protein, peptide binding domain </t></si><si><t>CTC_00758</t></si><si><t xml:space="preserve">Membrane protein </t></si><si><t>CTC_00757</t></si><si><t>CTC_00756</t></si><si><t xml:space="preserve">ABC transporter ATP-binding protein </t></si><si><t>CTC_00755</t></si><si><t xml:space="preserve">Putative peptidoglycan N-acetylglucosamine deacetylase </t></si><si><t>CTC_00750</t></si><si><t xml:space="preserve">Putative surface/cell-adhesion protein, multiple big2 domain </t></si><si><t>CTC_00749</t></si><si><t>CTC_00747</t></si><si><t>CTC_00744</t></si><si><t xml:space="preserve">Cob(I)alamin adenosyltransferase </t></si><si><t>CTC_00743</t></si><si><t xml:space="preserve">Anaerobic cobalt chelatase cbiK </t></si><si><t>CTC_00742</t></si><si><t>CTC_00739</t></si><si><t xml:space="preserve">Precorrin-3B C17-methyltransferase </t></si><si><t>CTC_00736</t></si><si><t xml:space="preserve">Precorrin-3 methylase </t></si><si><t>CTC_00735</t></si><si><t xml:space="preserve">Precorrin-2 C20-methyltransferase </t></si><si><t>CTC_00734</t></si><si><t xml:space="preserve">Precorrin-6B methylase/decarboxylase cbiT/cbiE </t></si><si><t>CTC_00732</t></si><si><t xml:space="preserve">Precorrin-8X methylmutase </t></si><si><t xml:space="preserve">Glutamate-1-semialdehyde 2,1-aminomutase </t></si><si><t>CTC_00729</t></si><si><t xml:space="preserve">Delta-aminolevulinic acid dehydratase </t></si><si><t>CTC_00728</t></si><si><t xml:space="preserve">Uroporphyrinogen III synthase/methyltransferase </t></si><si><t>CTC_00727</t></si><si><t xml:space="preserve">Hydroxymethylbilane synthase </t></si><si><t xml:space="preserve">Glutamyl-tRNA reductase </t></si><si><t xml:space="preserve">Cobyric acid synthase </t></si><si><t>CTC_00714</t></si><si><t xml:space="preserve">ATP-dependent helicase/nuclease subunit A </t></si><si><t>CTC_00697</t></si><si><t>CTC_00696</t></si><si><t xml:space="preserve">Putative S-layer protein/internalin A-like/N-acetylmuramoyl-L-alanine amidase </t></si><si><t>CTC_00695</t></si><si><t xml:space="preserve">Serine--pyruvate/aspartate aminotransferase </t></si><si><t>CTC_00694</t></si><si><t xml:space="preserve">D-3-phosphoglycerate dehydrogenase </t></si><si><t>CTC_00693</t></si><si><t xml:space="preserve">Conserved protein, endonuclease-like </t></si><si><t>CTC_00691</t></si><si><t xml:space="preserve">ATP-dependent helicase/deoxyribonuclease subunit B </t></si><si><t>CTC_00685</t></si><si><t>CTC_00681</t></si><si><t>CTC_00679</t></si><si><t xml:space="preserve">Glutamine-dependent NAD(+) synthetase </t></si><si><t>CTC_00678</t></si><si><t xml:space="preserve">Peptidyl-prolyl cis-trans isomerase </t></si><si><t>CTC_00673</t></si><si><t xml:space="preserve">3,4-dihydroxy-2-butanone 4-phosphate synthase </t></si><si><t>CTC_00670</t></si><si><t xml:space="preserve">Putative amidohydrolase </t></si><si><t>CTC_00660</t></si><si><t xml:space="preserve">Chromate transport protein </t></si><si><t>CTC_00658</t></si><si><t>CTC_00652</t></si><si><t xml:space="preserve">S1 RNA binding domain </t></si><si><t>CTC_00650</t></si><si><t>CTC_00647</t></si><si><t>CTC_00645</t></si><si><t>CTC_00640</t></si><si><t xml:space="preserve">Putative DNA-binding protein </t></si><si><t>CTC_00612</t></si><si><t>CTC_00607</t></si><si><t xml:space="preserve">Fructose-1,6-bisphosphatase class 3 </t></si><si><t>CTC_00600</t></si><si><t>CTC_00596</t></si><si><t xml:space="preserve">Glycerol dehydrogenase </t></si><si><t>CTC_00594</t></si><si><t xml:space="preserve">Platelet activating factor acetylhydrolase-like protein </t></si><si><t>CTC_00593</t></si><si><t>CTC_00585</t></si><si><t>CTC_00582</t></si><si><t xml:space="preserve">Predicted amidohydrolase </t></si><si><t>CTC_00581</t></si><si><t>CTC_00577</t></si><si><t xml:space="preserve">Inosine-uridine preferring nucleoside hydrolase </t></si><si><t>CTC_00574</t></si><si><t xml:space="preserve">Vitamin B12-dependent ribonucleotide reductase </t></si><si><t>CTC_00573</t></si><si><t xml:space="preserve">Protease I </t></si><si><t>CTC_00564</t></si><si><t xml:space="preserve">Na+-linked D-alanine/glycine permease </t></si><si><t>CTC_00550</t></si><si><t xml:space="preserve">ComE operon protein </t></si><si><t>CTC_00542</t></si><si><t xml:space="preserve">Encapsulation protein capA </t></si><si><t>CTC_00523</t></si><si><t xml:space="preserve">Putative S-layer protein / N-acetylmuramoyl-L-alanine amidase </t></si><si><t>CTC_00520</t></si><si><t xml:space="preserve">Cwp66-like protein/N-acetylmuramoyl-L-alanine amidase </t></si><si><t>CTC_00519</t></si><si><t xml:space="preserve">Zink-carboxypeptidase </t></si><si><t>CTC_00511</t></si><si><t xml:space="preserve">Myo-inositol 2-dehydrogenase </t></si><si><t xml:space="preserve">3D-(3,5/4)-trihydroxycyclohexane-1,2-dione hydrolase </t></si><si><t>CTC_00509</t></si><si><t xml:space="preserve">Myo-inositol catabolism protein iolB </t></si><si><t xml:space="preserve">5-dehydro-2-deoxygluconokinase </t></si><si><t>CTC_00495</t></si><si><t xml:space="preserve">Internalin A-like protein/putative S-layer protein </t></si><si><t>CTC_00494</t></si><si><t>CTC_00492</t></si><si><t xml:space="preserve">Phage infection protein </t></si><si><t>CTC_00491</t></si><si><t xml:space="preserve">Putative S-layer protein/N-acetylmuramoyl-L-alanine amidase </t></si><si><t>CTC_00489</t></si><si><t xml:space="preserve">Conserved membrane-associated protein </t></si><si><t>CTC_00488</t></si><si><t>CTC_00479</t></si><si><t xml:space="preserve">3-hydroxybutyryl-coA dehydratase </t></si><si><t>CTC_00477</t></si><si><t xml:space="preserve">Acyl-coA/butyryl-coA dehydrogenase </t></si><si><t>CTC_00471</t></si><si><t xml:space="preserve">Putative S-layer protein (Peptidoglycan anchored) </t></si><si><t>CTC_00465</t></si><si><t xml:space="preserve">Putative S-layer protein </t></si><si><t>CTC_00462</t></si><si><t>CTC_00458</t></si><si><t xml:space="preserve">Conserved protein (Sec-fragment) </t></si><si><t>CTC_00457</t></si><si><t>CTC_00439</t></si><si><t>CTC_00437</t></si><si><t xml:space="preserve">DNA polymerase IV </t></si><si><t>CTC_00430</t></si><si><t>CTC_00423</t></si><si><t xml:space="preserve">Peptidase T </t></si><si><t>CTC_00420</t></si><si><t xml:space="preserve">Methyltransferase </t></si><si><t>CTC_00414</t></si><si><t xml:space="preserve">Hydroxylamine reductase </t></si><si><t>CTC_00408</t></si><si><t xml:space="preserve">NADH-dependent butanol dehydrogenase A </t></si><si><t xml:space="preserve">UPF0371 protein CTC_00401 </t></si><si><t>CTC_00392</t></si><si><t xml:space="preserve">Two-component response regulator </t></si><si><t>CTC_00387</t></si><si><t xml:space="preserve">Site-specific DNA-methyltransferase (adenine-specific) </t></si><si><t>CTC_00384</t></si><si><t xml:space="preserve">Ribonuclease R </t></si><si><t xml:space="preserve">Enolase </t></si><si><t xml:space="preserve">2,3-bisphosphoglycerate-independent phosphoglycerate mutase </t></si><si><t xml:space="preserve">Phosphoglycerate kinase </t></si><si><t>CTC_00378</t></si><si><t xml:space="preserve">Glyceraldehyde-3-phosphate dehydrogenase </t></si><si><t>CTC_00374</t></si><si><t xml:space="preserve">Glycine/betaine transport ATP-binding protein </t></si><si><t>CTC_00371</t></si><si><t xml:space="preserve">Galactoside transport system permease protein mglC </t></si><si><t>CTC_00370</t></si><si><t xml:space="preserve">Sugar transport ATP-binding protein </t></si><si><t>CTC_00369</t></si><si><t xml:space="preserve">Membrane lipoprotein tmpC </t></si><si><t>CTC_00368</t></si><si><t>CTC_00366</t></si><si><t xml:space="preserve">Predicted hydrolase </t></si><si><t>CTC_00360</t></si><si><t xml:space="preserve">Vancomycin b-type resistance protein vanW </t></si><si><t>CTC_00358</t></si><si><t xml:space="preserve">LemA-like protein </t></si><si><t>CTC_00356</t></si><si><t xml:space="preserve">NAD-dependent malic enzyme </t></si><si><t>CTC_00349</t></si><si><t xml:space="preserve">BmrU protein </t></si><si><t>CTC_00341</t></si><si><t xml:space="preserve">Fructose-bisphosphate aldolase </t></si><si><t xml:space="preserve">Leucine--tRNA ligase </t></si><si><t>CTC_00335</t></si><si><t>CTC_00325</t></si><si><t xml:space="preserve">Ribosome hibernation promoting factor </t></si><si><t>CTC_00312</t></si><si><t xml:space="preserve">Acetyl-coA acetyltransferase </t></si><si><t>CTC_00311</t></si><si><t xml:space="preserve">UDP-N-acetylglucosamine 2-epimerase </t></si><si><t>CTC_00309</t></si><si><t xml:space="preserve">Come operon protein 2 </t></si><si><t xml:space="preserve">Uracil phosphoribosyltransferase </t></si><si><t xml:space="preserve">Peptide chain release factor 1 </t></si><si><t>CTC_00296</t></si><si><t xml:space="preserve">Transcription termination factor Rho </t></si><si><t>CTC_00295</t></si><si><t>CTC_00294</t></si><si><t>CTC_00293</t></si><si><t>CTC_00292</t></si><si><t>CTC_00274</t></si><si><t xml:space="preserve">Iron(III)-binding periplasmic protein </t></si><si><t>CTC_00266</t></si><si><t xml:space="preserve">Fe-S oxidoreductase </t></si><si><t>CTC_00265</t></si><si><t xml:space="preserve">Mannose-6-phosphate isomerase </t></si><si><t>CTC_00263</t></si><si><t xml:space="preserve">Predicted catabolite control protein A </t></si><si><t xml:space="preserve">Isoleucine--tRNA ligase </t></si><si><t>CTC_00260</t></si><si><t xml:space="preserve">N-acetylmuramoyl-L-alanine amidase </t></si><si><t xml:space="preserve">Methionine--tRNA ligase </t></si><si><t>CTC_00241</t></si><si><t xml:space="preserve">Hypothetical membrane protein </t></si><si><t>CTC_00240</t></si><si><t>CTC_00234</t></si><si><t xml:space="preserve">Putative cell wall hydrolase </t></si><si><t>CTC_00233</t></si><si><t xml:space="preserve">Translation initiation inhibitor </t></si><si><t xml:space="preserve">2-C-methyl-D-erythritol 2,4-cyclodiphosphate synthase </t></si><si><t>CTC_00229</t></si><si><t xml:space="preserve">Putative polysaccharide deacetylase </t></si><si><t xml:space="preserve">Probable transaldolase </t></si><si><t>CTC_00227</t></si><si><t xml:space="preserve">Putative cell wall-associated hydrolase </t></si><si><t xml:space="preserve">NAD-dependent protein deacetylase </t></si><si><t xml:space="preserve">Lysine--tRNA ligase </t></si><si><t xml:space="preserve">Foldase protein PrsA </t></si><si><t xml:space="preserve">Peptidyl-tRNA hydrolase </t></si><si><t>CTC_00192</t></si><si><t xml:space="preserve">Periplasmic trypsin-like serine protease </t></si><si><t>CTC_00189</t></si><si><t xml:space="preserve">Ribose-phosphate pyrophosphokinase </t></si><si><t xml:space="preserve">Glucosamine-1-phosphate N-acetyltransferase </t></si><si><t>CTC_00186</t></si><si><t xml:space="preserve">PUR operon repressor </t></si><si><t xml:space="preserve">Probable 2-phosphosulfolactate phosphatase </t></si><si><t>CTC_00177</t></si><si><t>CTC_00173</t></si><si><t xml:space="preserve">Predicted transcriptional regulator </t></si><si><t>CTC_00172</t></si><si><t>CTC_00171</t></si><si><t xml:space="preserve">Glutamine synthetase </t></si><si><t xml:space="preserve">UDP-N-acetylglucosamine 1-carboxyvinyltransferase 1 </t></si><si><t>CTC_00167</t></si><si><t>CTC_00166</t></si><si><t xml:space="preserve">Ribosomal RNA large subunit methyltransferase H </t></si><si><t>CTC_00154</t></si><si><t xml:space="preserve">Biotin synthase </t></si><si><t xml:space="preserve">Asparagine--tRNA ligase </t></si><si><t>CTC_00138</t></si><si><t xml:space="preserve">Ferritin </t></si><si><t xml:space="preserve">3-hydroxyacyl-[acyl-carrier-protein] dehydratase FabZ </t></si><si><t>CTC_00132</t></si><si><t xml:space="preserve">Biotin carboxyl carrier protein of acetyl-coA carboxylase </t></si><si><t>CTC_00131</t></si><si><t xml:space="preserve">3-oxoacyl-[acyl-carrier-protein] synthase 2 </t></si><si><t xml:space="preserve">3-oxoacyl-[acyl-carrier-protein] synthase 3 </t></si><si><t>CTC_00124</t></si><si><t xml:space="preserve">DNA replication protein dnaD </t></si><si><t>CTC_00123</t></si><si><t xml:space="preserve">DNA replication protein dnaC </t></si><si><t>CTC_00119</t></si><si><t xml:space="preserve">Acyl-acyl carrier protein thioesterase </t></si><si><t>CTC_00115</t></si><si><t>CTC_00113</t></si><si><t xml:space="preserve">50S ribosomal protein L9 </t></si><si><t>CTC_00110</t></si><si><t xml:space="preserve">Single-stranded DNA-binding protein </t></si><si><t xml:space="preserve">tRNA uridine 5-carboxymethylaminomethyl modification enzyme MnmG </t></si><si><t>CTC_00097</t></si><si><t xml:space="preserve">Conserved protein, JAG-family </t></si><si><t>CTC_00093</t></si><si><t xml:space="preserve">DNA polymerase III subunit beta </t></si><si><t>CTC_00090</t></si><si><t xml:space="preserve">DNA gyrase subunit A </t></si><si><t>CTC_00082</t></si><si><t xml:space="preserve">Serine--tRNA ligase </t></si><si><t>CTC_00079</t></si><si><t xml:space="preserve">Transcriptional regulator, tetR family </t></si><si><t>CTC_p58</t></si><si><t>CTC_p44</t></si><si><t>CTC_p37</t></si><si><t>CTC_p33</t></si><si><t xml:space="preserve">Collagenase ColT </t></si><si><t>CTC_p31</t></si><si><t>CTC_p27</t></si><si><t xml:space="preserve">rRNA (Guanine-N1-) methyltransferase (Mycinamicin-resistance protein) </t></si><si><t>CTC_p16</t></si><si><t xml:space="preserve">ABC transporter-associated permease </t></si><si><t>CTC_p13</t></si><si><t>CTC_p2</t></si><si><t>CTC_02268</t></si><si><t xml:space="preserve">CapD protein </t></si><si><t>CTC_02208</t></si><si><t xml:space="preserve">Protein translocase subunit yajC </t></si><si><t>CTC_02206</t></si><si><t>CTC_02163</t></si><si><t xml:space="preserve">Ethanolamine utilization protein (Transcriptional regulator) </t></si><si><t>CTC_02144</t></si><si><t xml:space="preserve">RecT protein </t></si><si><t xml:space="preserve">Chorismate synthase </t></si><si><t>CTC_02062</t></si><si><t xml:space="preserve">Ribonuclease G </t></si><si><t>CTC_02027</t></si><si><t>CTC_02019</t></si><si><t xml:space="preserve">Cytidine deaminase </t></si><si><t xml:space="preserve">GTPase Era </t></si><si><t>CTC_01984</t></si><si><t xml:space="preserve">Transcriptional regulator, gntR family </t></si><si><t>CTC_01969</t></si><si><t>CTC_01953</t></si><si><t xml:space="preserve">Alkaline phosphatase synthesis transcriptional regulatory protein phoP </t></si><si><t>CTC_01907</t></si><si><t>CTC_01896</t></si><si><t xml:space="preserve">Putative polyketide cyclase </t></si><si><t>CTC_01848</t></si><si><t xml:space="preserve">Histidine kinase </t></si><si><t>CTC_01843</t></si><si><t>CTC_01839</t></si><si><t>CTC_01836</t></si><si><t xml:space="preserve">DNA topoisomerase I </t></si><si><t xml:space="preserve">UPF0261 protein CTC_01794 </t></si><si><t>CTC_01776</t></si><si><t xml:space="preserve">Spore germination protein KA </t></si><si><t>CTC_01772</t></si><si><t>CTC_01755</t></si><si><t xml:space="preserve">Zinc protease </t></si><si><t>CTC_01738</t></si><si><t xml:space="preserve">Branched-chain amino acid aminotransferase </t></si><si><t>CTC_01729</t></si><si><t xml:space="preserve">Chemotaxis protein cheY </t></si><si><t xml:space="preserve">Flagellar assembly factor FliW </t></si><si><t>CTC_01711</t></si><si><t xml:space="preserve">N-acetylneuraminate synthase </t></si><si><t>CTC_01697</t></si><si><t>CTC_01666</t></si><si><t xml:space="preserve">Chemotaxis motA protein </t></si><si><t xml:space="preserve">Cell division protein DivIB </t></si><si><t>CTC_01610</t></si><si><t xml:space="preserve">Exodeoxyribonuclease III </t></si><si><t>CTC_01553</t></si><si><t>CTC_01541</t></si><si><t xml:space="preserve">Phage pre-neck appendage-like protein </t></si><si><t>CTC_01537</t></si><si><t>CTC_01514</t></si><si><t xml:space="preserve">Serine/threonine sodium symporter </t></si><si><t>CTC_01508</t></si><si><t xml:space="preserve">Putative sodium-and chloride-dependent transporter </t></si><si><t>CTC_01497</t></si><si><t>CTC_01496</t></si><si><t>CTC_01493</t></si><si><t>CTC_01462</t></si><si><t>CTC_01460</t></si><si><t>CTC_01456</t></si><si><t>CTC_01449</t></si><si><t xml:space="preserve">Choline trimethylamine-lyase </t></si><si><t>CTC_01441</t></si><si><t xml:space="preserve">Alcohol dehydrogenase </t></si><si><t>CTC_01432</t></si><si><t>CTC_01431</t></si><si><t xml:space="preserve">Membrane spanning protein </t></si><si><t>CTC_01425</t></si><si><t xml:space="preserve">Chloramphenicol acetyltransferase </t></si><si><t>CTC_01399</t></si><si><t>CTC_01394</t></si><si><t xml:space="preserve">Putative taurine transport ATP-binding protein tauB </t></si><si><t>CTC_01358</t></si><si><t xml:space="preserve">Putative permease </t></si><si><t>CTC_01325</t></si><si><t xml:space="preserve">GTP-binding protein </t></si><si><t>CTC_01310</t></si><si><t xml:space="preserve">Acetyltransferase </t></si><si><t xml:space="preserve">Ribonuclease Y </t></si><si><t>CTC_01283</t></si><si><t xml:space="preserve">ATP-dependent clp protease proteolytic subunit </t></si><si><t xml:space="preserve">Elongation factor Ts </t></si><si><t xml:space="preserve">30S ribosomal protein S2 </t></si><si><t xml:space="preserve">GTP-sensing transcriptional pleiotropic repressor CodY </t></si><si><t>CTC_01253</t></si><si><t xml:space="preserve">Signal peptidase I </t></si><si><t>CTC_01245</t></si><si><t xml:space="preserve">Chromosome partition protein Smc </t></si><si><t xml:space="preserve">Phosphate acyltransferase </t></si><si><t>CTC_01241</t></si><si><t xml:space="preserve">Acetate kinase </t></si><si><t>CTC_01230</t></si><si><t xml:space="preserve">Small ribosomal subunit biogenesis GTPase RsgA </t></si><si><t>CTC_01197</t></si><si><t xml:space="preserve">Ferric enterobactin transport ATP-binding protein fepC </t></si><si><t>CTC_01193</t></si><si><t>CTC_01185</t></si><si><t xml:space="preserve">Putative phosphatase-associated protein papQ </t></si><si><t>CTC_01181</t></si><si><t xml:space="preserve">Arsenate reductase </t></si><si><t>CTC_01156</t></si><si><t xml:space="preserve">Carbon monoxide dehydrogenase beta subunit </t></si><si><t>CTC_01153</t></si><si><t xml:space="preserve">O-acetylhomoserine sulfhydrylase </t></si><si><t>CTC_01148</t></si><si><t xml:space="preserve">CRISPR-associated endonuclease Cas1 </t></si><si><t xml:space="preserve">GTPase Der </t></si><si><t>CTC_01124</t></si><si><t xml:space="preserve">Cell division protein FtsZ </t></si><si><t>CTC_01107</t></si><si><t>CTC_01105</t></si><si><t>CTC_01096</t></si><si><t>CTC_01091</t></si><si><t>CTC_01070</t></si><si><t xml:space="preserve">DNA-binding protein </t></si><si><t>CTC_01069</t></si><si><t xml:space="preserve">Gp23-like protein </t></si><si><t>CTC_01068</t></si><si><t>CTC_01063</t></si><si><t xml:space="preserve">Protease </t></si><si><t xml:space="preserve">Alanine--tRNA ligase </t></si><si><t>CTC_01050</t></si><si><t xml:space="preserve">Cysteine desulfurase IscS </t></si><si><t>CTC_01048</t></si><si><t xml:space="preserve">ATPase associated with chromosome architecture/replication </t></si><si><t>CTC_01024</t></si><si><t xml:space="preserve">RnfB/polyferredoxin </t></si><si><t>CTC_00993</t></si><si><t xml:space="preserve">V-type sodium ATP synthase subunit G </t></si><si><t>CTC_00987</t></si><si><t xml:space="preserve">Stage V sporulation protein B </t></si><si><t>CTC_00982</t></si><si><t>CTC_00976</t></si><si><t xml:space="preserve">(S)-2-hydroxy-acid oxidase chain D </t></si><si><t>CTC_00950</t></si><si><t xml:space="preserve">Response regulator, putative virR </t></si><si><t>CTC_00947</t></si><si><t>CTC_00926</t></si><si><t xml:space="preserve">N-carbamoyl-L-amino acid amidohydrolase </t></si><si><t>CTC_00902</t></si><si><t xml:space="preserve">Putative hydrolase </t></si><si><t>CTC_00896</t></si><si><t>CTC_00891</t></si><si><t>CTC_00888</t></si><si><t>CTC_00877</t></si><si><t xml:space="preserve">Sodium-dependent phosphate transport protein </t></si><si><t>CTC_00876</t></si><si><t xml:space="preserve">Copper efflux ATPase </t></si><si><t>CTC_00840</t></si><si><t>CTC_00726</t></si><si><t xml:space="preserve">Putative precorrin-2 dehydrogenase/oxidase </t></si><si><t>CTC_00722</t></si><si><t xml:space="preserve">Aminotransferase cobD </t></si><si><t>CTC_00710</t></si><si><t>CTC_00707</t></si><si><t>CTC_00687</t></si><si><t>CTC_00675</t></si><si><t xml:space="preserve">Electron transport complex protein (RnfG/NqrC) </t></si><si><t>CTC_00672</t></si><si><t xml:space="preserve">Riboflavin synthase alpha chain </t></si><si><t>CTC_00648</t></si><si><t>CTC_00625</t></si><si><t xml:space="preserve">Lantibiotic transport ATP-binding protein spaF/mutF </t></si><si><t>CTC_00609</t></si><si><t>CTC_00591</t></si><si><t>CTC_00584</t></si><si><t xml:space="preserve">Putative efflux pump component mtrF </t></si><si><t>CTC_00580</t></si><si><t>CTC_00579</t></si><si><t xml:space="preserve">Exonuclease sbcC </t></si><si><t>CTC_00572</t></si><si><t>CTC_00568</t></si><si><t xml:space="preserve">Regulatory protein asnC </t></si><si><t>CTC_00515</t></si><si><t>CTC_00472</t></si><si><t xml:space="preserve">Transglutaminase-like predicted protease </t></si><si><t>CTC_00459</t></si><si><t xml:space="preserve">Conserved membrane protein </t></si><si><t>CTC_00451</t></si><si><t xml:space="preserve">Ferrous iron transport protein B </t></si><si><t>CTC_00398</t></si><si><t xml:space="preserve">Putative K(+)-stimulated pyrophosphate-energized sodium pump </t></si><si><t xml:space="preserve">Triosephosphate isomerase </t></si><si><t>CTC_00373</t></si><si><t xml:space="preserve">Glycine/betaine transport system permease protein </t></si><si><t>CTC_00352</t></si><si><t xml:space="preserve">Iron-sulfur cluster-binding protein </t></si><si><t>CTC_00340</t></si><si><t>CTC_00334</t></si><si><t xml:space="preserve">Putative phosphohydrolase </t></si><si><t>CTC_00330</t></si><si><t xml:space="preserve">Transcription accessory protein </t></si><si><t xml:space="preserve">Protein translocase subunit SecA </t></si><si><t>CTC_00307</t></si><si><t xml:space="preserve">Ribose 5-phosphate isomerase </t></si><si><t>CTC_00264</t></si><si><t>CTC_00253</t></si><si><t xml:space="preserve">Iron-sulfur cluster carrier protein </t></si><si><t>CTC_00244</t></si><si><t xml:space="preserve">Deoxyribonuclease tatD </t></si><si><t>CTC_00222</t></si><si><t xml:space="preserve">Tpl protein </t></si><si><t xml:space="preserve">Glycine--tRNA ligase </t></si><si><t>CTC_00205</t></si><si><t xml:space="preserve">tRNA(Ile)-lysidine synthase </t></si><si><t>CTC_00194</t></si><si><t xml:space="preserve">Transcription-repair-coupling factor </t></si><si><t>CTC_00178</t></si><si><t>CTC_00164</t></si><si><t xml:space="preserve">Putative fibronectin-binding protein </t></si><si><t xml:space="preserve">Peptide methionine sulfoxide reductase MsrA </t></si><si><t xml:space="preserve">5'-nucleotidase SurE </t></si><si><t>CTC_00144</t></si><si><t>CTC_00129</t></si><si><t xml:space="preserve">Malonyl CoA-acyl carrier protein transacylase </t></si><si><t>CTC_00126</t></si><si><t>CTC_00125</t></si><si><t xml:space="preserve">UPF0735 ACT domain-containing protein CTC_00116 </t></si><si><t>CTC_00083</t></si><si><t xml:space="preserve">Dehydrogenase, FAD-dependent </t></si><si><t>CTC_00077</t></si><si><t>CTC_p46</t></si><si><t>CTC_p24</t></si><si><t>CTC_p19</t></si><si><t>CTC_p17</t></si><si><t>CTC_p15</t></si><si><t>CTC_01812</t></si><si><t xml:space="preserve">  </t></si><si><t xml:space="preserve"> Signal</t></si><si><t>CTC_01758</t></si><si><t>CTC_01749</t></si><si><t>CTC_01632</t></si><si><t>CTC_01591</t></si><si><t>CTC_01578</t></si><si><t>CTC_01572</t></si><si><t xml:space="preserve">CTC_01500 </t></si><si><t xml:space="preserve">CTC_01794 </t></si><si><t xml:space="preserve">CTC_00116 </t></si><si><t>CTC_01489</t></si><si><t>CTC_01398</t></si><si><t>CTC_01388</t></si><si><t>CTC_01373</t></si><si><t>UPF0251 protein CTC_01373</t></si><si><t>4-hydroxy-3-methylbut-2-enyl diphosphate reductase</t></si><si><t>CTC_01314</t></si><si><t>CTC_01312</t></si><si><t>CTC_01303</t></si><si><t>CTC_01289</t></si><si><t>CTC_01287</t></si><si><t>CTC_01280</t></si><si><t>CTC_01276</t></si><si><t>CTC_01275</t></si><si><t>CTC_01271</t></si><si><t>CTC_01270</t></si><si><t>CTC_01264</t></si><si><t>CTC_01252</t></si><si><t>CTC_01250</t></si><si><t>CTC_01223</t></si><si><t>CTC_01220</t></si><si><t>CTC_01219</t></si><si><t>CTC_01210</t></si><si><t>CTC_01044</t></si><si><t>CTC_01042</t></si><si><t>CTC_01000</t></si><si><t>CTC_00999</t></si><si><t>V-type ATP synthase subunit E1</t></si><si><t>CTC_00996</t></si><si><t>CTC_00977</t></si><si><t>CTC_00966</t></si><si><t>CTC_00878</t></si><si><t>CTC_00828</t></si><si><t>CTC_00818</t></si><si><t>CTC_00730</t></si><si><t>CTC_00725</t></si><si><t>CTC_00720</t></si><si><t>CTC_00686</t></si><si><t>CTC_00604</t></si><si><t>Chaperone protein ClpB</t></si><si><t>CTC_00536</t></si><si><t>CTC_00510</t></si><si><t>CTC_00508</t></si><si><t>CTC_00410</t></si><si><t>CTC_00401</t></si><si><t>CTC_00382</t></si><si><t>CTC_00381</t></si><si><t>CTC_00379</t></si><si><t>CTC_00337</t></si><si><t>CTC_00308</t></si><si><t>CTC_00302</t></si><si><t>CTC_00261</t></si><si><t>CTC_00243</t></si><si><t>CTC_00232</t></si><si><t>CTC_00228</t></si><si><t>CTC_00216</t></si><si><t>CTC_00211</t></si><si><t>CTC_00195</t></si><si><t>CTC_00193</t></si><si><t>CTC_00188</t></si><si><t>CTC_00187</t></si><si><t>CTC_00180</t></si><si><t>CTC_00169</t></si><si><t>CTC_00165</t></si><si><t>CTC_00151</t></si><si><t>CTC_00143</t></si><si><t>CTC_00133</t></si><si><t>CTC_00127</t></si><si><t>CTC_00112</t></si><si><t>CTC_00108</t></si><si><t>CTC_00099</t></si><si><t>CTC_00096</t></si><si><t>Membrane protein insertase YidC</t></si><si><t>CTC_00081</t></si><si><t>CTC_02104</t></si><si><t>CTC_02018</t></si><si><t>Uncharacterized RNA methyltransferase CTC_01941</t></si><si><t>CTC_01752</t></si><si><t>CTC_01721</t></si><si><t>CTC_01628</t></si><si><t>CTC_01290</t></si><si><t>CTC_01262</t></si><si><t>CTC_01261</t></si><si><t>CTC_01260</t></si><si><t>CTC_01242</t></si><si><t>CTC_01240</t></si><si><t>CTC_01226</t></si><si><t>CTC_01137</t></si><si><t>CTC_01055</t></si><si><t>CTC_00383</t></si><si><t>CTC_00380</t></si><si><t>CTC_00327</t></si><si><t>CTC_00321</t></si><si><t>CTC_00212</t></si><si><t>CTC_00202</t></si><si><t>CTC_00149</t></si><si><t>CTC_00147</t></si><si><t>Signal</t></si><si><t xml:space="preserve"> Transferase</t></si><si><t>Transferase</t></si><si><t xml:space="preserve"> Transducer</t></si><si><t>Q890M0</t></si><si><t>Q890P0</t></si><si><t>Q890P8</t></si><si><t>Q890Q1</t></si><si><t>Q890R1</t></si><si><t>Q890T7</t></si><si><t>Q890V6</t></si><si><t>Q891B9</t></si><si><t>Q891L1</t></si><si><t>Q891M6</t></si><si><t>Q891N6</t></si><si><t>Q891R0</t></si><si><t>Q891S1</t></si><si><t>Q892L5</t></si><si><t>Q892L8</t></si><si><t>Q892N6</t></si><si><t>Q892U2</t></si><si><t>Q892W7</t></si><si><t>Q893C9</t></si><si><t>Q893F4</t></si><si><t>Q893J7</t></si><si><t>Q893L9</t></si><si><t>Q893S1</t></si><si><t>Q893Z3</t></si><si><t>Q894A6</t></si><si><t>Q894K7</t></si><si><t>Q894N3</t></si><si><t>Q894S0</t></si><si><t>Q894W2</t></si><si><t>Q894X7</t></si><si><t>Q894Z9</t></si><si><t>Q895B3</t></si><si><t>Q895R4</t></si><si><t>Q895S6</t></si><si><t>Q895T7</t></si><si><t>Q895U3</t></si><si><t>Q895W2</t></si><si><t>Q895W5</t></si><si><t>Q895W6</t></si><si><t>Q895W7</t></si><si><t>Q895X6</t></si><si><t>Q896A1</t></si><si><t>Q896B8</t></si><si><t>Q896N0</t></si><si><t>Q896N3</t></si><si><t>Q896P2</t></si><si><t>Q897C1</t></si><si><t>Q897G3</t></si><si><t>Q897I2</t></si><si><t>Q897Q7</t></si><si><t>Q897S0</t></si><si><t>Q897S4</t></si><si><t>Q897W5</t></si><si><t>Q897X5</t></si><si><t>Q897Y0</t></si><si><t>Q898A7</t></si><si><t>Q898B6</t></si><si><t>Q898E5</t></si><si><t>Q898F2</t></si><si><t>Q898I1</t></si><si><t>Q898I3</t></si><si><t>Q898I6</t></si><si><t>Q898J4</t></si><si><t>Q899A5</t></si><si><t>Q899B2</t></si><si><t>Q899D4</t></si><si><t>Q899H1</t></si><si><t>Q899L4</t></si><si><t>Q899R3</t></si><si><t>Q899W7</t></si><si><t>Q893H2</t></si><si><t>Q899P2</t></si><si><t>CTC_02627</t></si><si><t xml:space="preserve">Pili retraction protein pilT </t></si><si><t xml:space="preserve">50S ribosomal protein L4 </t></si><si><t xml:space="preserve">50S ribosomal protein L5 </t></si><si><t xml:space="preserve">50S ribosomal protein L18 </t></si><si><t>CTC_02548</t></si><si><t>CTC_02529</t></si><si><t xml:space="preserve">Na+/H+ antiporter </t></si><si><t>CTC_02461</t></si><si><t>CTC_02360</t></si><si><t xml:space="preserve">High-affinity Zinc uptake system protein znuA </t></si><si><t>CTC_02343</t></si><si><t xml:space="preserve">Spore cortex-lytic enzyme pre-pro-form </t></si><si><t>CTC_02333</t></si><si><t>CTC_02307</t></si><si><t>CTC_02296</t></si><si><t xml:space="preserve">Single-strand DNA binding protein </t></si><si><t>CTC_02081</t></si><si><t xml:space="preserve">(3-hydroxy)butyryl-coA dehydrogenase </t></si><si><t>CTC_02078</t></si><si><t xml:space="preserve">Hypothetical lipoprotein </t></si><si><t xml:space="preserve">50S ribosomal protein L27 </t></si><si><t>CTC_01996</t></si><si><t xml:space="preserve">Glycerol uptake facilitator protein </t></si><si><t>CTC_01968</t></si><si><t>CTC_01898</t></si><si><t xml:space="preserve">Putative N-carbamoyl-L-amino acid amidohydrolase </t></si><si><t>CTC_01872</t></si><si><t xml:space="preserve">Putative N-acetylmuramoyl-L-alanine amidase </t></si><si><t>CTC_01852</t></si><si><t>CTC_01821</t></si><si><t>CTC_01798</t></si><si><t>CTC_01739</t></si><si><t>CTC_01662</t></si><si><t xml:space="preserve">Flagellar biosynthetic protein FliP </t></si><si><t>CTC_01645</t></si><si><t>CTC_01534</t></si><si><t>CTC_01503</t></si><si><t xml:space="preserve">Phospholipase-subfamily protein </t></si><si><t>CTC_01476</t></si><si><t>CTC_01465</t></si><si><t>CTC_01422</t></si><si><t>CTC_01404</t></si><si><t xml:space="preserve">Peptide transport ATP-binding protein </t></si><si><t>CTC_01381</t></si><si><t>CTC_01367</t></si><si><t>CTC_01207</t></si><si><t>CTC_01194</t></si><si><t>CTC_01180</t></si><si><t xml:space="preserve">Spore peptidoglycan hydrolase (N-acetylglucosaminidase) </t></si><si><t>CTC_01174</t></si><si><t>CTC_01154</t></si><si><t>CTC_01151</t></si><si><t>CTC_01150</t></si><si><t xml:space="preserve">Non-heme chloroperoxidase </t></si><si><t>CTC_01149</t></si><si><t>CTC_01140</t></si><si><t xml:space="preserve">Stage IV sporulation protein A </t></si><si><t>CTC_01109</t></si><si><t>CTC_01090</t></si><si><t xml:space="preserve">Putative phage scaffold protein </t></si><si><t>CTC_00971</t></si><si><t xml:space="preserve">Transcriptional regulator, putative pyruvate dehydrogenase complex repressor </t></si><si><t>CTC_00968</t></si><si><t>CTC_02599</t></si><si><t>CTC_02590</t></si><si><t>CTC_02587</t></si><si><t>CTC_02577</t></si><si><t>Butyrate kinase</t></si><si><t>V-type ATP synthase subunit E 2</t></si><si><t>Penicillin-binding protein A1</t></si><si><t>CTC_02058</t></si><si><t>CTC_00958</t></si><si><t xml:space="preserve">Sodium-and chloride-dependent transporter, putative tyrosine transporter </t></si><si><t>CTC_00819</t></si><si><t xml:space="preserve">Internalin-like/N-acetylmuramoyl-L-alanine amidase </t></si><si><t>CTC_00775</t></si><si><t>CTC_00753</t></si><si><t>Putative ABC transporter ATP-binding protein CTC_00753</t></si><si><t xml:space="preserve">6,7-dimethyl-8-ribityllumazine synthase </t></si><si><t>CTC_00674</t></si><si><t xml:space="preserve">Alkaline phosphatase </t></si><si><t>CTC_00659</t></si><si><t xml:space="preserve">Putative CMP-binding factor </t></si><si><t>CTC_00655</t></si><si><t>CTC_00606</t></si><si><t xml:space="preserve">Gamma-D-glutamyl-L-diamino acid endopeptidase I </t></si><si><t>CTC_00595</t></si><si><t xml:space="preserve">Superoxide dismutase [Cu-Zn] </t></si><si><t>CTC_00590</t></si><si><t xml:space="preserve">Cystine/glutamine-binding periplasmic protein </t></si><si><t>CTC_00558</t></si><si><t>CTC_00547</t></si><si><t>CTC_00513</t></si><si><t xml:space="preserve">1,3-propanediol dehydrogenase </t></si><si><t>CTC_00506</t></si><si><t>CTC_00470</t></si><si><t>CTC_00468</t></si><si><t xml:space="preserve">Predicted transglutaminase/protease </t></si><si><t>CTC_00463</t></si><si><t xml:space="preserve">Putative sialidase </t></si><si><t>CTC_00453</t></si><si><t>CTC_00280</t></si><si><t xml:space="preserve">Spore coat protein </t></si><si><t>CTC_00273</t></si><si><t>CTC_00249</t></si><si><t xml:space="preserve">Type III pantothenate kinase </t></si><si><t>CTC_00207</t></si><si><t xml:space="preserve">Superoxide dismutase </t></si><si><t>CTC_00158</t></si><si><t xml:space="preserve">Enoyl-[acyl-carrier protein] reductase (NADH) </t></si><si><t>CTC_00128</t></si><si><t xml:space="preserve">AefA protein </t></si><si><t>CTC_00107</t></si><si><t>CTC_p48</t></si><si><t>Q891I3</t></si><si><t>Q892L1</t></si><si><t>Q891V0</t></si><si><t>Q890P7</t></si><si><t>Q890V8</t></si><si><t>Q893C8</t></si><si><t>Q895B1</t></si><si><t>Q898E4</t></si><si><t>Q892S9</t></si><si><t>Q896X3</t></si><si><t>Q893G8</t></si><si><t>Q898H8</t></si><si><t>Q897S2</t></si><si><t>Q895I6</t></si><si><t>Q891P3</t></si><si><t>Q895I8</t></si><si><t>Q899L1</t></si><si><t>Q890W4</t></si><si><t>Q898F1</t></si><si><t>Q891M2</t></si><si><t>Q897E9</t></si><si><t>Q899F0</t></si><si><t>Q898D9</t></si><si><t>Q892X9</t></si><si><t>Q897P9</t></si><si><t>Q892D3</t></si><si><t>Q895S4</t></si><si><t>Q891M7</t></si><si><t>Q896V6</t></si><si><t>Q891N8</t></si><si><t>Q897F8</t></si><si><t>Q898T8</t></si><si><t>Q894B3</t></si><si><t>Q892W8</t></si><si><t>Q898I4</t></si><si><t>Q898E6</t></si><si><t>Q891I0</t></si><si><t>Q892E8</t></si><si><t>Q899D1</t></si><si><t>Q893D2</t></si><si><t>Q896I1</t></si><si><t>Q893Q4</t></si><si><t>Q898I2</t></si><si><t>Q897R7</t></si><si><t>Q897T8</t></si><si><t>Q898H0</t></si><si><t>Q891T1</t></si><si><t>Q891M1</t></si><si><t>Q891R1</t></si><si><t>Q894L1</t></si><si><t>Q894Z1</t></si><si><t>Q891A4</t></si><si><t>Q898S0</t></si><si><t>Q892C7</t></si><si><t>Q892N1</t></si><si><t>Q896T3</t></si><si><t>Q890X9</t></si><si><t>Q899V5</t></si><si><t>Q890N6</t></si><si><t>Q891S8</t></si><si><t>Q896I4</t></si><si><t>Q891A2</t></si><si><t>Q899H6</t></si><si><t>Q895S2</t></si><si><t>Q894X4</t></si><si><t>Q894I2</t></si><si><t xml:space="preserve">30S ribosomal protein S12 </t></si><si><t xml:space="preserve">50S ribosomal protein L24 </t></si><si><t>CTC_02527</t></si><si><t xml:space="preserve">Pyruvate synthase subunit porD </t></si><si><t>CTC_02521</t></si><si><t xml:space="preserve">NADH dehydrogenase </t></si><si><t xml:space="preserve">UvrABC system protein A </t></si><si><t>CTC_02479</t></si><si><t>CTC_02477</t></si><si><t xml:space="preserve">Putative carbon-monoxide dehydrogenase, large subunit </t></si><si><t xml:space="preserve">DNA ligase </t></si><si><t>CTC_02390</t></si><si><t xml:space="preserve">Ribose import ATP-binding protein RbsA </t></si><si><t>CTC_02349</t></si><si><t xml:space="preserve">Ribose transport system permease protein rbsC </t></si><si><t>CTC_02342</t></si><si><t xml:space="preserve">Glycine betaine transport ATP-binding protein </t></si><si><t>CTC_02331</t></si><si><t xml:space="preserve">V-type ATP synthase subunit I </t></si><si><t>CTC_02326</t></si><si><t>CTC_02306</t></si><si><t xml:space="preserve">Sodium/glutamate symporter </t></si><si><t xml:space="preserve">Translation initiation factor IF-3 </t></si><si><t>CTC_02263</t></si><si><t>CTC_02178</t></si><si><t xml:space="preserve">Ethanolamine utilization sensory transduction histidine kinase </t></si><si><t>CTC_02172</t></si><si><t xml:space="preserve">Ethanolamine utilization protein eutE </t></si><si><t>CTC_02154</t></si><si><t xml:space="preserve">DNA mismatch repair protein hexA </t></si><si><t>CTC_02085</t></si><si><t>CTC_02064</t></si><si><t>CTC_02011</t></si><si><t xml:space="preserve">DNA primase </t></si><si><t>CTC_01967</t></si><si><t>CTC_01955</t></si><si><t xml:space="preserve">Zinc-transporting ATPase </t></si><si><t>CTC_01899</t></si><si><t>CTC_01895</t></si><si><t>CTC_02606</t></si><si><t>CTC_02591</t></si><si><t>CTC_02503</t></si><si><t>CTC_02394</t></si><si><t>CTC_02350</t></si><si><t>CTC_02285</t></si><si><t>psortb</t></si><si><t>CTC_01856</t></si><si><t>ATP-dependent RNA helicase</t></si><si><t>CTC_01757</t></si><si><t>Hydroxyetylthiazole kinase</t></si><si><t>CTC_01636</t></si><si><t>Transcriptional regulator MraZ</t></si><si><t>CTC_01562</t></si><si><t>CTC_01530</t></si><si><t>D-alanyl-D-alanine carboxypeptidase</t></si><si><t>serine-type D-Ala-D-Ala carboxypeptidase activity</t></si><si><t>neurotransmitter:sodium symprter activity</t></si><si><t>chloramphenicol O-acetyltransferase activity</t></si><si><t>CTC_01410</t></si><si><t>ATP-binding Nucleotide-binding</t></si><si><t>CTC_01390</t></si><si><t>Nucleoside permease nupC</t></si><si><t>nucleoside transmembrane transporter activity</t></si><si><t>CTC_01369</t></si><si><t>Short-chain alcohol dehydrogenase</t></si><si><t>oxidoreductase activity</t></si><si><t>CTC_01288</t></si><si><t>CDP-diacylglycerol--glyceraol-3-phosphate 3-phosphadidyltransferase</t></si><si><t>CTC_01286</t></si><si><t>DNA translocase FtsK</t></si><si><t>serine-type peptidase activity</t></si><si><t>CTC_01198</t></si><si><t>Conserved protein</t></si><si><t>CTC_01196</t></si><si><t>Putative ferrichrome ABC transporter</t></si><si><t>transporter activity</t></si><si><t>CTC_01023</t></si><si><t>Ion-translocation oxidoreductase complex subunit A</t></si><si><t>electron transport chain</t></si><si><t>CTC_01020</t></si><si><t>Ion-translocation oxidoreductase complex subunit D</t></si><si><t>hydrolase activity</t></si><si><t>Hydolase</t></si><si><t>Oxidoreductase</t></si><si><t>CTC_00915</t></si><si><t>CTC_00892</t></si><si><t>Alanine dehydrogenase-like protein</t></si><si><t>CTC_00870</t></si><si><t>Spre coat protein</t></si><si><t>CTC_00791</t></si><si><t>CTC_00780</t></si><si><t>Conserved protein with patatin domain</t></si><si><t>CTC_00682</t></si><si><t>CTC_00664</t></si><si><t>Putative calcium-transporting ATPase</t></si><si><t>nucleotide binding</t></si><si><t>CTC_00657</t></si><si><t>DNA/RNA helicase</t></si><si><t>CTC_00638</t></si><si><t>CTC_00521</t></si><si><t>N-acetylmuramoyl-L-alanine amidase activity</t></si><si><t>Hydrolase</t></si><si><t>CTC_00514</t></si><si><t>Putative sodium/myo-inositol cotransporter</t></si><si><t>transmembrane transporter activity</t></si><si><t>CTC_00512</t></si><si><t>Inosose dehydratase</t></si><si><t>CTC_00507</t></si><si><t>CTC_00482</t></si><si><t>4-hydroxybutyrate coenzyme A transferase</t></si><si><t>CTC_00473</t></si><si><t>CTC_00469</t></si><si><t>CTC_00467</t></si><si><t>CTC_00372</t></si><si><t>Transport</t></si><si><t>CTC_00354</t></si><si><t>1-acyl-sn-glycerol-3-phosphate acyltransferase</t></si><si><t>1-acyl-sn-glycerol-3-phosphate O-acyltransferase activity</t></si><si><t>S-adenosylmehionine synthase</t></si><si><t>CTC_00252</t></si><si><t>CTC_00231</t></si><si><t>DNA mismatch repair protein hexA</t></si><si><t>CTC_00201</t></si><si><t>Stage II sporulation protein E</t></si><si><t>phosphoprotein phosphatase activity</t></si><si><t>CTC_00162</t></si><si><t>ABC-type multidrug transport system</t></si><si><t>CTC_p61</t></si><si><t>Transcriptional activator tetR</t></si><si><t>DNA-binding</t></si><si><t>CTC_02288</t></si><si><t>G, I, Bra, Bu, R</t></si><si><t>I</t></si><si><t>G, I, Bra, R</t></si><si><t>G, R</t></si><si><t>Bra</t></si><si><t>Bu</t></si><si><t>R</t></si><si><t>G</t></si><si><t>I, Bra, Bu, R</t></si><si><t>G, Bra, Bu, R</t></si><si><t>I, Bra, R</t></si><si><t>I, Bra</t></si><si><t xml:space="preserve">I, Bra, Bu </t></si><si><t>I, R</t></si><si><t>Bra, R</t></si><si><t>I, Bu, R</t></si><si><t xml:space="preserve">I, Bu </t></si><si><t>I, Bu</t></si><si><t>Bu, R</t></si><si><t>Bra, Bu</t></si><si><t>G, I</t></si><si><t>G, I, Bra</t></si><si><t xml:space="preserve">G, Bra </t></si><si><t xml:space="preserve">G, I, Bra, Bu </t></si><si><t>G, I, R</t></si><si><t>G, I, Bu, R</t></si><si><t>G, I, Bu</t></si><si><t>G, Bra, R</t></si><si><t>G, Bu, R</t></si><si><t xml:space="preserve">G, Bra, Bu </t></si><si><t>G, Bra, Bu</t></si><si><t>G, Bu</t></si><si><t>cytoplasm, argininosuccinate synthase activity, ATP binding, arginine biosynthetic process</t></si><si><t>iron ion binding, oxidoreductase activity</t></si><si><t>ATP binding, kinase activity, phosphotransferase activity, nitrogenous group as acceptor, response to stress</t></si><si><t>ATP binding, protein metabolic process</t></si><si><t>ATP binding, damaged DNA binding, DNA-dependent ATPase activity, metal ion binding, recombinational repair</t></si><si><t>L-threonine ammonia-lyase activity, pyridoxal phosphate binding, threonine catabolic process</t></si><si><t>flavin adenine dinucleotide binding, thymidylate synthase (FAD) activity, dTMP biosynthetic process, dTTP biosynthetic process</t></si><si><t>DNA binding, DNA-directed 5'-3' RNA polymerase activity, ribonucleoside binding, transcription, DNA-templated</t></si><si><t>DNA binding, DNA-directed 5'-3' RNA polymerase activity, transcription, DNA-templated</t></si><si><t>metal ion binding, metalloaminopeptidase activity, protein initiator methionine removal</t></si><si><t>DNA binding, DNA-directed 5'-3' RNA polymerase activity, protein dimerization activity, transcription, DNA-templated</t></si><si><t>cobalamin binding, metal ion binding, methylaspartate mutase activity, anaerobic glutamate catabolic process, glutamate catabolic process via L-citramalate</t></si><si><t>cobalamin binding, methylaspartate mutase activity, anaerobic glutamate catabolic process, glutamate catabolic process via L-citramalate</t></si><si><t>metal ion binding, methylaspartate ammonia-lyase activity</t></si><si><t>lyase activity</t></si><si><t>hydro-lyase activity</t></si><si><t>lyase activity, metal ion binding</t></si><si><t>[citrate (pro-3S)-lyase] ligase activity, ATP binding, lyase activity, biosynthetic process</t></si><si><t>thioredoxin-disulfide reductase activity</t></si><si><t>phosphate butyryltransferase activity, butyrate metabolic process</t></si><si><t>magnesium ion binding, phosphoglucosamine mutase activity, carbohydrate metabolic process</t></si><si><t>diaminopimelate dehydrogenase activity, nucleotide binding, diaminopimelate biosynthetic process, lysine biosynthetic process via diaminopimelate</t></si><si><t>methionine gamma-lyase activity, pyridoxal phosphate binding</t></si><si><t>pyruvate synthase activity</t></si><si><t>4 iron, 4 sulfur cluster binding, pyruvate synthase activity</t></si><si><t>pyruvate synthase activity, thiamine pyrophosphate binding</t></si><si><t>carbamate kinase activity, arginine metabolic process</t></si><si><t>ADP-dependent NAD(P)H-hydrate dehydratase activity, ATP binding, metal ion binding, NADHX epimerase activity, nicotinamide nucleotide metabolic process</t></si><si><t>ATP binding, ATPase activity, cell division</t></si><si><t>nucleic acid binding</t></si><si><t>kinase activity, magnesium ion binding, potassium ion binding, pyruvate kinase activity</t></si><si><t>DNA binding, regulation of transcription, DNA-templated, transcription, DNA-templated</t></si><si><t>iron-sulfur cluster binding</t></si><si><t>2 iron, 2 sulfur cluster binding, flavin adenine dinucleotide binding, metal ion binding, oxidoreductase activity, pyrimidine nucleotide biosynthetic process</t></si><si><t>4 iron, 4 sulfur cluster binding, heme binding, metal ion binding, oxidoreductase activity</t></si><si><t>heme oxygenase (decyclizing) activity, metal ion binding, heme oxidation</t></si><si><t>citrate (pro-3S)-lyase activity, citryl-CoA lyase activity, metal ion binding</t></si><si><t>hydrolase activity, metabolic process</t></si><si><t>ATP binding, glycerol kinase activity, glycerol catabolic process, glycerol metabolic process, glycerol-3-phosphate metabolic process</t></si><si><t>ATP binding, ATP-dependent DNA helicase activity, DNA binding</t></si><si><t>aminopeptidase activity, metallopeptidase activity, zinc ion binding</t></si><si><t>diaminopimelate decarboxylase activity, pyridoxal phosphate binding, lysine biosynthetic process via diaminopimelate</t></si><si><t>iron ion binding, oxidoreductase activity, removal of superoxide radicals</t></si><si><t>hydrolase activity, tRNA threonylcarbamoyladenosine modification</t></si><si><t>metal ion binding, cell adhesion, metal ion transport</t></si><si><t>sn-glycerol-3-phosphate:ubiquinone-8 oxidoreductase activity</t></si><si><t>sarcosine oxidase activity</t></si><si><t>magnesium ion binding, DNA recombination, DNA repair</t></si><si><t>catalytic activity, metabolic process</t></si><si><t>3-hydroxyacyl-CoA dehydrogenase activity, acyl-CoA dehydrogenase activity, flavin adenine dinucleotide binding</t></si><si><t>electron carrier activity</t></si><si><t>electron carrier activity, flavin adenine dinucleotide binding</t></si><si><t>3-hydroxyacyl-CoA dehydrogenase activity, 3-hydroxybutyryl-CoA dehydrogenase activity, NAD+ binding, fatty acid metabolic process</t></si><si><t>metal ion binding, oxidoreductase activity</t></si><si><t>glutamate synthase (NADPH) activity, iron-sulfur cluster binding</t></si><si><t>damaged DNA binding, oxidized purine nucleobase lesion DNA N-glycosylase activity, base-excision repair, nucleotide-excision repair</t></si><si><t>IMP dehydrogenase activity, metal ion binding, nucleotide binding, GMP biosynthetic process</t></si><si><t>ATP binding, GMP synthase (glutamine-hydrolyzing) activity, pyrophosphatase activity, glutamine metabolic process, GMP biosynthetic process</t></si><si><t>hydrolase activity, acting on carbon-nitrogen (but not peptide) bonds, metabolic process</t></si><si><t>DNA binding, DNA ligase (NAD+) activity, metal ion binding, DNA repair, DNA replication</t></si><si><t>ATP binding, carbon-nitrogen ligase activity, with glutamine as amido-N-donor, translation</t></si><si><t>metal ion binding, nucleoside-triphosphatase activity, nucleoside-triphosphate diphosphatase activity, nucleotide binding, nucleoside triphosphate catabolic process, nucleotide metabolic process</t></si><si><t>hydrolase activity, metal ion binding</t></si><si><t>amino acid binding, aspartate carbamoyltransferase activity, 'de novo' pyrimidine nucleobase biosynthetic process, cellular amino acid metabolic process</t></si><si><t>orotidine-5'-phosphate decarboxylase activity, 'de novo' pyrimidine nucleobase biosynthetic process, 'de novo' UMP biosynthetic process</t></si><si><t>orotate phosphoribosyltransferase activity, 'de novo' UMP biosynthetic process, pyrimidine nucleobase biosynthetic process</t></si><si><t>aspartate kinase activity, lysine biosynthetic process via diaminopimelate, threonine biosynthetic process</t></si><si><t>homoserine dehydrogenase activity, NADP binding, cellular amino acid metabolic process</t></si><si><t>serine-type endopeptidase activity</t></si><si><t>ATP binding, hydrolase activity, ATP biosynthetic process, proton transport</t></si><si><t>ATP binding, ATP biosynthetic process, proton transport</t></si><si><t>ATP binding, proton-transporting ATP synthase activity, rotational mechanism, plasma membrane ATP synthesis coupled proton transport</t></si><si><t>hydrolase activity, proteolysis</t></si><si><t>folic acid binding, glutamate formimidoyltransferase activity, metabolic process</t></si><si><t>ATP binding, formate-tetrahydrofolate ligase activity, tetrahydrofolate interconversion</t></si><si><t>ATP binding, dihydrofolate synthase activity, tetrahydrofolylpolyglutamate synthase activity</t></si><si><t>single-stranded DNA binding, DNA replication</t></si><si><t>cation transmembrane transporter activity, potassium ion transport</t></si><si><t>catalytic activity</t></si><si><t>NAD binding, oxidoreductase activity, acting on the CH-CH group of donors, NAD or NADP as acceptor, oxidoreductase activity, acting on the CH-OH group of donors, NAD or NADP as acceptor, polysaccharide biosynthetic process</t></si><si><t>transferase activity, transferring acyl groups</t></si><si><t>N-acetylglucosaminyldiphosphoundecaprenol N-acetyl-beta-D-mannosaminyltransferase activity, cell wall organization, teichoic acid biosynthetic process</t></si><si><t>hydrolase activity, acting on carbon-nitrogen (but not peptide) bonds, carbohydrate metabolic process</t></si><si><t>antisigma factor binding, regulation of transcription, DNA-templated, sporulation resulting in formation of a cellular spore</t></si><si><t>catalytic activity, metal ion binding</t></si><si><t>metal ion binding, S-adenosylhomocysteine deaminase activity</t></si><si><t>ATP binding, biotin binding, biotin carboxylase activity, metal ion binding, pyruvate carboxylase activity, gluconeogenesis, pyruvate metabolic process</t></si><si><t>nucleotidyltransferase activity</t></si><si><t>thymidylate synthase activity</t></si><si><t>metal ion binding, queuine tRNA-ribosyltransferase activity, queuosine biosynthetic process, tRNA-guanine transglycosylation</t></si><si><t>4 iron, 4 sulfur cluster binding, catalytic activity, metal ion binding</t></si><si><t>kinase activity, guanosine tetraphosphate metabolic process</t></si><si><t>hydroxyacylglutathione hydrolase activity</t></si><si><t>kinase activity</t></si><si><t>acetaldehyde dehydrogenase (acetylating) activity</t></si><si><t>sequence-specific DNA binding</t></si><si><t>DNA binding, DNA metabolic process</t></si><si><t>calcium ion binding</t></si><si><t>amidase activity</t></si><si><t>chorismate synthase activity, aromatic amino acid family biosynthetic process, chorismate biosynthetic process</t></si><si><t>3'-5' exonuclease activity, DNA binding, DNA-directed DNA polymerase activity, DNA-dependent DNA replication</t></si><si><t>acyl-CoA dehydrogenase activity, flavin adenine dinucleotide binding</t></si><si><t>ATP binding, ATPase activity</t></si><si><t>iron-sulfur cluster binding, oxidoreductase activity</t></si><si><t>ribonuclease activity, RNA binding, RNA processing</t></si><si><t>ATP binding, nicotinate-nucleotide adenylyltransferase activity, NAD biosynthetic process</t></si><si><t>DNA binding, transcription factor activity, sequence-specific DNA binding, transcription, DNA-templated</t></si><si><t>ATP binding, unfolded protein binding, protein folding</t></si><si><t>4 iron, 4 sulfur cluster binding, N6-threonylcarbomyladenosine methylthiotransferase activity, oxidoreductase activity</t></si><si><t>carbon-nitrogen ligase activity, with glutamine as amido-N-donor</t></si><si><t>cytidine deaminase activity, zinc ion binding</t></si><si><t>ATP binding, kinase activity, metal ion binding, pyruvate, phosphate dikinase activity, pyruvate metabolic process</t></si><si><t>tRNA (adenine-N1-)-methyltransferase activity</t></si><si><t>lipid binding</t></si><si><t>ATP binding, helicase activity, nucleic acid binding</t></si><si><t>aminopeptidase activity</t></si><si><t>2',3'-cyclic-nucleotide 2'-phosphodiesterase activity, nucleotide binding, nucleotide catabolic process</t></si><si><t>phosphorylase activity, pyrimidine-nucleoside phosphorylase activity, pyrimidine nucleobase metabolic process, pyrimidine nucleoside metabolic process</t></si><si><t>hydrolase activity, acting on ester bonds, kinase activity, metal ion binding, nucleotide binding, nucleotide catabolic process</t></si><si><t>L-serine ammonia-lyase activity, gluconeogenesis</t></si><si><t>4 iron, 4 sulfur cluster binding, L-serine ammonia-lyase activity, gluconeogenesis</t></si><si><t>5-(carboxyamino)imidazole ribonucleotide mutase activity, lyase activity, 'de novo' IMP biosynthetic process</t></si><si><t>4 iron, 4 sulfur cluster binding, amidophosphoribosyltransferase activity, magnesium ion binding, 'de novo' IMP biosynthetic process, glutamine metabolic process, nucleoside metabolic process, purine nucleobase biosynthetic process</t></si><si><t>ATP binding, metal ion binding, phosphoribosylamine-glycine ligase activity, 'de novo' IMP biosynthetic process, purine nucleobase biosynthetic process</t></si><si><t>metal ion binding, metalloendopeptidase activity</t></si><si><t>dipeptidase activity, metallopeptidase activity, zinc ion binding</t></si><si><t>4 iron, 4 sulfur cluster binding, metal ion binding, RNA binding, RNA methyltransferase activity, RNA processing</t></si><si><t>zinc ion binding</t></si><si><t>RNA binding, RNA-directed DNA polymerase activity</t></si><si><t>ATP binding, DNA binding, helicase activity</t></si><si><t>hydrolase activity, acting on carbon-nitrogen (but not peptide) bonds, in linear amidines, metabolic process</t></si><si><t>arylformamidase activity, tryptophan catabolic process to kynurenine</t></si><si><t>creatininase activity, creatine biosynthetic process, creatinine catabolic process</t></si><si><t>5-fluorocytosine deaminase activity, cytosine deaminase activity</t></si><si><t>asparaginase activity, cellular amino acid metabolic process</t></si><si><t>phosphogluconate dehydrogenase (decarboxylating) activity, D-gluconate metabolic process, pentose-phosphate shunt</t></si><si><t>glucose-6-phosphate dehydrogenase activity, NADP binding, glucose metabolic process, pentose-phosphate shunt</t></si><si><t>FAD binding, oleate hydratase activity, oxidoreductase activity, fatty acid metabolic process</t></si><si><t>electron carrier activity, FMN binding, metal ion binding, oxidoreductase activity</t></si><si><t>D-lactate dehydrogenase activity, NAD binding</t></si><si><t>DNA binding, DNA topoisomerase type I activity, DNA topological change</t></si><si><t>carboxy-lyase activity, pyridoxal phosphate binding, carboxylic acid metabolic process</t></si><si><t>formimidoylglutamase activity, metal ion binding, histidine catabolic process to glutamate and formamide, histidine catabolic process to glutamate and formate</t></si><si><t>glycerone kinase activity, glycerol metabolic process</t></si><si><t>metal ion binding, peptidase activity</t></si><si><t>deoxyribonuclease IV (phage-T4-induced) activity, DNA binding, zinc ion binding, DNA repair</t></si><si><t>5'-3' exonuclease activity, nucleic acid binding, DNA recombination, DNA repair</t></si><si><t>FMN binding</t></si><si><t>4 iron, 4 sulfur cluster binding, iron ion binding, oxidoreductase activity, acting on the aldehyde or oxo group of donors, thiamine pyrophosphate binding, electron transport chain</t></si><si><t>phosphoserine phosphatase activity</t></si><si><t>L-isoleucine transaminase activity, L-leucine transaminase activity, L-valine transaminase activity, metabolic process</t></si><si><t>signal transducer activity, chemotaxis</t></si><si><t>lyase activity, oxidoreductase activity</t></si><si><t>N-acetylneuraminate synthase activity, carbohydrate biosynthetic process</t></si><si><t>catalytic activity, coenzyme binding</t></si><si><t>2-aminoethylphosphonate-pyruvate transaminase activity, organic phosphonate catabolic process</t></si><si><t>ATP binding</t></si><si><t>ATP binding, ATP-dependent peptidase activity, serine-type endopeptidase activity, protein catabolic process</t></si><si><t>lyase activity, pseudouridine synthase activity, RNA binding, pseudouridine synthesis</t></si><si><t>metal ion binding</t></si><si><t>ATP binding, transport</t></si><si><t>farnesyltranstransferase activity, geranyltranstransferase activity, isoprenoid biosynthetic process</t></si><si><t>ATP binding, DNA recombination, DNA repair</t></si><si><t>N-acetylmuramoyl-L-alanine amidase activity, peptidoglycan binding, peptidoglycan catabolic process</t></si><si><t>purine-nucleoside phosphorylase activity, nucleoside metabolic process</t></si><si><t>succinate dehydrogenase activity</t></si><si><t>histidine decarboxylase activity, pyridoxal phosphate binding, carboxylic acid metabolic process</t></si><si><t>metallopeptidase activity</t></si><si><t>hydrolase activity, acting on ester bonds</t></si><si><t>ATP binding, ATP-dependent DNA/RNA helicase activity, deoxyribonuclease activity, nucleic acid binding, defense response to virus</t></si><si><t>carbon-nitrogen lyase activity, transferase activity, transferring acyl groups, choline catabolic process</t></si><si><t>sequence-specific DNA binding, transcription factor activity, sequence-specific DNA binding, transcription, DNA-templated</t></si><si><t>acyl-CoA dehydrogenase activity, flavin adenine dinucleotide binding, iron ion binding</t></si><si><t>2 iron, 2 sulfur cluster binding, flavin adenine dinucleotide binding, metal ion binding, pyrimidine nucleotide biosynthetic process</t></si><si><t>acetaldehyde dehydrogenase (acetylating) activity, alcohol dehydrogenase (NAD) activity, metal ion binding, alcohol metabolic process, carbon utilization</t></si><si><t>cysteine synthase activity, transferase activity, cysteine biosynthetic process from serine</t></si><si><t>metal ion binding, transketolase activity, metabolic process</t></si><si><t>GTP binding</t></si><si><t>carbohydrate derivative binding, DNA binding, transcription factor activity, sequence-specific DNA binding, carbohydrate derivative metabolic process, transcription, DNA-templated</t></si><si><t>3 iron, 4 sulfur cluster binding, 4-hydroxy-3-methylbut-2-en-1-yl diphosphate reductase activity, metal ion binding, nucleic acid binding, dimethylallyl diphosphate biosynthetic process, isopentenyl diphosphate biosynthetic process, methylerythritol 4-phosphate pathway</t></si><si><t>adenosylmethionine decarboxylase activity, S-adenosylmethioninamine biosynthetic process, spermidine biosynthetic process</t></si><si><t>N-acetyltransferase activity</t></si><si><t>pyridoxal phosphate binding, transaminase activity, biosynthetic process</t></si><si><t>catalytic activity, pyridoxal phosphate binding</t></si><si><t>glutamate dehydrogenase (NAD+) activity, cellular amino acid metabolic process</t></si><si><t>peptidase activity</t></si><si><t>4 iron, 4 sulfur cluster binding, 4-hydroxy-3-methylbut-2-en-1-yl diphosphate synthase activity, iron ion binding, isopentenyl diphosphate biosynthetic process, methylerythritol 4-phosphate pathway, terpenoid biosynthetic process</t></si><si><t>phosphate acetyltransferase activity, metabolic process</t></si><si><t>metal ion binding, ribulose-phosphate 3-epimerase activity, carbohydrate metabolic process, pentose-phosphate shunt</t></si><si><t>methionyl-tRNA formyltransferase activity</t></si><si><t>metal ion binding, peptide deformylase activity, translation</t></si><si><t>FMN binding, phosphopantothenate--cysteine ligase activity, phosphopantothenoylcysteine decarboxylase activity, coenzyme A biosynthetic process, pantothenate catabolic process</t></si><si><t>dUTP diphosphatase activity, metal ion binding, dUMP biosynthetic process, dUTP metabolic process</t></si><si><t>transferase activity</t></si><si><t>chitin binding, hydrolase activity, acting on glycosyl bonds, carbohydrate metabolic process</t></si><si><t>[formate-C-acetyltransferase]-activating enzyme activity, iron-sulfur cluster binding, lyase activity, metal ion binding</t></si><si><t>4 iron, 4 sulfur cluster binding, carbon-monoxide dehydrogenase (acceptor) activity, nickel cation binding, generation of precursor metabolites and energy</t></si><si><t>cysteine synthase activity, O-acetylhomoserine aminocarboxypropyltransferase activity, pyridoxal phosphate binding</t></si><si><t>chloride peroxidase activity</t></si><si><t>hydrolase activity, acting on acid anhydrides, in phosphorus-containing anhydrides, nucleic acid binding, zinc ion binding</t></si><si><t>DNA binding, endodeoxyribonuclease activity, metal ion binding, defense response to virus, maintenance of CRISPR repeat elements</t></si><si><t>nucleic acid binding, DNA integration</t></si><si><t>GTP binding, ribosome biogenesis</t></si><si><t>DNA binding, four-way junction helicase activity, DNA recombination, DNA repair, DNA replication</t></si><si><t>histidinol-phosphatase activity, histidine biosynthetic process</t></si><si><t>lyase activity, cellular amino acid metabolic process</t></si><si><t>phosphoribosylformylglycinamidine synthase activity</t></si><si><t>N-acetylmuramoyl-L-alanine amidase activity, peptidoglycan catabolic process</t></si><si><t>fructose 1,6-bisphosphate 1-phosphatase activity, metal ion binding, gluconeogenesis, glycerol metabolic process</t></si><si><t>catalytic activity, cobalamin binding, iron-sulfur cluster binding, metal ion binding</t></si><si><t>ligase activity, nicotinate phosphoribosyltransferase activity, nicotinate-nucleotide diphosphorylase (carboxylating) activity, NAD biosynthetic process, nicotinate nucleotide salvage</t></si><si><t>triglyceride lipase activity</t></si><si><t>L-fuculose-phosphate aldolase activity</t></si><si><t>formate C-acetyltransferase activity, metabolic process</t></si><si><t>aryldialkylphosphatase activity, hydrolase activity, acting on carbon-nitrogen (but not peptide) bonds</t></si><si><t>cation transmembrane transporter activity, DNA binding, transcription factor activity, sequence-specific DNA binding, potassium ion transport, transcription, DNA-templated</t></si><si><t>4 iron, 4 sulfur cluster binding, lysine 2,3-aminomutase activity, metal ion binding</t></si><si><t>coenzyme binding, UDP-glucose 4-epimerase activity, galactose metabolic process</t></si><si><t>4 iron, 4 sulfur cluster binding, lyase activity, metal ion binding, thiamine biosynthetic process, thiamine diphosphate biosynthetic process</t></si><si><t>lyase activity, tricarboxylic acid cycle</t></si><si><t>tyrosine phenol-lyase activity, tyrosine metabolic process</t></si><si><t>catalytic activity, metal ion binding, proteolysis</t></si><si><t>magnesium ion binding, phosphoglucomutase activity, phosphomannomutase activity, carbohydrate metabolic process</t></si><si><t>ATP binding, cob(I)yrinic acid a,c-diamide adenosyltransferase activity, cobalamin biosynthetic process</t></si><si><t>metal ion binding, sirohydrochlorin cobaltochelatase activity, anaerobic cobalamin biosynthetic process</t></si><si><t>precorrin-3B C17-methyltransferase activity, cobalamin biosynthetic process</t></si><si><t>precorrin-4 C11-methyltransferase activity, cobalamin biosynthetic process, oxidation-reduction process</t></si><si><t>precorrin-2 C20-methyltransferase activity, cobalamin biosynthetic process</t></si><si><t>protein methyltransferase activity, cobalamin biosynthetic process</t></si><si><t>precorrin-8X methylmutase activity, cobalamin biosynthetic process</t></si><si><t>metal ion binding, porphobilinogen synthase activity, porphyrin-containing compound biosynthetic process</t></si><si><t>NAD binding, precorrin-2 dehydrogenase activity, sirohydrochlorin ferrochelatase activity, uroporphyrin-III C-methyltransferase activity, uroporphyrinogen-III synthase activity, cobalamin biosynthetic process, siroheme biosynthetic process</t></si><si><t>hydroxymethylbilane synthase activity, porphyrin-containing compound biosynthetic process</t></si><si><t>ferrochelatase activity, precorrin-2 dehydrogenase activity, siroheme biosynthetic process</t></si><si><t>glutamyl-tRNA reductase activity, NADP binding, protoporphyrinogen IX biosynthetic process</t></si><si><t>catalytic activity, cobalamin biosynthetic process, glutamine metabolic process</t></si><si><t>ATP binding, ATP-dependent DNA helicase activity, DNA binding, exonuclease activity, double-strand break repair</t></si><si><t>ATP binding, sequence-specific DNA binding, transcription factor binding, regulation of transcription, DNA-templated, transcription, DNA-templated</t></si><si><t>transaminase activity</t></si><si><t>NAD binding, phosphoglycerate dehydrogenase activity, L-serine biosynthetic process</t></si><si><t>endonuclease activity</t></si><si><t>4 iron, 4 sulfur cluster binding, ATP binding, DNA binding, exonuclease activity, metal ion binding, double-strand break repair via homologous recombination</t></si><si><t>ATP binding, hydrolase activity, acting on carbon-nitrogen (but not peptide) bonds, NAD+ synthase (glutamine-hydrolyzing) activity, NAD biosynthetic process</t></si><si><t>peptidyl-prolyl cis-trans isomerase activity, protein folding</t></si><si><t>3,4-dihydroxy-2-butanone-4-phosphate synthase activity, GTP binding, GTP cyclohydrolase II activity, magnesium ion binding, manganese ion binding, zinc ion binding, riboflavin biosynthetic process</t></si><si><t>oxidoreductase activity, riboflavin synthase activity</t></si><si><t>alkaline phosphatase activity</t></si><si><t>aminoacyl-tRNA editing activity, DNA binding</t></si><si><t>fructose 1,6-bisphosphate 1-phosphatase activity, gluconeogenesis</t></si><si><t>glycerol dehydrogenase [NAD+] activity, metal ion binding</t></si><si><t>metal ion binding, superoxide dismutase activity</t></si><si><t>hydrolase activity, acting on carbon-nitrogen (but not peptide) bonds</t></si><si><t>exonuclease activity</t></si><si><t>purine nucleosidase activity, metabolic process</t></si><si><t>cobalamin binding, cobalt ion binding, nucleotide binding, ribonucleoside-diphosphate reductase activity, thioredoxin disulfide as acceptor, DNA replication</t></si><si><t>metallocarboxypeptidase activity, zinc ion binding</t></si><si><t>inositol 2-dehydrogenase activity</t></si><si><t>3D-(3,5/4)-trihydroxycyclohexane-1,2-dione hydrolase activity, magnesium ion binding, thiamine pyrophosphate binding, inositol catabolic process</t></si><si><t>glucuronate isomerase activity, inositol catabolic process</t></si><si><t>5-dehydro-2-deoxygluconokinase activity, ATP binding</t></si><si><t>1,3-propanediol dehydrogenase activity, metal ion binding</t></si><si><t>3-hydroxybutyryl-CoA dehydratase activity, metabolic process</t></si><si><t>exo-alpha-(2-&gt;3)-sialidase activity, exo-alpha-(2-&gt;6)-sialidase activity, exo-alpha-(2-&gt;8)-sialidase activity, metabolic process</t></si><si><t>electron carrier activity, FMN binding</t></si><si><t>aminopeptidase activity, metal ion binding</t></si><si><t>methyltransferase activity, RNA binding</t></si><si><t>nucleic acid binding, site-specific DNA-methyltransferase (adenine-specific) activity</t></si><si><t>NAD binding, NADP binding, oxidoreductase activity, acting on the aldehyde or oxo group of donors, NAD or NADP as acceptor, glucose metabolic process</t></si><si><t>ATP binding, ATPase activity, carbohydrate transport</t></si><si><t>malate dehydrogenase (decarboxylating) (NAD+) activity, metal ion binding, NAD binding, oxaloacetate decarboxylase activity</t></si><si><t>iron-sulfur cluster binding, oxidoreductase activity, queuosine biosynthetic process, tRNA processing</t></si><si><t>NAD+ kinase activity</t></si><si><t>fructose-bisphosphate aldolase activity, zinc ion binding, fructose 1,6-bisphosphate metabolic process, glycolytic process</t></si><si><t>nucleic acid binding, nucleobase-containing compound metabolic process</t></si><si><t>acetyl-CoA C-acetyltransferase activity, metabolic process</t></si><si><t>UDP-N-acetylglucosamine 2-epimerase activity</t></si><si><t>dCMP deaminase activity, zinc ion binding, pyrimidine nucleotide metabolic process</t></si><si><t>GTP binding, uracil phosphoribosyltransferase activity, UMP salvage, uracil salvage</t></si><si><t>ribose-5-phosphate isomerase activity, carbohydrate metabolic process, pentose-phosphate shunt</t></si><si><t>ATP binding, helicase activity, RNA binding, RNA-dependent ATPase activity, DNA-templated transcription, termination, regulation of transcription, DNA-templated</t></si><si><t>ATP binding, tRNA adenylyltransferase activity, tRNA processing</t></si><si><t>catalytic activity, iron-sulfur cluster binding</t></si><si><t>mannose-6-phosphate isomerase activity, nucleotidyltransferase activity, biosynthetic process</t></si><si><t>helicase activity</t></si><si><t>ATP binding, ATPase activity, iron-sulfur cluster binding, metal ion binding</t></si><si><t>endodeoxyribonuclease activity, producing 5'-phosphomonoesters</t></si><si><t>2-C-methyl-D-erythritol 2,4-cyclodiphosphate synthase activity, metal ion binding, isopentenyl diphosphate biosynthetic process, methylerythritol 4-phosphate pathway, terpenoid biosynthetic process</t></si><si><t>DNA binding, negative regulation of purine nucleobase metabolic process, negative regulation of transcription, DNA-templated, nucleoside metabolic process</t></si><si><t>2-phosphosulfolactate phosphatase activity, magnesium ion binding</t></si><si><t>glutamate-ammonia ligase activity, glutamine biosynthetic process</t></si><si><t>2 iron, 2 sulfur cluster binding, 4 iron, 4 sulfur cluster binding, biotin synthase activity, metal ion binding, biotin biosynthetic process</t></si><si><t>peptide-methionine (S)-S-oxide reductase activity</t></si><si><t>beta-ketoacyl-acyl-carrier-protein synthase II activity, fatty acid biosynthetic process</t></si><si><t>[acyl-carrier-protein] S-malonyltransferase activity, metabolic process</t></si><si><t>enoyl-[acyl-carrier-protein] reductase (NADH) activity, nitronate monooxygenase activity</t></si><si><t>nitronate monooxygenase activity</t></si><si><t>myristoyl-[acyl-carrier-protein] hydrolase activity, oleoyl-[acyl-carrier-protein] hydrolase activity, palmitoyl-[acyl-carrier-protein] hydrolase activity, fatty acid biosynthetic process</t></si><si><t>ATP binding, ATP-dependent peptidase activity, serine-type endopeptidase activity, transcription factor binding, protein catabolic process, regulation of transcription, DNA-templated, transcription, DNA-templated</t></si><si><t>metal ion binding, methyltransferase activity</t></si><si><t>DNA-templated transcription, elongation, DNA-templated transcription, termination, regulation of DNA-templated transcription, elongation, transcription antitermination</t></si><si><t>response to stress</t></si><si><t>regulation of transcription, DNA-templated, response to biotic stimulus</t></si><si><t>DNA packaging</t></si><si><t>iron-sulfur cluster assembly</t></si><si><t>cytoplasm, GTP binding, GTPase activity, translation elongation factor activity</t></si><si><t>integral component of membrane</t></si><si><t>cytoplasm, aminoacyl-tRNA editing activity, ATP binding, proline-tRNA ligase activity, prolyl-tRNA aminoacylation</t></si><si><t>cytoplasm, ATP binding, cysteine-tRNA ligase activity, metal ion binding, cysteinyl-tRNA aminoacylation</t></si><si><t>ribosome, rRNA binding, structural constituent of ribosome, translation</t></si><si><t>large ribosomal subunit, rRNA binding, structural constituent of ribosome, tRNA binding, regulation of translation, translation</t></si><si><t>ribosome, rRNA binding, ribosome biogenesis</t></si><si><t>small ribosomal subunit, rRNA binding, structural constituent of ribosome, tRNA binding, translation</t></si><si><t>large ribosomal subunit, rRNA binding, structural constituent of ribosome, transferase activity, translation</t></si><si><t>large ribosomal subunit, rRNA binding, structural constituent of ribosome, translation</t></si><si><t>small ribosomal subunit, rRNA binding, structural constituent of ribosome, translation</t></si><si><t>ribosome, rRNA binding, structural constituent of ribosome, tRNA binding, translation</t></si><si><t>cytoplasm, adenylate kinase activity, ATP binding, metal ion binding, AMP salvage</t></si><si><t>ribosome, structural constituent of ribosome, translation</t></si><si><t>citrate lyase complex, citrate (pro-3S)-lyase activity, citrate CoA-transferase activity, acetyl-CoA metabolic process</t></si><si><t>cell, protein disulfide oxidoreductase activity, cell redox homeostasis, glycerol ether metabolic process</t></si><si><t>cytoplasm, ATP binding, butyrate kinase activity, butyrate metabolic process</t></si><si><t>cytoplasm, carbohydrate derivative binding, glutamine-fructose-6-phosphate transaminase (isomerizing) activity, carbohydrate derivative biosynthetic process, glutamine metabolic process</t></si><si><t>integral component of membrane, penicillin binding</t></si><si><t>cytoplasm, 3'-5' exonuclease activity, DNA-directed DNA polymerase activity, nucleic acid binding, DNA replication</t></si><si><t>cytoplasm, 6-phosphofructokinase activity, ATP binding, metal ion binding, fructose 6-phosphate metabolic process</t></si><si><t>integral component of membrane, carbohydrate binding, catalytic activity, carbohydrate metabolic process</t></si><si><t>cytoplasm, ATP binding, tryptophan-tRNA ligase activity, tryptophanyl-tRNA aminoacylation</t></si><si><t>cytoplasm, GTP binding, GTPase activity, translation release factor activity, codon specific, regulation of translational termination</t></si><si><t>cytoplasm, ATP binding, RNA binding, tyrosine-tRNA ligase activity, tyrosyl-tRNA aminoacylation</t></si><si><t>cytoplasm, metal ion binding, metalloendopeptidase activity, N(6)-L-threonylcarbamoyladenine synthase, tRNA threonylcarbamoyladenosine modification</t></si><si><t>cytoplasm, pyrroline-5-carboxylate reductase activity, L-proline biosynthetic process</t></si><si><t>cytoplasm, cofactor binding, DNA binding, negative regulation of transcription, DNA-templated, response to redox state, transcription, DNA-templated</t></si><si><t>cytoplasm, ATP binding, protein refolding</t></si><si><t>integral component of membrane, aspartic-type endopeptidase activity</t></si><si><t>cytoplasm, glucose-6-phosphate isomerase activity, gluconeogenesis, glycolytic process</t></si><si><t>glutamyl-tRNA(Gln) amidotransferase complex, amidase activity, ATP binding, glutaminyl-tRNA synthase (glutamine-hydrolyzing) activity, translation</t></si><si><t>aspartate carbamoyltransferase complex, metal ion binding, 'de novo' pyrimidine nucleobase biosynthetic process, pyrimidine nucleotide biosynthetic process</t></si><si><t>cytoplasm, peptidyl-prolyl cis-trans isomerase activity, cell cycle, cell division, protein folding, protein transport</t></si><si><t>cytoplasm, serine-type endopeptidase activity</t></si><si><t>cytoplasm, ATP binding, ATP-dependent peptidase activity, sequence-specific DNA binding, serine-type endopeptidase activity, cellular response to stress, misfolded or incompletely synthesized protein catabolic process</t></si><si><t>cytoplasm, ATP binding, homoserine kinase activity, threonine biosynthetic process</t></si><si><t>plasma membrane, ATP binding, monosaccharide-transporting ATPase activity</t></si><si><t>membrane, ATP binding, ATPase activity, glycine betaine transport</t></si><si><t>integral component of membrane, peptidase activity</t></si><si><t>proton-transporting two-sector ATPase complex, catalytic domain, proton-transporting ATPase activity, rotational mechanism, ATP biosynthetic process, ATP hydrolysis coupled proton transport</t></si><si><t>intracellular, ATP binding, sequence-specific DNA binding, transcription factor binding, phosphorelay signal transduction system, regulation of transcription, DNA-templated, transcription, DNA-templated</t></si><si><t>cytoplasm, urocanate hydratase activity, histidine catabolic process to glutamate and formamide, histidine catabolic process to glutamate and formate</t></si><si><t>cytoplasm, imidazolonepropionase activity, metal ion binding, histidine catabolic process to glutamate and formamide, histidine catabolic process to glutamate and formate</t></si><si><t>cytoplasm, histidine ammonia-lyase activity, histidine catabolic process to glutamate and formamide, histidine catabolic process to glutamate and formate</t></si><si><t>integral component of membrane, symporter activity</t></si><si><t>cytoplasm, aminoacyl-tRNA editing activity, ATP binding, valine-tRNA ligase activity, valyl-tRNA aminoacylation</t></si><si><t>integral component of membrane, hydrolase activity, acting on carbon-nitrogen (but not peptide) bonds, carbohydrate metabolic process</t></si><si><t>cytoplasm, 4-hydroxy-tetrahydrodipicolinate reductase, diaminopimelate biosynthetic process, lysine biosynthetic process via diaminopimelate</t></si><si><t>cytoplasm, 4-hydroxy-tetrahydrodipicolinate synthase, diaminopimelate biosynthetic process, lysine biosynthetic process via diaminopimelate</t></si><si><t>cytoplasm, aspartate-semialdehyde dehydrogenase activity, N-acetyl-gamma-glutamyl-phosphate reductase activity, NAD binding, NADP binding, protein dimerization activity, 'de novo' L-methionine biosynthetic process, diaminopimelate biosynthetic process, isoleucine biosynthetic process, lysine biosynthetic process via diaminopimelate, threonine biosynthetic process</t></si><si><t>cytoplasm, unfolded protein binding, protein folding</t></si><si><t>cytoplasm, ATP binding, metal ion binding, threonine-tRNA ligase activity, threonyl-tRNA aminoacylation</t></si><si><t>cytoplasm, translation initiation factor activity</t></si><si><t>cytoplasm, ATP binding, metal ion binding, phenylalanine-tRNA ligase activity, tRNA binding, phenylalanyl-tRNA aminoacylation</t></si><si><t>cytoplasm, spermidine synthase activity, spermidine biosynthetic process</t></si><si><t>cytoplasm, guanine phosphoribosyltransferase activity, hypoxanthine phosphoribosyltransferase activity, purine ribonucleoside salvage</t></si><si><t>cytoplasm, DNA binding, regulation of transcription, DNA-templated, transcription, DNA-templated</t></si><si><t>Holliday junction helicase complex, ATP binding, DNA binding, four-way junction helicase activity, DNA recombination, DNA repair, SOS response</t></si><si><t>cytoplasm, isomerase activity, transferase activity, queuosine biosynthetic process</t></si><si><t>cytoplasm, aspartate-tRNA ligase activity, ATP binding, nucleic acid binding, tRNA aminoacylation for protein translation</t></si><si><t>integral component of membrane, ethanolamine transmembrane transporter activity</t></si><si><t>integral component of membrane, ATP binding, mismatched DNA binding, mismatch repair</t></si><si><t>integral component of membrane, regulation of cell shape</t></si><si><t>intracellular, phosphorelay sensor kinase activity</t></si><si><t>cytoplasm, GTP binding, GTPase activity, magnesium ion binding</t></si><si><t>cell, dihydrolipoyl dehydrogenase activity, flavin adenine dinucleotide binding, cell redox homeostasis</t></si><si><t>cytoplasm, adenyl-nucleotide exchange factor activity, chaperone binding, protein homodimerization activity, protein folding</t></si><si><t>cytoplasm, ATP binding, heat shock protein binding, metal ion binding, unfolded protein binding, DNA replication, protein folding, response to heat</t></si><si><t>primosome complex, DNA binding, DNA primase activity, zinc ion binding</t></si><si><t>cytoplasm, DNA binding, sigma factor activity, transcription factor activity, sequence-specific DNA binding, transcription initiation from bacterial-type RNA polymerase promoter</t></si><si><t>cytoplasm, L-lactate dehydrogenase activity, carbohydrate metabolic process, carboxylic acid metabolic process</t></si><si><t>integral component of membrane, transporter activity</t></si><si><t>cytoplasm, deoxyribose-phosphate aldolase activity, deoxyribonucleotide catabolic process, deoxyribose phosphate catabolic process</t></si><si><t>integral component of membrane, cellular response to starvation</t></si><si><t>cytoplasm, ATP binding, histidine-tRNA ligase activity, histidyl-tRNA aminoacylation</t></si><si><t>intracellular, DNA binding, phosphorelay signal transduction system, regulation of transcription, DNA-templated, transcription, DNA-templated</t></si><si><t>integral component of membrane, metal ion binding, sulfuric ester hydrolase activity, metabolic process</t></si><si><t>ATP-binding cassette (ABC) transporter complex, transmembrane transport</t></si><si><t>cytoplasm, aminopeptidase activity, manganese ion binding, metalloexopeptidase activity</t></si><si><t>integral component of membrane, signal transducer activity</t></si><si><t>integral component of membrane, spore germination</t></si><si><t>cytoplasm, kinase activity, metal ion binding, phosphoenolpyruvate-protein phosphotransferase activity, phosphoenolpyruvate-dependent sugar phosphotransferase system</t></si><si><t>chromosome, ATP binding, DNA binding, DNA topoisomerase type II (ATP-hydrolyzing) activity, DNA topological change</t></si><si><t>cytoplasm, transferase activity, thiamine biosynthetic process, thiamine diphosphate biosynthetic process</t></si><si><t>cytoplasm, ATP binding, phosphorelay sensor kinase activity, chemotaxis</t></si><si><t>intracellular, phosphorelay signal transduction system</t></si><si><t>cytoplasm, bacterial-type flagellum assembly</t></si><si><t>bacterial-type flagellum basal body, bacterial-type flagellum-dependent cell motility</t></si><si><t>integral component of membrane, protein transporter activity</t></si><si><t>cytoplasm, inorganic diphosphatase activity, metal ion binding</t></si><si><t>cytoplasm, ATP binding, tetrahydrofolylpolyglutamate synthase activity, UDP-N-acetylmuramoylalanyl-D-glutamate-2,6-diaminopimelate ligase activity, cell cycle, cell division, cell wall organization, peptidoglycan biosynthetic process, regulation of cell shape</t></si><si><t>cytoplasm, cell cycle, cell division</t></si><si><t>intracellular, DNA binding, endonuclease activity, exodeoxyribonuclease III activity, DNA repair</t></si><si><t>integral component of membrane, 3-dehydroquinate dehydratase activity, aromatic amino acid family biosynthetic process, chorismate biosynthetic process</t></si><si><t>cytoplasm, translation elongation factor activity</t></si><si><t>cytoplasm, arginine binding, DNA binding, transcription factor activity, sequence-specific DNA binding, arginine biosynthetic process, protein oligomerization, transcription, DNA-templated</t></si><si><t>cytoplasm, calcium ion binding, DNA binding, transcription factor activity, sequence-specific DNA binding, detection of stimulus, phosphorelay signal transduction system, regulation of sporulation resulting in formation of a cellular spore, sporulation resulting in formation of a cellular spore, transcription, DNA-templated</t></si><si><t>membrane, FMN binding</t></si><si><t>ribosome, nucleic acid binding</t></si><si><t>integral component of membrane, triglyceride lipase activity, metabolic process</t></si><si><t>cytoplasm, ATP binding, ATP-dependent 3'-5' RNA helicase activity, RNA binding, ribosomal large subunit assembly</t></si><si><t>cytoplasm, ATP binding, unfolded protein binding, protein folding, response to stress</t></si><si><t>membrane, FMN binding, succinate dehydrogenase activity</t></si><si><t>membrane, signal transducer activity, chemotaxis</t></si><si><t>cell, antioxidant activity, oxidoreductase activity, cell redox homeostasis</t></si><si><t>cytoplasm, magnesium ion binding, phosphopentomutase activity, 5-phosphoribose 1-diphosphate biosynthetic process, cellular metabolic compound salvage, nucleotide metabolic process</t></si><si><t>integral component of membrane, transport</t></si><si><t>integral component of membrane, p-aminobenzoyl-glutamate uptake transmembrane transporter activity</t></si><si><t>cytoplasm, chorismate mutase activity, aromatic amino acid family biosynthetic process, chorismate metabolic process</t></si><si><t>cytoplasm, 4 iron, 4 sulfur cluster binding, metal ion binding, transferase activity, tRNA modification</t></si><si><t>cytoplasm, ATP binding, DNA-dependent ATPase activity, single-stranded DNA binding, DNA recombination, DNA repair, SOS response</t></si><si><t>cytoplasm, 4 iron, 4 sulfur cluster binding, metal ion binding, transferase activity, peptidyl-L-beta-methylthioaspartic acid biosynthetic process from peptidyl-aspartic acid, tRNA modification</t></si><si><t>cytoplasm, 3'-5'-exoribonuclease activity, metal ion binding, polyribonucleotide nucleotidyltransferase activity, RNA binding, mRNA catabolic process, RNA processing</t></si><si><t>cytoplasm, rRNA processing</t></si><si><t>cytoplasm, GTP binding, GTPase activity, translation initiation factor activity</t></si><si><t>cytoplasm, RNA binding, transcription factor activity, sequence-specific DNA binding, DNA-templated transcription, termination, transcription antitermination</t></si><si><t>cytoplasm, 3'-5' exonuclease activity, DNA binding, DNA-directed DNA polymerase activity, DNA replication</t></si><si><t>cytoplasm, translation</t></si><si><t>small ribosomal subunit, structural constituent of ribosome, translation</t></si><si><t>cytoplasm, DNA binding, GTP binding, transcription factor activity, sequence-specific DNA binding, negative regulation of transcription, DNA-templated, transcription, DNA-templated</t></si><si><t>chromosome, DNA binding, DNA topoisomerase type I activity, metal ion binding, DNA topological change</t></si><si><t>ribosome, ribosome binding, rRNA processing</t></si><si><t>cytoplasm, transferase activity, transferring acyl groups other than amino-acyl groups, fatty acid biosynthetic process, phospholipid biosynthetic process</t></si><si><t>cytoplasm, acetate kinase activity, ATP binding, metal ion binding, acetyl-CoA biosynthetic process, organic acid metabolic process</t></si><si><t>cytoplasm, GTP binding, GTPase activity, metal ion binding, rRNA binding, ribosome biogenesis</t></si><si><t>integral component of membrane, ATP binding, protein serine/threonine kinase activity</t></si><si><t>cytoplasm, 4 iron, 4 sulfur cluster binding, metal ion binding, rRNA (adenine-C2-)-methyltransferase activity, rRNA base methylation, tRNA methylation</t></si><si><t>cell, flavin adenine dinucleotide binding, NADH dehydrogenase activity, cell redox homeostasis</t></si><si><t>cytoplasm, ATP binding, ATPase activity, sporulation resulting in formation of a cellular spore</t></si><si><t>viral capsid</t></si><si><t>viral scaffold, viral capsid assembly</t></si><si><t>cytoplasm, 5'-3' exoribonuclease activity, endoribonuclease activity, RNA binding, zinc ion binding, rRNA processing</t></si><si><t>cytoplasm, alanine-tRNA ligase activity, ATP binding, metal ion binding, tRNA binding, alanyl-tRNA aminoacylation</t></si><si><t>cytoplasm, 2 iron, 2 sulfur cluster binding, cysteine desulfurase activity, lyase activity, metal ion binding, pyridoxal phosphate binding, [2Fe-2S] cluster assembly, cellular amino acid metabolic process</t></si><si><t>cytoplasm, ATP binding, glutamate 5-kinase activity, L-proline biosynthetic process</t></si><si><t>cytoplasm, glutamate-5-semialdehyde dehydrogenase activity, NADP binding, L-proline biosynthetic process</t></si><si><t>integral component of membrane, 4 iron, 4 sulfur cluster binding, electron carrier activity, metal ion binding</t></si><si><t>plasma membrane, 4 iron, 4 sulfur cluster binding, electron carrier activity, metal ion binding, oxidation-reduction process</t></si><si><t>cytoplasm, ATP binding, glutamate-tRNA ligase activity, tRNA binding, zinc ion binding, glutamyl-tRNA aminoacylation</t></si><si><t>cytoplasm, arginine-tRNA ligase activity, ATP binding, arginyl-tRNA aminoacylation</t></si><si><t>integral component of membrane, thymidylate kinase activity</t></si><si><t>ribosome, 5S rRNA binding, structural constituent of ribosome, translation</t></si><si><t>integral component of membrane, sodium-dependent phosphate transmembrane transporter activity</t></si><si><t>integral component of membrane, UDP-glucose metabolic process</t></si><si><t>integral component of membrane, symporter activity, aspartate transport, L-glutamate transport</t></si><si><t>integral component of membrane, neurotransmitter:sodium symporter activity</t></si><si><t>cell, thioredoxin peroxidase activity, cell redox homeostasis</t></si><si><t>plasma membrane, ATP binding, ATPase activity, transport</t></si><si><t>extracellular space</t></si><si><t>cytoplasm, glutamate-1-semialdehyde 2,1-aminomutase activity, pyridoxal phosphate binding, transaminase activity, protoporphyrinogen IX biosynthetic process</t></si><si><t>plasma membrane, electron carrier activity, FMN binding, electron transport chain</t></si><si><t>riboflavin synthase complex, 6,7-dimethyl-8-ribityllumazine synthase activity, transferase activity, riboflavin biosynthetic process</t></si><si><t>integral component of membrane, chromate transmembrane transporter activity</t></si><si><t>intracellular, metallocarboxypeptidase activity, phosphatidylinositol phospholipase C activity, zinc ion binding, intracellular signal transduction, lipid metabolic process</t></si><si><t>integral component of membrane, hydrolase activity, acting on ester bonds</t></si><si><t>intracellular, sequence-specific DNA binding, transcription factor activity, sequence-specific DNA binding, transcription, DNA-templated</t></si><si><t>membrane, ionotropic glutamate receptor activity</t></si><si><t>cytoplasm, ATP binding, protein processing, response to heat</t></si><si><t>integral component of membrane, transferase activity, transferring acyl groups other than amino-acyl groups</t></si><si><t>cytoplasm, damaged DNA binding, DNA-directed DNA polymerase activity, magnesium ion binding, DNA repair, DNA-dependent DNA replication</t></si><si><t>cytoplasm, 4 iron, 4 sulfur cluster binding, hydroxylamine reductase activity, metal ion binding</t></si><si><t>cytoplasm, exoribonuclease II activity, RNA binding</t></si><si><t>cytoplasm, manganese ion binding, phosphoglycerate mutase activity, glucose catabolic process, glycolytic process</t></si><si><t>cytoplasm, triose-phosphate isomerase activity, gluconeogenesis, glycolytic process, pentose-phosphate shunt</t></si><si><t>cytoplasm, ATP binding, phosphoglycerate kinase activity, glycolytic process</t></si><si><t>plasma membrane</t></si><si><t>nucleoid</t></si><si><t>cytoplasm, aminoacyl-tRNA editing activity, ATP binding, leucine-tRNA ligase activity, leucyl-tRNA aminoacylation</t></si><si><t>ribosome, primary metabolic process, regulation of translation</t></si><si><t>cytoplasm, translation release factor activity, codon specific</t></si><si><t>periplasmic space, polyamine binding, polyamine transport</t></si><si><t>cytoplasm, aminoacyl-tRNA editing activity, ATP binding, isoleucine-tRNA ligase activity, metal ion binding, tRNA binding, isoleucyl-tRNA aminoacylation</t></si><si><t>cytoplasm, ATP binding, metal ion binding, methionine-tRNA ligase activity, tRNA binding, methionyl-tRNA aminoacylation</t></si><si><t>cytoplasm, aldehyde-lyase activity, sedoheptulose-7-phosphate:D-glyceraldehyde-3-phosphate glyceronetransferase activity, carbohydrate metabolic process, pentose-phosphate shunt</t></si><si><t>cytoplasm, metal ion binding, NAD+ binding, NAD-dependent protein deacetylase activity</t></si><si><t>cytoplasm, ATP binding, glycine-tRNA ligase activity, protein dimerization activity, glycyl-tRNA aminoacylation</t></si><si><t>cytoplasm, ATP binding, lysine-tRNA ligase activity, metal ion binding, nucleic acid binding, lysyl-tRNA aminoacylation</t></si><si><t>cytoplasm, ATP binding, metal ion binding, pantothenate kinase activity, coenzyme A biosynthetic process</t></si><si><t>cytoplasm, ATP binding, ligase activity, forming carbon-nitrogen bonds, tRNA processing</t></si><si><t>plasma membrane, peptidyl-prolyl cis-trans isomerase activity</t></si><si><t>cytoplasm, ATP binding, damaged DNA binding, hydrolase activity, regulation of transcription, DNA-templated, transcription-coupled nucleotide-excision repair, DNA damage recognition</t></si><si><t>cytoplasm, aminoacyl-tRNA hydrolase activity</t></si><si><t>integral component of membrane, serine-type endopeptidase activity</t></si><si><t>cytoplasm, ATP binding, kinase activity, magnesium ion binding, ribose phosphate diphosphokinase activity, 5-phosphoribose 1-diphosphate biosynthetic process, nucleoside metabolic process, nucleotide biosynthetic process, ribonucleoside monophosphate biosynthetic process</t></si><si><t>cytoplasm, glucosamine-1-phosphate N-acetyltransferase activity, magnesium ion binding, UDP-N-acetylglucosamine diphosphorylase activity, cell morphogenesis, cell wall organization, lipid A biosynthetic process, lipopolysaccharide biosynthetic process, peptidoglycan biosynthetic process, regulation of cell shape, UDP-N-acetylglucosamine biosynthetic process</t></si><si><t>cytoplasm, UDP-N-acetylglucosamine 1-carboxyvinyltransferase activity, cell cycle, cell division, cell wall organization, peptidoglycan biosynthetic process, regulation of cell shape, UDP-N-acetylgalactosamine biosynthetic process</t></si><si><t>cytoplasm, methyltransferase activity, rRNA processing</t></si><si><t>cytoplasm, 5'-nucleotidase activity, metal ion binding, nucleotide binding</t></si><si><t>cytoplasm, asparagine-tRNA ligase activity, ATP binding, nucleic acid binding, asparaginyl-tRNA aminoacylation</t></si><si><t>cytoplasm, ferric iron binding, cellular iron ion homeostasis, iron ion transport</t></si><si><t>cytoplasm, 3-hydroxyoctanoyl-[acyl-carrier-protein] dehydratase activity, fatty acid biosynthetic process, lipid A biosynthetic process</t></si><si><t>acetyl-CoA carboxylase complex, acetyl-CoA carboxylase activity, fatty acid biosynthetic process</t></si><si><t>cytoplasm, 3-oxoacyl-[acyl-carrier-protein] synthase activity, beta-ketoacyl-acyl-carrier-protein synthase III activity, fatty acid biosynthetic process</t></si><si><t>integral component of membrane, transmembrane transport</t></si><si><t>cytoplasm, flavin adenine dinucleotide binding, oxidoreductase activity, tRNA wobble uridine modification</t></si><si><t>cytoplasm, ATP binding, serine-tRNA ligase activity, selenocysteinyl-tRNA(Sec) biosynthetic process, seryl-tRNA aminoacylation</t></si><si><t>extracellular region, serine-type endopeptidase activity, zinc ion binding</t></si><si><t>integral component of membrane, plasma membrane, cell cycle, cell division</t></si><si><t>integral component of membrane, plasma membrane, glutamate:sodium symporter activity</t></si><si><t>integral component of membrane,plasma membrane, penicillin binding, peptidoglycan glycosyltransferase activity, serine-type D-Ala-D-Ala carboxypeptidase activity, cell wall organization, peptidoglycan biosynthetic process, regulation of cell shape, response to antibiotic</t></si><si><t>Complete proteome, Membrane, Reference proteome, Transmembrane, Transmembrane helix</t></si><si><t>Transcription, Transcription antitermination, Transcription regulation, Transcription termination</t></si><si><t>Complete proteome, Oxidoreductase, Pyruvate, Reference proteome</t></si><si><t>Complete proteome, Reference proteome</t></si><si><t>cytoplasm, excinuclease repair complex, ATP binding, ATPase activity, DNA binding, excinuclease ABC activity, metal ion binding, nucleotide-excision repair, SOS response</t></si><si><t>integral component of membrane, plasma membrane, ATP binding, ATPase activity, metalloendopeptidase activity, zinc ion binding, cell division, protein catabolic process</t></si><si><t>ATP-binding, Cell cycle, Cell division, Cell membrane, Coiled coil, Complete proteome, Hydrolase, Membrane, Metal-binding, Metalloprotease, Nucleotide-binding, Protease, Reference proteome, Transmembrane, Transmembrane helix, Zinc</t></si><si><t>Complete proteome, Reference proteome, Transport</t></si><si><t>integral component of membrane, plasma membrane, transporter activity</t></si><si><t>ATP-binding, CBS domain, Complete proteome, Nucleotide-binding, Reference proteome</t></si><si><t>integral component of membrane, proton-transporting V-type ATPase, V0 domain, hydrogen ion transmembrane transporter activity, ATP hydrolysis coupled proton transport</t></si><si><t>Coiled coil, Complete proteome, Ion transport, Membrane, Reference proteome, Transmembrane, Transmembrane helix, Transport</t></si><si><t>ATP synthesis, Complete proteome, Hydrogen ion transport, Ion transport, Reference proteome, Transport</t></si><si><t>Amino-acid transport, Cell membrane, Complete proteome, Ion transport, Membrane, Reference proteome, Sodium, Sodium transport, Symport, Transmembrane, Transmembrane helix, Transport</t></si><si><t>Coiled coil, Complete proteome, DNA-binding, Reference proteome</t></si><si><t>Acyltransferase, Complete proteome, Reference proteome, Transferase</t></si><si><t>integral component of membrane, intracellular, plasma membrane, P-P-bond-hydrolysis-driven protein transmembrane transporter activity, intracellular protein transmembrane transport, protein targeting, protein transport by the Sec complex</t></si><si><t>Complete proteome, Kinase, Reference proteome, Transferase</t></si><si><t>Complete proteome, Oxidoreductase, Reference proteome</t></si><si><t>Complete proteome, FAD, Flavoprotein, Oxidoreductase, Reference proteome</t></si><si><t>Complete proteome, Lipoprotein, Reference proteome, Signal</t></si><si><t>Complete proteome, Hydrolase, Metal-binding, Reference proteome, Zinc</t></si><si><t>cytoplasm, plasma membrane, GTP binding, rRNA binding, ribosome biogenesis</t></si><si><t>Coiled coil, Complete proteome, DNA replication, DNA-binding, DNA-directed RNA polymerase, Magnesium, Metal-binding, Nucleotidyltransferase, Primosome, Reference proteome, Transcription, Transferase, Zinc, Zinc-finger</t></si><si><t>Complete proteome, Membrane, Reference proteome, Transmembrane, Transmembrane helix, Transport</t></si><si><t>integral component of membrane, plasma membrane, cation-transporting ATPase activity, nucleotide binding</t></si><si><t>Complete proteome, Hydrolase, Membrane, Reference proteome, Transmembrane, Transmembrane helix</t></si><si><t>Complete proteome, Hydrolase, Reference proteome</t></si><si><t>extracellular region, host cell plasma membrane, integral component of membrane, cholesterol binding, hemolysis in other organism, pathogenesis</t></si><si><t xml:space="preserve">Carbohydrate metabolism,  Glucose metabolism, NADP, Oxidoreductase,  </t></si><si><t>ATP binding,  helicase activity,  nucleic acid binding</t></si><si><t>Coiled coil, Complete proteome, Reference proteome</t></si><si><t>integral component of membrane, intracellular, ATP binding, phosphorelay sensor kinase activity</t></si><si><t>Complete proteome, Electron transport, Oxidoreductase, Reference proteome, Transport</t></si><si><t>ATP-binding, Complete proteome, Nucleotide-binding, Reference proteome</t></si><si><t>ATP binding,  hydroxyethylthiazole kinase activity,  magnesium binding,  thiamine biosynthetic process,  thiamine diphosphate biosynthetic process</t></si><si><t>bacterial-type flagellum basal body, membrane, motor activity, bacterial-type flagellum-dependent cell motility, chemotaxis</t></si><si><t>bacterial-type flagellum hook, extracellular region, structural molecule activity, bacterial-type flagellum assembly, bacterial-type flagellum-dependent cell motility</t></si><si><t>bacterial-type flagellum hook, extracellular region, cell adhesion</t></si><si><t>bacterial-type flagellum filament, extracellular region, structural molecule activity, bacterial-type flagellum-dependent cell motility</t></si><si><t>Bacterial flagellum, Cell projection, Cilium, Coiled coil, Complete proteome, Flagellum, Reference proteome, Secreted</t></si><si><t>bacterial-type flagellum basal body, integral component of membrane, bacterial-type flagellum-dependent cell motility, chemotaxis</t></si><si><t>bacterial-type flagellum basal body, integral component of membrane, plasma membrane, bacterial-type flagellum organization, protein secretion</t></si><si><t>Bacterial flagellum biogenesis, Bacterial flagellum protein export, Cell membrane, Cell projection, Cilium, Complete proteome, Flagellum, Membrane, Protein transport, Reference proteome, Signal, Transmembrane, Transmembrane helix, Transport</t></si><si><t>DANN binding,  DANN-binding transcription factor activity</t></si><si><t>cytoplasm, exodeoxyribonuclease VII complex, exodeoxyribonuclease VII activity, nucleic acid binding, DNA catabolic process</t></si><si><t>Complete proteome, Reference proteome, Signal</t></si><si><t>Ribonucleoprotein, Ribosomal protein</t></si><si><t>Acyltransferase, Complete proteome, Lyase, Organic radical, Reference proteome, Transferase</t></si><si><t>ATPase activity, coupled to transmembrane movement of substances,  ATP binding</t></si><si><t>2Fe-2S, Complete proteome, Iron, Iron-sulfur, Metal-binding, Reference proteome</t></si><si><t>endoribonuclease activity,  RNA binding</t></si><si><t>CDP-diacylglycerol-glycerol-3-phosphate 3-phosphatidyltransferase activity,  phospholipid biosynthetic process</t></si><si><t>ATP-binding,  DNA binding,  cell cycle,  cell division,  chromosome segregation</t></si><si><t>integral component of membrane, plasma membrane, metal ion binding, metalloendopeptidase activity</t></si><si><t>chromosome, cytoplasm, ATP binding, DNA binding, chromosome condensation, DNA replication, sister chromatid cohesion</t></si><si><t>glycerone kinase activity,  glycerol metabolic process</t></si><si><t>integral component of membrane, plasma membrane, ferrous iron transmembrane transporter activity, GTP binding, iron ion homeostasis</t></si><si><t>Complete proteome, GTP-binding, Ion transport, Iron, Iron transport, Membrane, Nucleotide-binding, Reference proteome, Transmembrane, Transmembrane helix, Transport</t></si><si><t>Coiled coil, Complete proteome, Reference proteome, Signal</t></si><si><t>integral component of membrane, plasma membrane, alanine:sodium symporter activity</t></si><si><t>integral component of membrane, outer membrane, hydrolase activity, hydrolyzing O-glycosyl compounds, peptidoglycan turnover</t></si><si><t>Complete proteome, Glycosidase, Hydrolase, Reference proteome</t></si><si><t>Complete proteome, Oxidoreductase, Peroxidase, Reference proteome</t></si><si><t>ATP-binding, Complete proteome, Cytoplasm, Hydrolase, Nucleotide-binding, Reference proteome, Sporulation</t></si><si><t>cell division site, cytoplasm, GTP binding, GTPase activity, cell septum assembly, FtsZ-dependent cytokinesis, protein polymerization</t></si><si><t>4Fe-4S, Complete proteome, Iron, Iron-sulfur, Membrane, Metal-binding, Reference proteome, Transmembrane, Transmembrane helix</t></si><si><t>integral component of membrane, plasma membrane, electron carrier activity, FMN binding, electron transport chain</t></si><si><t>electron transport chain,  transmembrane transport</t></si><si><t>FAD binding,  long-chain-(S)-2-hydroxy-long-chain-acid oxidase activity,  medium-chain-(S)-2-hydroxy-long-chain-acid oxidase activity,  very-long-chain-(S)-2-hydroxy-long-chain-acid oxidase activity</t></si><si><t>Complete proteome, DNA-binding, Pyruvate, Reference proteome, Transcription, Transcription regulation</t></si><si><t>Complete proteome, Hydrolase, Reference proteome, Signal</t></si><si><t>integral component of membrane, plasma membrane</t></si><si><t>alanine dehydrogenase activity,  L-alanine catabolic process</t></si><si><t>cytoplasm, integral component of membrane, thioredoxin-disulfide reductase activity, removal of superoxide radicals</t></si><si><t>hydrolase activity,  lipid catabolic process</t></si><si><t>ATP binding,  DNA-binding,  helicase activity</t></si><si><t>ATPase activity,  ATP binding</t></si><si><t>Complete proteome, Copper, Metal-binding, Oxidoreductase, Reference proteome, Zinc</t></si><si><t>manganese ion binding,  myo-inosose-2 dehydratase activity,  inositol catabolic process</t></si><si><t>fructose-bisphosphate aldolase activity,  zinc ion binding,  carbohydrate metabolic process</t></si><si><t>Lyase,  Metal-binding,  Zinc</t></si><si><t>transferase activity,  acetyl-CoA metabolic process</t></si><si><t>Complete proteome, Hydrolase, Protease, Reference proteome</t></si><si><t>cell wall, integral component of membrane, collagen binding, cell adhesion</t></si><si><t>integral component of membrane, plasma membrane, hydrogen-translocating pyrophosphatase activity, inorganic diphosphatase activity, metal ion binding, proton transport, sodium ion transport</t></si><si><t>cell surface, extracellular region, phosphopyruvate hydratase complex, magnesium ion binding, phosphopyruvate hydratase activity, glycolytic process</t></si><si><t>Cell membrane, Complete proteome, Membrane, Reference proteome, Transmembrane, Transmembrane helix, Transport</t></si><si><t>cytoplasm, plasma membrane, ATP binding, metal ion binding, protein import, protein targeting</t></si><si><t>ATP binding,  magnesium ion binding,  methionine adenosyltransferase activity,  one-cabon metabolic process,  S-adenosylmethionine biosynthetic process</t></si><si><t>Complete proteome, Isomerase, Reference proteome</t></si><si><t>Capsid protein, Complete proteome, Reference proteome, Virion</t></si><si><t>ATP-binding, Complete proteome, Hydrolase, Iron, Iron-sulfur, Metal-binding, Nucleotide-binding, Reference proteome</t></si><si><t>ATP bindig,  mismatched DNA binding,  mismatch repair</t></si><si><t>Complete proteome, Metal-binding, Oxidoreductase, Reference proteome</t></si><si><t>integral component of membrane, plasma membrane, protein insertion into membrane, protein transport</t></si><si><t>cytoplasm, DNA polymerase III complex, 3'-5' exonuclease activity, DNA binding, DNA-directed DNA polymerase activity, DNA replication</t></si><si><t>chromosome, cytoplasm, ATP binding, DNA binding, DNA topoisomerase type II (ATP-hydrolyzing) activity, DNA topological change, DNA-dependent DNA replication</t></si><si><t>DNA-binding,  DNA-binding transcription factor activity,  sigma factor activity</t></si><si><t>Complete proteome, Plasmid, Reference proteome</t></si><si><t xml:space="preserve">ATP-binding, Chaperone, Nucleotide-binding,  </t></si><si><t>ATP-binding,  DNA damage, DNA repair, DNA-binding, Metal-binding, Nucleotide-binding,  Stress response, Zinc, Zinc-finger</t></si><si><t xml:space="preserve">Lyase </t></si><si><t xml:space="preserve">Aminopeptidase,  Hydrolase, Metal-binding, Protease </t></si><si><t>Cobalamin, Cobalt, Isomerase</t></si><si><t xml:space="preserve">Lyase, Magnesium, Metal-binding </t></si><si><t>Cytoplasm, Lyase, Transferase</t></si><si><t xml:space="preserve">ATP-binding, Ligase, Lyase, Nucleotide-binding  </t></si><si><t>Membrane,  Transmembrane, Transmembrane helix</t></si><si><t>3D-structure, Amino-acid biosynthesis, Diaminopimelate biosynthesis, Lysine biosynthesis, NADP, Nucleotide-binding, Oxidoreductase</t></si><si><t>Lyase, Pyridoxal phosphate</t></si><si><t>Oxidoreductase, Pyruvate</t></si><si><t>Kinase,  Transferase</t></si><si><t>ATP-binding,  Isomerase, Lyase, Metal-binding, NAD, NADP, Nucleotide-binding, Potassium</t></si><si><t>ATP-binding, Cell cycle, Cell division,  Nucleotide-binding</t></si><si><t>Cell cycle, Cell division, Cell membrane,  Membrane, Transmembrane, Transmembrane helix</t></si><si><t>Hydrolase, Protease, Serine protease</t></si><si><t>Membrane, Transmembrane, Transmembrane helix</t></si><si><t>CBS domain</t></si><si><t>Cytoplasm, DNA replication, DNA-directed DNA polymerase, Nucleotidyltransferase,  Transferase</t></si><si><t>Glycolysis, Kinase, Magnesium, Pyruvate,  Transferase</t></si><si><t>DNA-binding, Transcription, Transcription regulation</t></si><si><t>2Fe-2S, Iron, Iron-sulfur, Metal-binding, Oxidoreductase</t></si><si><t>4Fe-4S, Heme, Iron, Iron-sulfur, Metal-binding, Oxidoreductase</t></si><si><t xml:space="preserve"> Iron, Metal-binding  </t></si><si><t xml:space="preserve"> Lyase, Magnesium, Metal-binding  </t></si><si><t xml:space="preserve"> Cytoplasm, Lyase, Transferase</t></si><si><t xml:space="preserve"> Hydrolase</t></si><si><t>ATP-binding,  DNA-binding, Helicase, Hydrolase, Nucleotide-binding</t></si><si><t>Aminopeptidase,  Hydrolase, Metal-binding, Metalloprotease, Protease, Zinc</t></si><si><t>Amino-acid biosynthesis, Decarboxylase, Lyase, Lysine biosynthesis, Pyridoxal phosphate</t></si><si><t>Coiled coil, Membrane, Transmembrane, Transmembrane helix</t></si><si><t>Cytoplasm, GTP-binding, Nucleotide-binding, Protein biosynthesis</t></si><si><t>Lipoprotein</t></si><si><t xml:space="preserve">Oxidoreductase </t></si><si><t>Amino-acid biosynthesis,  Cytoplasm, NADP, Oxidoreductase, Proline biosynthesis</t></si><si><t xml:space="preserve"> FAD, Flavoprotein, Oxidoreductase</t></si><si><t xml:space="preserve"> Oxidoreductase</t></si><si><t>2Fe-2S, FAD, Flavoprotein, Iron, Iron-sulfur, Metal-binding</t></si><si><t>Glycosidase, Hydrolase</t></si><si><t>Hydrolase, Membrane,  Transmembrane, Transmembrane helix</t></si><si><t>CBS domain,  GMP biosynthesis, Metal-binding, NAD, Oxidoreductase, Potassium, Purine biosynthesis</t></si><si><t>Coiled coil,  Membrane,  Transmembrane, Transmembrane helix</t></si><si><t>ATP-binding,  Cytoplasm, Hydrolase, Nucleotide-binding, Protease, Serine protease, Stress response</t></si><si><t>Amino-acid biosynthesis, Kinase, Transferase</t></si><si><t xml:space="preserve"> Hydrolase, Membrane, Protease, Transmembrane, Transmembrane helix</t></si><si><t>ATP-binding,  DNA-binding, Nucleotide-binding, Transcription, Transcription regulation</t></si><si><t>Cytoplasm, Histidine metabolism, Lyase, NAD</t></si><si><t>ATP-binding, Coiled coil,  Ligase, Nucleotide-binding</t></si><si><t>Hydrolase, Membrane, Transmembrane, Transmembrane helix</t></si><si><t>Ion transport, Transport</t></si><si><t>Cell wall biogenesis/degradation, Glycosyltransferase, Teichoic acid biosynthesis, Transferase</t></si><si><t>Hydrolase, Signal</t></si><si><t>Glycosyltransferase, Transferase</t></si><si><t>Magnesium, Metal-binding</t></si><si><t>Coiled coil</t></si><si><t xml:space="preserve">ATP-binding, Ligase, Nucleotide-binding, Pyruvate </t></si><si><t>Methyltransferase, Transferase</t></si><si><t>4Fe-4S, Iron, Iron-sulfur, Metal-binding, S-adenosyl-L-methionine</t></si><si><t>Cell membrane,  Membrane, Protein transport,  Signal, Translocation, Transmembrane, Transmembrane helix, Transport</t></si><si><t>Cell membrane,  Membrane, Protein transport,  Translocation, Transmembrane, Transmembrane helix, Transport</t></si><si><t>Hydrolase, Metal-binding</t></si><si><t>NADP, Oxidoreductase</t></si><si><t>Amino-acid biosynthesis, Diaminopimelate biosynthesis, Lysine biosynthesis, Methionine biosynthesis, NADP, Oxidoreductase, Threonine biosynthesis</t></si><si><t>Kinase, Transferase</t></si><si><t>Calcium</t></si><si><t>Coiled coil,  DNA damage, DNA repair, DNA replication, DNA-binding, DNA-directed DNA polymerase, Hydrolase, Nuclease, Nucleotidyltransferase, Transferase</t></si><si><t>Cell shape, Coiled coil, Membrane, Transmembrane, Transmembrane helix</t></si><si><t>ATP-binding, Nucleotide-binding</t></si><si><t>FAD, Flavoprotein, Lipoyl, NAD, Oxidoreductase, Redox-active center</t></si><si><t>Kinase, Magnesium, Metal-binding, Pyruvate, Transferase</t></si><si><t>Cytoplasm, DNA-binding,  Sigma factor, Transcription, Transcription regulation</t></si><si><t>Lipid-binding</t></si><si><t>ATP-binding,  Helicase, Hydrolase, Nucleotide-binding</t></si><si><t>Aminopeptidase, Hydrolase, Protease</t></si><si><t xml:space="preserve"> Hydrolase, Nucleotide-binding,  Signal</t></si><si><t>Hydrolase, Kinase, Nucleotide-binding, Receptor, Signal, Transferase</t></si><si><t xml:space="preserve"> Membrane, Transmembrane, Transmembrane helix</t></si><si><t>Isomerase, Lyase, Purine biosynthesis</t></si><si><t>4Fe-4S, Glutamine amidotransferase, Glycosyltransferase, Iron, Iron-sulfur, Magnesium, Metal-binding, Purine biosynthesis, Transferase</t></si><si><t>ATP-binding, Ligase, Nucleotide-binding, Purine biosynthesis</t></si><si><t>Hydrolase, Metal-binding, Metalloprotease, Protease, Zinc</t></si><si><t>DNA-binding, Transcription, Transcription regulation, Two-component regulatory system</t></si><si><t>Manganese, Membrane, Metal-binding, Transmembrane, Transmembrane helix</t></si><si><t>Metal-binding, Zinc, Zinc-finger</t></si><si><t>Nucleotidyltransferase, RNA-directed DNA polymerase, Transferase</t></si><si><t>ATP-binding, Helicase, Hydrolase, Nucleotide-binding</t></si><si><t xml:space="preserve"> Cytolysis, Hemolysis, Host cell membrane, Host membrane, Lipid-binding, Membrane, Secreted, Signal, Toxin, Transmembrane, Transmembrane beta strand</t></si><si><t>Gluconate utilization, NADP, Oxidoreductase, Pentose shunt</t></si><si><t>Helicase, Hydrolase, ATP-binding, Nucelotide-binding</t></si><si><t>Transcription, Transcription regulation</t></si><si><t>ATP-binding,  Kinase, Membrane, Nucleotide-binding,  Signal, Transferase, Transmembrane, Transmembrane helix, Two-component regulatory system</t></si><si><t>Membrane, Transducer, Transmembrane, Transmembrane helix</t></si><si><t xml:space="preserve">Isomerase  </t></si><si><t>Coiled coil, Cytoplasm, Kinase, Magnesium, Metal-binding, Phosphotransferase system, Pyruvate, Sugar transport, Transferase, Transport</t></si><si><t>Coiled coil, DNA-binding, Isomerase, Topoisomerase</t></si><si><t>Coiled coil,  Membrane, Transmembrane, Transmembrane helix</t></si><si><t>Coiled coil, Hydrolase, Protease</t></si><si><t>Kinase, Transferase, Thiamine biosynthesis, ATP-binding, Magnesium, Metal-binding, Nucleotide-binding</t></si><si><t xml:space="preserve"> DNA damage, DNA repair, Endonuclease, Hydrolase, Metal-binding, Nuclease, Zinc</t></si><si><t>Coiled coil, Exonuclease, Hydrolase, Nuclease</t></si><si><t>4Fe-4S, Electron transport, Iron, Iron-sulfur, Metal-binding, Oxidoreductase, Pyruvate, Transport</t></si><si><t>Aminotransferase, Pyridoxal phosphate, Transferase</t></si><si><t>ATP-binding, Coiled coil,  Nucleotide-binding, Transferase</t></si><si><t>Cell projection, Cilium, Flagellum</t></si><si><t>Bacterial flagellum, Cell projection, Cilium, Coiled coil, Flagellum,  Secreted</t></si><si><t>Bacterial flagellum, Cell projection, Cilium, Flagellum, Secreted</t></si><si><t xml:space="preserve"> Lyase, Oxidoreductase</t></si><si><t>Aminotransferase,  Pyridoxal phosphate, Pyruvate, Transferase</t></si><si><t xml:space="preserve">Bacterial flagellum, Cell projection, Cilium, Flagellum </t></si><si><t>Cell projection, Cilium, Flagellum, Membrane, Transmembrane, Transmembrane helix</t></si><si><t>ATP-binding, Cell projection, Cilium, Flagellum, Nucleotide-binding</t></si><si><t>CBS domain, Hydrolase, Manganese, Metal-binding</t></si><si><t>Coiled coil, Hydrolase, Protease, Serine protease</t></si><si><t>Pyridoxal phosphate</t></si><si><t>DNA-biding, Transcription, Transctription regulation</t></si><si><t xml:space="preserve">Coiled coil   </t></si><si><t>Cell cycle, Cell division, Coiled coil, Cytoplasm</t></si><si><t>Isomerase, Lyase</t></si><si><t xml:space="preserve">Coiled coil </t></si><si><t>Amino-acid biosynthesis, Aromatic amino acid biosynthesis, Membrane, Transmembrane, Transmembrane helix</t></si><si><t>Coiled coil, DNA damage, DNA repair</t></si><si><t>Activator, Calcium,  Cytoplasm, DNA-binding, Metal-binding, Repressor, Sporulation, Transcription, Transcription regulation, Two-component regulatory system</t></si><si><t>Calcium, Coiled coil</t></si><si><t>Carboxypeptidase, Hydrolase, Protease, Signal</t></si><si><t>Membrane, Signal</t></si><si><t>ATP-binding,  Cytoplasm, Helicase, Hydrolase, Nucleotide-binding, Ribosome biogenesis, RNA-binding</t></si><si><t>Coiled coil, Membrane</t></si><si><t>Coiled coil, Transducer</t></si><si><t>Coiled coil,  Membrane, TPR repeat, Transmembrane, Transmembrane helix</t></si><si><t>Acyltransferase, Transferase</t></si><si><t xml:space="preserve"> Nucleotidyltransferase, Transferase</t></si><si><t xml:space="preserve"> DNA-binding, Transcription, Transcription regulation</t></si><si><t>Electron transport, FAD, Flavoprotein, Iron, Metal-binding, Oxidoreductase, Transport</t></si><si><t>Electron transport, Oxidoreductase, Transport</t></si><si><t>Lipoprotein, Signal</t></si><si><t>Amino-acid biosynthesis,  Cysteine biosynthesis, Pyridoxal phosphate, Transferase</t></si><si><t>Calcium, Coiled coil,  Magnesium, Metal-binding, Thiamine pyrophosphate, Transferase</t></si><si><t>4Fe-4S,  Iron, Iron-sulfur, Metal-binding, S-adenosyl-L-methionine</t></si><si><t>Isomerase, Lyase, RNA-binding</t></si><si><t xml:space="preserve">Amino-acid biosynthesis, Aromatic amino acid biosynthesis, Cytoplasm, Isomerase  </t></si><si><t>Aminotransferase,  Transferase</t></si><si><t>mRNA catabolic process, Endonuclease, Hydrolase, Nuclease, RNA-binding</t></si><si><t>Transferase, Lipid biosynthesis, Lipid metabolism, Phospholipid biosynthesis, Phospholipid metabolism</t></si><si><t>DNA-binding, Cell cycle, Cell division, Chromosome partition, ATP-bindig, Nucleotide binding</t></si><si><t>Hydrolase, Protease</t></si><si><t>Cytoplasm, RNA-binding, Transcription, Transcription antitermination, Transcription regulation, Transcription termination</t></si><si><t>Cell membrane, Hydrolase, Membrane, Metal-binding, Metalloprotease, Protease, Transmembrane, Transmembrane helix, Zinc</t></si><si><t>DNA-binding, Isomerase, Magnesium, Metal-binding, Topoisomerase</t></si><si><t>ATP-binding, Coiled coil, Cytoplasm, DNA-binding, Nucleotide-binding</t></si><si><t>Carbohydrate metabolism, Cobalt, Isomerase, Manganese, Metal-binding, Zinc</t></si><si><t>Kinase, Membrane, Serine/threonine-protein kinase, Transferase, Transmembrane, Transmembrane helix</t></si><si><t>Ligase, Lyase</t></si><si><t xml:space="preserve">Coiled coil  </t></si><si><t>4Fe-4S,  Iron, Iron-sulfur, Metal-binding</t></si><si><t>Receptor, Signal</t></si><si><t>Cell membrane, Membrane, Symport, Transmembrane, Transmembrane helix, Transport</t></si><si><t xml:space="preserve"> Iron, Iron-sulfur, Lyase, Metal-binding, Oxidoreductase, Pyruvate, S-adenosyl-L-methionine</t></si><si><t>4Fe-4S,  Electron transport, Iron, Iron-sulfur, Metal-binding, Oxidoreductase,  Pyruvate, Transport</t></si><si><t>Pyridoxal phosphate, Transferase</t></si><si><t>Antiviral defense, DNA-binding, Endonuclease, Hydrolase, Magnesium, Manganese, Metal-binding, Nuclease</t></si><si><t>Cell cycle, Cell division, Cytoplasm, GTP-binding, Nucleotide-binding, Septation</t></si><si><t>Cytoplasm, Endonuclease, Exonuclease, Hydrolase, Nuclease, RNA-binding, rRNA processing</t></si><si><t>2Fe-2S, Complete proteome, Cytoplasm, Iron, Iron-sulfur, Lyase, Metal-binding, Pyridoxal phosphate, Reference proteome, Transferase</t></si><si><t>Ligase</t></si><si><t>Translocase, Electron transport, Transport</t></si><si><t>Cell membrane,  Electron transport, Membrane, Signal, Transmembrane, Transmembrane helix, Transport</t></si><si><t>Translocase,  Electron transport, Transport, Flavoprotein, FMN</t></si><si><t>4Fe-4S, Cell membrane,  Electron transport, Iron, Iron-sulfur, Membrane, Metal-binding, Transport</t></si><si><t>Aminopeptidase, Hydrolase, Metal-binding, Metalloprotease, Protease, Zinc</t></si><si><t>Carbohydrate metabolism, Manganese, Metal-binding</t></si><si><t>ATP synthesis, Hydrogen ion transport, Hydrolase, Ion transport, Transport</t></si><si><t xml:space="preserve">Hydrolase </t></si><si><t xml:space="preserve"> Glycosyltransferase, Ligase, Pyridine nucleotide biosynthesis, Transferase</t></si><si><t>Kinase, Membrane, Transferase, Transmembrane, Transmembrane helix</t></si><si><t>Coiled coil, Signal</t></si><si><t xml:space="preserve"> Lyase</t></si><si><t>ATP-binding, Nucleotide binding</t></si><si><t>4Fe-4S, Iron, Iron-sulfur, Isomerase, Metal-binding, Pyridoxal phosphate</t></si><si><t>Hydrolase, Protease, Serine protease, Signal</t></si><si><t>Isomerase, NAD</t></si><si><t>FAD, Flavoprotein, Membrane, NADP, Oxidoreductase, Redox-active center, Transmembrane, Transmembrane helix</t></si><si><t>Membrane, Signal, Transmembrane, Transmembrane helix</t></si><si><t>Membrane, Symport, Transmembrane, Transmembrane helix, Transport</t></si><si><t>Coiled coil, Membrane, Signal</t></si><si><t>Antioxidant, Oxidoreductase, Peroxidase</t></si><si><t>Hydrolase, Lipid degradation, Lipid metabolism</t></si><si><t>Isomerase, Magnesium, Metal-binding</t></si><si><t>Cobalt, Metal-binding</t></si><si><t>Methyltransferase, S-adenosyl-L-methionine, Transferase</t></si><si><t>Isomerase</t></si><si><t>Lyase, Magnesium, Metal-binding, Porphyrin biosynthesis, Zinc</t></si><si><t>Lyase, Methyltransferase, Porphyrin biosynthesis, S-adenosyl-L-methionine, Transferase</t></si><si><t>Porphyrin biosynthesis, Transferase</t></si><si><t>NAD, Oxidoreductase, Porphyrin biosynthesis</t></si><si><t>Aminotransferase, Transferase</t></si><si><t>ATP-binding, Coiled coil,  DNA damage, DNA repair, DNA-binding, Exonuclease, Helicase, Hydrolase, Nuclease, Nucleotide-binding</t></si><si><t>FAD, Flavoprotein, Oxidoreductase</t></si><si><t>ATP-binding, Coiled coil, DNA-binding, Nucleotide-binding, Transcription, Transcription regulation</t></si><si><t>Aminotransferase, Pyridoxal phosphate, Pyruvate, Transferase</t></si><si><t>Amino-acid biosynthesis, NAD, Oxidoreductase, Serine biosynthesis</t></si><si><t>Endonuclease, Hydrolase, Nuclease</t></si><si><t>ATP-binding, Ligase, NAD, Nucleotide-binding</t></si><si><t>Isomerase, Rotamase</t></si><si><t>Membrane</t></si><si><t>GTP-binding, Hydrolase, Lyase, Magnesium, Manganese, Metal-binding, Multifunctional enzyme, Nucleotide-binding, Riboflavin biosynthesis, Zinc</t></si><si><t xml:space="preserve">DNA-binding </t></si><si><t>Membrane,TPR repeat, Transmembrane, Transmembrane helix</t></si><si><t>ATP-binding, Coiled coil, Nucleotide-binding</t></si><si><t>Cobalamin, Cobalt,  DNA synthesis, Nucleotide-binding, Oxidoreductase</t></si><si><t>Chaperone, Stress response,  ATP-binding, Nucleotide-binding</t></si><si><t>Lyase, Cobalt, Manganese</t></si><si><t>GTP-binding, Ion transport, Iron, Iron transport, Membrane, Nucleotide-binding, Transmembrane, Transmembrane helix, Transport</t></si><si><t>Cytoplasm, DNA damage, DNA repair, DNA replication, DNA-binding, DNA-directed DNA polymerase, Magnesium, Metal-binding, Mutator protein, Nucleotidyltransferase, Transferase</t></si><si><t>Aminopeptidase, Hydrolase, Metal-binding, Protease</t></si><si><t>Methyltransferase,Transferase</t></si><si><t>Coiled coil, Cytoplasm, Exonuclease, Hydrolase, Nuclease, RNA-binding</t></si><si><t>ATP-binding, CBS domain,  Nucleotide-binding</t></si><si><t>Cell membrane,  Membrane, Transmembrane, Transmembrane helix, Transport</t></si><si><t>ATP-binding, Nucleotide-binding, Sugar transport, Transport</t></si><si><t>Metal-binding, Oxidoreductase</t></si><si><t>Lyase, Metal-binding, Zinc</t></si><si><t>Cytoplasm, Ribonucleoprotein, Ribosomal protein, Translation regulation</t></si><si><t>Transferase, One-carbon metabolism, ATP-binding, Magnesium, Metal-binding, Nucleotide-binding, Potassium</t></si><si><t>Metal-binding, Zinc</t></si><si><t>ATP-binding, Coiled coil,  Helicase, Hydrolase, Nucleotide-binding, RNA-binding, Transcription, Transcription regulation, Transcription termination</t></si><si><t xml:space="preserve">ATP-binding, Nucleotide-binding </t></si><si><t>DNA-binding, ATP-binding, Nucleotide-binding</t></si><si><t>Coiled coil, Hydrolase</t></si><si><t>ATP-binding, Cytoplasm, DNA damage, DNA repair, DNA-binding, Hydrolase, Nucleotide-binding</t></si><si><t>Hydrolase, Membrane, Protease, Transmembrane, Transmembrane helix</t></si><si><t>Cytoplasm, Iron, Iron storage, Metal-binding</t></si><si><t>Acyltransferase, Fatty acid biosynthesis, Fatty acid metabolism, Lipid biosynthesis, Lipid metabolism, Transferase</t></si><si><t>Acyltransferase, Coiled coil, Transferase</t></si><si><t>ATP-binding, Hydrolase, Nucleotide-binding, Protease, Serine protease, Transcription, Transcription regulation</t></si><si><t>Chaperone, Protein transport, Transport</t></si><si><t xml:space="preserve"> Cytoplasm, DNA replication, DNA-directed DNA polymerase, Nucleotidyltransferase, Transferase</t></si><si><t>ATP-binding, Cytoplasm, DNA-binding, Isomerase, Nucleotide-binding, Topoisomerase</t></si><si><t>Plasmid, Signal</t></si><si><t>Membrane, Plasmid, Transmembrane, Transmembrane helix</t></si><si><t>Plasmid</t></si><si><t>ATP-binding, Nucleotide-binding, Plasmid</t></si><si><t>3D-structure, Calcium, Metal-binding, Plasmid, Signal, Zinc</t></si><si><t xml:space="preserve"> Metal-binding, Methyltransferase, Plasmid, S-adenosyl-L-methionine, Transferase, Zinc</t></si><si><t xml:space="preserve">ATP-binding, Nucleotide-binding, Plasmid </t></si><si><t>3D-structure, Plasmid</t></si><si><t>Vaccines</t></si><si><t>Localization</t></si><si><t>U</t></si><si><t>C</t></si><si><t>S, M, C</t></si><si><t>M, C</t></si><si><t>S, M</t></si><si><t xml:space="preserve">S </t></si><si><t xml:space="preserve">M </t></si><si><t>Feature</t></si><si><t>SP, TM</t></si><si><t>SP</t></si><si><t>TM</t></si><si><t>No.</t></si><si><t>UniProt ID</t></si><si><t>Identifier</t></si><si><t>Annotation</t></si><si><t>x</t></si><si><r><rPr><b/><sz val="10"/><color rgb="FF000000"/><rFont val="Palatino Linotype"/><family val="1"/></rPr><t>Table S1</t></r><r><rPr><sz val="10"/><color rgb="FF000000"/><rFont val="Palatino Linotype"/><family val="1"/></rPr><t xml:space="preserve"> Clostridium tetani proteins identified in all analyzed vaccines. The ´Vaccines´ column gives the origin of vaccines (G: Germany, I: India, Bra: Brazil, Bu: Bulgaria, R: Russia).The localization was extracted from the UniProt database or predicted with Psortb v.3.0.2 (S: secreted, M: membrane-localized, C: cytoplasm, U: unknown, without predicted localization). Protein domains are shown in the `Feature´ column (SP: signal peptide and TM: transmembrane domain). Proteins identified in all five analyzed vaccines are shaded in grey.</t></r></si></sst>
