# Supplementary material for: More than a Toxin: Protein Inventory of Clostridium tetani Toxoid Vaccines
Source: Proteomes. 2019 Apr 16;7(2):15. doi: 10.3390/proteomes7020015 (PMC6631180; doi:10.3390/proteomes7020015)
Supplement: Supplementary file 1 [file proteomes-07-00015-s001.zip › proteomes-479756-supplementary/xl/styles.xml]

<?xml version="1.0" encoding="UTF-8" standalone="yes"?>
<styleSheet xmlns="http://schemas.openxmlformats.org/spreadsheetml/2006/main" xmlns:mc="http://schemas.openxmlformats.org/markup-compatibility/2006" mc:Ignorable="x14ac" xmlns:x14ac="http://schemas.microsoft.com/office/spreadsheetml/2009/9/ac"><numFmts count="1"><numFmt numFmtId="164" formatCode="0.0"/></numFmts><fonts count="11" x14ac:knownFonts="1"><font><sz val="10"/><color rgb="FF000000"/><name val="Arial"/><family val="2"/></font><font><sz val="11"/><color theme="1"/><name val="Calibri"/><family val="2"/><scheme val="minor"/></font><font><sz val="10"/><color rgb="FF000000"/><name val="Arial"/><family val="2"/></font><font><sz val="10"/><color indexed="64"/><name val="Arial"/><family val="2"/></font><font><u/><sz val="10"/><color theme="10"/><name val="Arial"/><family val="2"/></font><font><sz val="11"/><color indexed="8"/><name val="Calibri"/><family val="2"/><scheme val="minor"/></font><font><sz val="10"/><color rgb="FF000000"/><name val="Palatino Linotype"/><family val="1"/></font><font><sz val="10"/><color indexed="64"/><name val="Palatino Linotype"/><family val="1"/></font><font><sz val="10"/><color theme="1"/><name val="Palatino Linotype"/><family val="1"/></font><font><sz val="10"/><name val="Palatino Linotype"/><family val="1"/></font><font><b/><sz val="10"/><color rgb="FF000000"/><name val="Palatino Linotype"/><family val="1"/></font></fonts><fills count="4"><fill><patternFill patternType="none"/></fill><fill><patternFill patternType="gray125"/></fill><fill><patternFill patternType="solid"><fgColor theme="0" tint="-0.14999847407452621"/><bgColor indexed="64"/></patternFill></fill><fill><patternFill patternType="solid"><fgColor rgb="FFFFFF00"/><bgColor indexed="64"/></patternFill></fill></fills><borders count="5"><border><left/><right/><top/><bottom/><diagonal/></border><border><left/><right/><top/><bottom style="double"><color indexed="64"/></bottom><diagonal/></border><border><left/><right/><top style="thin"><color indexed="64"/></top><bottom style="double"><color indexed="64"/></bottom><diagonal/></border><border><left/><right/><top/><bottom style="thin"><color indexed="64"/></bottom><diagonal/></border><border><left style="thin"><color indexed="64"/></left><right/><top/><bottom/><diagonal/></border></borders><cellStyleXfs count="6"><xf numFmtId="0" fontId="0" fillId="0" borderId="0"/><xf numFmtId="0" fontId="2" fillId="0" borderId="0"/><xf numFmtId="0" fontId="4" fillId="0" borderId="0" applyNumberFormat="0" applyFill="0" applyBorder="0" applyAlignment="0" applyProtection="0"/><xf numFmtId="0" fontId="2" fillId="0" borderId="0"/><xf numFmtId="0" fontId="5" fillId="0" borderId="0"/><xf numFmtId="0" fontId="1" fillId="0" borderId="0"/></cellStyleXfs><cellXfs count="46"><xf numFmtId="0" fontId="0" fillId="0" borderId="0" xfId="0"/><xf numFmtId="0" fontId="0" fillId="0" borderId="0" xfId="0" applyFont="1"/><xf numFmtId="0" fontId="3" fillId="0" borderId="0" xfId="1" applyFont="1" applyFill="1" applyBorder="1" applyAlignment="1"><alignment horizontal="left" vertical="top"/></xf><xf numFmtId="0" fontId="0" fillId="0" borderId="0" xfId="0" applyFont="1" applyFill="1" applyBorder="1"/><xf numFmtId="0" fontId="0" fillId="0" borderId="0" xfId="0" applyFont="1" applyFill="1" applyBorder="1" applyAlignment="1"><alignment horizontal="center"/></xf><xf numFmtId="0" fontId="0" fillId="0" borderId="0" xfId="0" applyFill="1" applyBorder="1"/><xf numFmtId="0" fontId="0" fillId="0" borderId="0" xfId="0" applyFill="1" applyBorder="1" applyAlignment="1"><alignment horizontal="center"/></xf><xf numFmtId="0" fontId="0" fillId="0" borderId="0" xfId="0" applyFont="1" applyFill="1" applyBorder="1" applyAlignment="1"><alignment horizontal="center"/></xf><xf numFmtId="0" fontId="6" fillId="0" borderId="0" xfId="0" applyFont="1" applyAlignment="1"><alignment horizontal="center"/></xf><xf numFmtId="0" fontId="6" fillId="0" borderId="0" xfId="0" applyFont="1" applyFill="1" applyBorder="1" applyAlignment="1"><alignment horizontal="center"/></xf><xf numFmtId="0" fontId="6" fillId="0" borderId="0" xfId="0" applyFont="1" applyFill="1" applyBorder="1"/><xf numFmtId="0" fontId="6" fillId="3" borderId="2" xfId="0" applyFont="1" applyFill="1" applyBorder="1" applyAlignment="1"><alignment horizontal="center"/></xf><xf numFmtId="0" fontId="6" fillId="3" borderId="2" xfId="3" applyFont="1" applyFill="1" applyBorder="1" applyAlignment="1"><alignment horizontal="center"/></xf><xf numFmtId="0" fontId="6" fillId="2" borderId="0" xfId="0" applyFont="1" applyFill="1" applyBorder="1" applyAlignment="1"><alignment horizontal="center"/></xf><xf numFmtId="0" fontId="7" fillId="2" borderId="0" xfId="1" applyFont="1" applyFill="1" applyBorder="1" applyAlignment="1"><alignment horizontal="center" vertical="top"/></xf><xf numFmtId="0" fontId="7" fillId="2" borderId="0" xfId="1" applyFont="1" applyFill="1" applyBorder="1" applyAlignment="1"><alignment horizontal="left" vertical="top"/></xf><xf numFmtId="0" fontId="7" fillId="0" borderId="0" xfId="1" applyFont="1" applyFill="1" applyBorder="1" applyAlignment="1"><alignment horizontal="center" vertical="top"/></xf><xf numFmtId="0" fontId="7" fillId="0" borderId="0" xfId="1" applyFont="1" applyFill="1" applyBorder="1" applyAlignment="1"><alignment horizontal="left" vertical="top"/></xf><xf numFmtId="0" fontId="8" fillId="0" borderId="0" xfId="5" applyFont="1" applyFill="1" applyBorder="1" applyAlignment="1"><alignment horizontal="center"/></xf><xf numFmtId="0" fontId="8" fillId="0" borderId="0" xfId="5" applyFont="1" applyFill="1" applyBorder="1"/><xf numFmtId="0" fontId="8" fillId="2" borderId="0" xfId="5" applyFont="1" applyFill="1" applyBorder="1" applyAlignment="1"><alignment horizontal="center"/></xf><xf numFmtId="0" fontId="8" fillId="2" borderId="0" xfId="5" applyFont="1" applyFill="1" applyBorder="1"/><xf numFmtId="0" fontId="6" fillId="0" borderId="0" xfId="3" applyFont="1" applyFill="1" applyBorder="1" applyAlignment="1"><alignment horizontal="center"/></xf><xf numFmtId="0" fontId="6" fillId="0" borderId="0" xfId="3" applyFont="1" applyFill="1" applyBorder="1"/><xf numFmtId="0" fontId="6" fillId="2" borderId="0" xfId="3" applyFont="1" applyFill="1" applyBorder="1" applyAlignment="1"><alignment horizontal="center"/></xf><xf numFmtId="0" fontId="9" fillId="2" borderId="0" xfId="1" applyFont="1" applyFill="1" applyBorder="1" applyAlignment="1"><alignment horizontal="center" vertical="top"/></xf><xf numFmtId="0" fontId="6" fillId="2" borderId="0" xfId="0" applyFont="1" applyFill="1" applyBorder="1" applyAlignment="1"><alignment horizontal="center" vertical="center"/></xf><xf numFmtId="0" fontId="6" fillId="0" borderId="0" xfId="0" applyFont="1" applyFill="1" applyBorder="1" applyAlignment="1"><alignment horizontal="center" vertical="center"/></xf><xf numFmtId="0" fontId="9" fillId="0" borderId="0" xfId="2" applyFont="1" applyFill="1" applyBorder="1"/><xf numFmtId="0" fontId="6" fillId="0" borderId="0" xfId="0" applyFont="1" applyFill="1" applyAlignment="1"><alignment horizontal="center"/></xf><xf numFmtId="164" fontId="6" fillId="0" borderId="0" xfId="0" applyNumberFormat="1" applyFont="1" applyFill="1" applyBorder="1" applyAlignment="1"><alignment horizontal="center"/></xf><xf numFmtId="0" fontId="6" fillId="0" borderId="0" xfId="0" applyFont="1" applyAlignment="1"/><xf numFmtId="1" fontId="7" fillId="0" borderId="0" xfId="1" applyNumberFormat="1" applyFont="1" applyFill="1" applyBorder="1" applyAlignment="1"><alignment horizontal="center" vertical="top"/></xf><xf numFmtId="0" fontId="6" fillId="0" borderId="0" xfId="0" applyFont="1" applyBorder="1" applyAlignment="1"><alignment horizontal="center"/></xf><xf numFmtId="0" fontId="0" fillId="0" borderId="0" xfId="0" applyFont="1" applyBorder="1"/><xf numFmtId="0" fontId="0" fillId="0" borderId="0" xfId="0" applyBorder="1"/><xf numFmtId="0" fontId="6" fillId="0" borderId="1" xfId="0" applyFont="1" applyFill="1" applyBorder="1" applyAlignment="1"><alignment horizontal="center"/></xf><xf numFmtId="0" fontId="7" fillId="0" borderId="1" xfId="1" applyFont="1" applyFill="1" applyBorder="1" applyAlignment="1"><alignment horizontal="center" vertical="top"/></xf><xf numFmtId="0" fontId="8" fillId="0" borderId="1" xfId="5" applyFont="1" applyFill="1" applyBorder="1" applyAlignment="1"><alignment horizontal="center"/></xf><xf numFmtId="0" fontId="8" fillId="0" borderId="1" xfId="5" applyFont="1" applyFill="1" applyBorder="1"/><xf numFmtId="0" fontId="0" fillId="0" borderId="4" xfId="0" applyFont="1" applyFill="1" applyBorder="1" applyAlignment="1"><alignment horizontal="center"/></xf><xf numFmtId="0" fontId="0" fillId="0" borderId="4" xfId="0" applyFont="1" applyFill="1" applyBorder="1"/><xf numFmtId="0" fontId="3" fillId="0" borderId="4" xfId="1" applyFont="1" applyFill="1" applyBorder="1" applyAlignment="1"><alignment horizontal="left" vertical="top"/></xf><xf numFmtId="0" fontId="6" fillId="0" borderId="0" xfId="0" applyFont="1" applyAlignment="1"><alignment horizontal="left"/></xf><xf numFmtId="0" fontId="6" fillId="0" borderId="0" xfId="0" applyFont="1" applyFill="1" applyAlignment="1"><alignment horizontal="left"/></xf><xf numFmtId="0" fontId="6" fillId="0" borderId="3" xfId="0" applyFont="1" applyBorder="1" applyAlignment="1"><alignment horizontal="left"/></xf></cellXfs><cellStyles count="6"><cellStyle name="Link" xfId="2" builtinId="8"/><cellStyle name="Normal" xfId="1"/><cellStyle name="Standard" xfId="0" builtinId="0"/><cellStyle name="Standard 2" xfId="3"/><cellStyle name="Standard 3" xfId="4"/><cellStyle name="Standard 4" xfId="5"/></cellStyles><dxfs count="0"/><tableStyles count="0" defaultTableStyle="TableStyleMedium2" defaultPivotStyle="PivotStyleLight16"/><colors><indexedColors><rgbColor rgb="00000000"/><rgbColor rgb="00FFFFFF"/><rgbColor rgb="00FF0000"/><rgbColor rgb="0000FF00"/><rgbColor rgb="000000FF"/><rgbColor rgb="00FFFF00"/><rgbColor rgb="00FF00FF"/><rgbColor rgb="0000FFFF"/><rgbColor rgb="00F0F0F0"/><rgbColor rgb="00F0F8FF"/><rgbColor rgb="00D3D3D3"/><rgbColor rgb="00FFEBD1"/><rgbColor rgb="00FFFFFF"/><rgbColor rgb="00FFFF00"/><rgbColor rgb="00FF00FF"/><rgbColor rgb="0000FFFF"/><rgbColor rgb="00800000"/><rgbColor rgb="00008000"/><rgbColor rgb="00000080"/><rgbColor rgb="00808000"/><rgbColor rgb="00800080"/><rgbColor rgb="00008080"/><rgbColor rgb="00C0C0C0"/><rgbColor rgb="00808080"/><rgbColor rgb="009999FF"/><rgbColor rgb="00993366"/><rgbColor rgb="00FFFFCC"/><rgbColor rgb="00CCFFFF"/><rgbColor rgb="00660066"/><rgbColor rgb="00FF8080"/><rgbColor rgb="000066CC"/><rgbColor rgb="00CCCCFF"/><rgbColor rgb="00000080"/><rgbColor rgb="00FF00FF"/><rgbColor rgb="00FFFF00"/><rgbColor rgb="0000FFFF"/><rgbColor rgb="00800080"/><rgbColor rgb="00800000"/><rgbColor rgb="00008080"/><rgbColor rgb="000000FF"/><rgbColor rgb="0000CCFF"/><rgbColor rgb="00CCFFFF"/><rgbColor rgb="00CCFFCC"/><rgbColor rgb="00FFFF99"/><rgbColor rgb="0099CCFF"/><rgbColor rgb="00FF99CC"/><rgbColor rgb="00CC99FF"/><rgbColor rgb="00FFCC99"/><rgbColor rgb="003366FF"/><rgbColor rgb="0033CCCC"/><rgbColor rgb="0099CC00"/><rgbColor rgb="00FFCC00"/><rgbColor rgb="00FF9900"/><rgbColor rgb="00FF6600"/><rgbColor rgb="00666699"/><rgbColor rgb="00969696"/><rgbColor rgb="00003366"/><rgbColor rgb="00339966"/><rgbColor rgb="00003300"/><rgbColor rgb="00333300"/><rgbColor rgb="00993300"/><rgbColor rgb="00993366"/><rgbColor rgb="00333399"/><rgbColor rgb="00333333"/></indexedColors><mruColors><color rgb="FFFFFF99"/></mruColors></colors><extLst><ext uri="{EB79DEF2-80B8-43e5-95BD-54CBDDF9020C}" xmlns:x14="http://schemas.microsoft.com/office/spreadsheetml/2009/9/main"><x14:slicerStyles defaultSlicerStyle="SlicerStyleLight1"/></ext><ext uri="{9260A510-F301-46a8-8635-F512D64BE5F5}" xmlns:x15="http://schemas.microsoft.com/office/spreadsheetml/2010/11/main"><x15:timelineStyles defaultTimelineStyle="TimeSlicerStyleLight1"/></ext></extLst></styleSheet>
