# Supplementary material for: More than a Toxin: Protein Inventory of Clostridium tetani Toxoid Vaccines
Source: Proteomes. 2019 Apr 16;7(2):15. doi: 10.3390/proteomes7020015 (PMC6631180; doi:10.3390/proteomes7020015)
Supplement: Supplementary file 1 [file proteomes-07-00015-s001.zip › proteomes-479756-supplementary/xl/theme/theme1.xml]

<?xml version="1.0" encoding="UTF-8" standalone="yes"?>
<a:theme xmlns:a="http://schemas.openxmlformats.org/drawingml/2006/main" name="Office Theme"><a:themeElements><a:clrScheme name="Office"><a:dk1><a:sysClr val="windowText" lastClr="000000"/></a:dk1><a:lt1><a:sysClr val="window" lastClr="FFFFFF"/></a:lt1><a:dk2><a:srgbClr val="1F497D"/></a:dk2><a:lt2><a:srgbClr val="EEECE1"/></a:lt2><a:accent1><a:srgbClr val="4F81BD"/></a:accent1><a:accent2><a:srgbClr val="C0504D"/></a:accent2><a:accent3><a:srgbClr val="9BBB59"/></a:accent3><a:accent4><a:srgbClr val="8064A2"/></a:accent4><a:accent5><a:srgbClr val="4BACC6"/></a:accent5><a:accent6><a:srgbClr val="F79646"/></a:accent6><a:hlink><a:srgbClr val="0000FF"/></a:hlink><a:folHlink><a:srgbClr val="800080"/></a:folHlink></a:clrScheme><a:fontScheme name="Office"><a:majorFont><a:latin typeface="Cambria"/><a:ea typeface=""/><a:cs typeface=""/><a:font script="Jpan" typeface="ＭＳ Ｐゴシック"/><a:font script="Hang" typeface="맑은 고딕"/><a:font script="Hans" typeface="宋体"/><a:font script="Hant" typeface="新細明體"/><a:font script="Arab" typeface="Times New Roman"/><a:font script="Hebr" typeface="Times New Roman"/><a:font script="Thai" typeface="Tahoma"/><a:font script="Ethi" typeface="Nyala"/><a:font script="Beng" typeface="Vrinda"/><a:font script="Gujr" typeface="Shruti"/><a:font script="Khmr" typeface="MoolBoran"/><a:font script="Knda" typeface="Tunga"/><a:font script="Guru" typeface="Raavi"/><a:font script="Cans" typeface="Euphemia"/><a:font script="Cher" typeface="Plantagenet Cherokee"/><a:font script="Yiii" typeface="Microsoft Yi Baiti"/><a:font script="Tibt" typeface="Microsoft Himalaya"/><a:font script="Thaa" typeface="MV Boli"/><a:font script="Deva" typeface="Mangal"/><a:font script="Telu" typeface="Gautami"/><a:font script="Taml" typeface="Latha"/><a:font script="Syrc" typeface="Estrangelo Edessa"/><a:font script="Orya" typeface="Kalinga"/><a:font script="Mlym" typeface="Kartika"/><a:font script="Laoo" typeface="DokChampa"/><a:font script="Sinh" typeface="Iskoola Pota"/><a:font script="Mong" typeface="Mongolian Baiti"/><a:font script="Viet" typeface="Times New Roman"/><a:font script="Uigh" typeface="Microsoft Uighur"/></a:majorFont><a:minorFont><a:latin typeface="Calibri"/><a:ea typeface=""/><a:cs typeface=""/><a:font script="Jpan" typeface="ＭＳ Ｐゴシック"/><a:font script="Hang" typeface="맑은 고딕"/><a:font script="Hans" typeface="宋体"/><a:font script="Hant" typeface="新細明體"/><a:font script="Arab" typeface="Arial"/><a:font script="Hebr" typeface="Arial"/><a:font script="Thai" typeface="Tahoma"/><a:font script="Ethi" typeface="Nyala"/><a:font script="Beng" typeface="Vrinda"/><a:font script="Gujr" typeface="Shruti"/><a:font script="Khmr" typeface="DaunPenh"/><a:font script="Knda" typeface="Tunga"/><a:font script="Guru" typeface="Raavi"/><a:font script="Cans" typeface="Euphemia"/><a:font script="Cher" typeface="Plantagenet Cherokee"/><a:font script="Yiii" typeface="Microsoft Yi Baiti"/><a:font script="Tibt" typeface="Microsoft Himalaya"/><a:font script="Thaa" typeface="MV Boli"/><a:font script="Deva" typeface="Mangal"/><a:font script="Telu" typeface="Gautami"/><a:font script="Taml" typeface="Latha"/><a:font script="Syrc" typeface="Estrangelo Edessa"/><a:font script="Orya" typeface="Kalinga"/><a:font script="Mlym" typeface="Kartika"/><a:font script="Laoo" typeface="DokChampa"/><a:font script="Sinh" typeface="Iskoola Pota"/><a:font script="Mong" typeface="Mongolian Baiti"/><a:font script="Viet" typeface="Arial"/><a:font script="Uigh" typeface="Microsoft Uighur"/></a:minorFont></a:fontScheme><a:fmtScheme name="Office"><a:fillStyleLst><a:solidFill><a:schemeClr val="phClr"/></a:solidFill><a:gradFill rotWithShape="1"><a:gsLst><a:gs pos="0"><a:schemeClr val="phClr"><a:tint val="50000"/><a:satMod val="300000"/></a:schemeClr></a:gs><a:gs pos="35000"><a:schemeClr val="phClr"><a:tint val="37000"/><a:satMod val="300000"/></a:schemeClr></a:gs><a:gs pos="100000"><a:schemeClr val="phClr"><a:tint val="15000"/><a:satMod val="350000"/></a:schemeClr></a:gs></a:gsLst><a:lin ang="16200000" scaled="1"/></a:gradFill><a:gradFill rotWithShape="1"><a:gsLst><a:gs pos="0"><a:schemeClr val="phClr"><a:shade val="51000"/><a:satMod val="130000"/></a:schemeClr></a:gs><a:gs pos="80000"><a:schemeClr val="phClr"><a:shade val="93000"/><a:satMod val="130000"/></a:schemeClr></a:gs><a:gs pos="100000"><a:schemeClr val="phClr"><a:shade val="94000"/><a:satMod val="135000"/></a:schemeClr></a:gs></a:gsLst><a:lin ang="16200000" scaled="0"/></a:gradFill></a:fillStyleLst><a:lnStyleLst><a:ln w="9525" cap="flat" cmpd="sng" algn="ctr"><a:solidFill><a:schemeClr val="phClr"><a:shade val="95000"/><a:satMod val="105000"/></a:schemeClr></a:solidFill><a:prstDash val="solid"/></a:ln><a:ln w="25400" cap="flat" cmpd="sng" algn="ctr"><a:solidFill><a:schemeClr val="phClr"/></a:solidFill><a:prstDash val="solid"/></a:ln><a:ln w="38100" cap="flat" cmpd="sng" algn="ctr"><a:solidFill><a:schemeClr val="phClr"/></a:solidFill><a:prstDash val="solid"/></a:ln></a:lnStyleLst><a:effectStyleLst><a:effectStyle><a:effectLst><a:outerShdw blurRad="40000" dist="20000" dir="5400000" rotWithShape="0"><a:srgbClr val="000000"><a:alpha val="38000"/></a:srgbClr></a:outerShdw></a:effectLst></a:effectStyle><a:effectStyle><a:effectLst><a:outerShdw blurRad="40000" dist="23000" dir="5400000" rotWithShape="0"><a:srgbClr val="000000"><a:alpha val="35000"/></a:srgbClr></a:outerShdw></a:effectLst></a:effectStyle><a:effectStyle><a:effectLst><a:outerShdw blurRad="40000" dist="23000" dir="5400000" rotWithShape="0"><a:srgbClr val="000000"><a:alpha val="35000"/></a:srgbClr></a:outerShdw></a:effectLst><a:scene3d><a:camera prst="orthographicFront"><a:rot lat="0" lon="0" rev="0"/></a:camera><a:lightRig rig="threePt" dir="t"><a:rot lat="0" lon="0" rev="1200000"/></a:lightRig></a:scene3d><a:sp3d><a:bevelT w="63500" h="25400"/></a:sp3d></a:effectStyle></a:effectStyleLst><a:bgFillStyleLst><a:solidFill><a:schemeClr val="phClr"/></a:solidFill><a:gradFill rotWithShape="1"><a:gsLst><a:gs pos="0"><a:schemeClr val="phClr"><a:tint val="40000"/><a:satMod val="350000"/></a:schemeClr></a:gs><a:gs pos="40000"><a:schemeClr val="phClr"><a:tint val="45000"/><a:shade val="99000"/><a:satMod val="350000"/></a:schemeClr></a:gs><a:gs pos="100000"><a:schemeClr val="phClr"><a:shade val="20000"/><a:satMod val="255000"/></a:schemeClr></a:gs></a:gsLst><a:path path="circle"><a:fillToRect l="50000" t="-80000" r="50000" b="180000"/></a:path></a:gradFill><a:gradFill rotWithShape="1"><a:gsLst><a:gs pos="0"><a:schemeClr val="phClr"><a:tint val="80000"/><a:satMod val="300000"/></a:schemeClr></a:gs><a:gs pos="100000"><a:schemeClr val="phClr"><a:shade val="30000"/><a:satMod val="200000"/></a:schemeClr></a:gs></a:gsLst><a:path path="circle"><a:fillToRect l="50000" t="50000" r="50000" b="50000"/></a:path></a:gradFill></a:bgFillStyleLst></a:fmtScheme></a:themeElements><a:objectDefaults/><a:extraClrSchemeLst/></a:theme>
