# Supplementary material for: More than a Toxin: Protein Inventory of Clostridium tetani Toxoid Vaccines
Source: Proteomes. 2019 Apr 16;7(2):15. doi: 10.3390/proteomes7020015 (PMC6631180; doi:10.3390/proteomes7020015)
Supplement: Supplementary file 1 [file proteomes-07-00015-s001.zip › proteomes-479756-supplementary/xl/workbook.xml]

<?xml version="1.0" encoding="UTF-8" standalone="yes"?>
<workbook xmlns="http://schemas.openxmlformats.org/spreadsheetml/2006/main" xmlns:r="http://schemas.openxmlformats.org/officeDocument/2006/relationships" xmlns:mc="http://schemas.openxmlformats.org/markup-compatibility/2006" mc:Ignorable="x15" xmlns:x15="http://schemas.microsoft.com/office/spreadsheetml/2010/11/main"><fileVersion appName="xl" lastEdited="6" lowestEdited="7" rupBuild="14420"/><workbookPr/><mc:AlternateContent xmlns:mc="http://schemas.openxmlformats.org/markup-compatibility/2006"><mc:Choice Requires="x15"><x15ac:absPath url="E:\Andreas\Manuskripte\Vaccines\Tetanus Toxin\R1\" xmlns:x15ac="http://schemas.microsoft.com/office/spreadsheetml/2010/11/ac"/></mc:Choice></mc:AlternateContent><bookViews><workbookView xWindow="1005" yWindow="1005" windowWidth="15000" windowHeight="8040" tabRatio="484"/></bookViews><sheets><sheet name="C. tetani" sheetId="4" r:id="rId1"/></sheets><definedNames><definedName name="_xlnm._FilterDatabase" localSheetId="0" hidden="1">'C. tetani'!$B$1:$B$1233</definedName></definedNames><calcPr calcId="152511"/><fileRecoveryPr autoRecover="0"/><extLst><ext uri="{B58B0392-4F1F-4190-BB64-5DF3571DCE5F}" xmlns:xcalcf="http://schemas.microsoft.com/office/spreadsheetml/2018/calcfeatures"><xcalcf:calcFeatures><xcalcf:feature name="microsoft.com:RD"/></xcalcf:calcFeatures></ext></extLst></workbook>
