# Supplementary material for: More than a Toxin: Protein Inventory of Clostridium tetani Toxoid Vaccines
Source: Proteomes. 2019 Apr 16;7(2):15. doi: 10.3390/proteomes7020015 (PMC6631180; doi:10.3390/proteomes7020015)
Supplement: Supplementary file 1 [file proteomes-07-00015-s001.zip › proteomes-479756-supplementary/xl/worksheets/sheet1.xml]

<?xml version="1.0" encoding="UTF-8" standalone="yes"?>
<worksheet xmlns="http://schemas.openxmlformats.org/spreadsheetml/2006/main" xmlns:r="http://schemas.openxmlformats.org/officeDocument/2006/relationships" xmlns:mc="http://schemas.openxmlformats.org/markup-compatibility/2006" mc:Ignorable="x14ac" xmlns:x14ac="http://schemas.microsoft.com/office/spreadsheetml/2009/9/ac"><dimension ref="A1:XDV1233"/><sheetViews><sheetView tabSelected="1" zoomScale="80" zoomScaleNormal="80" workbookViewId="0"><pane ySplit="5" topLeftCell="A6" activePane="bottomLeft" state="frozen"/><selection activeCell="AG1" sqref="AG1"/><selection pane="bottomLeft" sqref="A1:J4"/></sheetView></sheetViews><sheetFormatPr baseColWidth="10" defaultRowHeight="15" x14ac:dyDescent="0.3"/><cols><col min="1" max="1" width="11.5703125" style="8"/><col min="2" max="3" width="16.5703125" style="9" customWidth="1"/><col min="4" max="4" width="12.7109375" style="9" customWidth="1"/><col min="5" max="5" width="54.7109375" style="9" customWidth="1"/><col min="6" max="6" width="19.85546875" style="9" customWidth="1"/><col min="7" max="7" width="13.42578125" style="8" customWidth="1"/><col min="8" max="8" width="17.28515625" style="29" customWidth="1"/><col min="9" max="9" width="255.7109375" style="10" bestFit="1" customWidth="1"/><col min="10" max="10" width="215.7109375" style="10" bestFit="1" customWidth="1"/><col min="11" max="11" width="11.42578125" style="1"/><col min="12" max="12" width="36.28515625" style="1" bestFit="1" customWidth="1"/><col min="13" max="13" width="11.42578125" style="1"/></cols><sheetData><row r="1" spans="1:13" ht="15" customHeight="1" x14ac:dyDescent="0.2"><c r="A1" s="43" t="s"><v>3649</v></c><c r="B1" s="43"/><c r="C1" s="43"/><c r="D1" s="43"/><c r="E1" s="43"/><c r="F1" s="43"/><c r="G1" s="43"/><c r="H1" s="44"/><c r="I1" s="43"/><c r="J1" s="43"/></row><row r="2" spans="1:13" ht="15" customHeight="1" x14ac:dyDescent="0.2"><c r="A2" s="43"/><c r="B2" s="43"/><c r="C2" s="43"/><c r="D2" s="43"/><c r="E2" s="43"/><c r="F2" s="43"/><c r="G2" s="43"/><c r="H2" s="43"/><c r="I2" s="43"/><c r="J2" s="43"/></row><row r="3" spans="1:13" ht="15" customHeight="1" x14ac:dyDescent="0.2"><c r="A3" s="43"/><c r="B3" s="43"/><c r="C3" s="43"/><c r="D3" s="43"/><c r="E3" s="43"/><c r="F3" s="43"/><c r="G3" s="43"/><c r="H3" s="43"/><c r="I3" s="43"/><c r="J3" s="43"/></row><row r="4" spans="1:13" ht="15" customHeight="1" x14ac:dyDescent="0.2"><c r="A4" s="45"/><c r="B4" s="45"/><c r="C4" s="45"/><c r="D4" s="45"/><c r="E4" s="45"/><c r="F4" s="45"/><c r="G4" s="45"/><c r="H4" s="45"/><c r="I4" s="45"/><c r="J4" s="45"/></row><row r="5" spans="1:13" s="6" customFormat="1" ht="15.75" thickBot="1" x14ac:dyDescent="0.35"><c r="A5" s="11" t="s"><v>3644</v></c><c r="B5" s="12" t="s"><v>3631</v></c><c r="C5" s="12" t="s"><v>3645</v></c><c r="D5" s="11" t="s"><v>3646</v></c><c r="E5" s="11" t="s"><v>3647</v></c><c r="F5" s="11" t="s"><v>3632</v></c><c r="G5" s="11" t="s"><v>3640</v></c><c r="H5" s="11" t="s"><v>2662</v></c><c r="I5" s="11" t="s"><v>1141</v></c><c r="J5" s="11" t="s"><v>1142</v></c><c r="K5" s="40"/><c r="L5" s="7"/><c r="M5" s="7"/></row><row r="6" spans="1:13" s="5" customFormat="1" ht="15.75" thickTop="1" x14ac:dyDescent="0.3"><c r="A6" s="13"><v>1</v></c><c r="B6" s="14" t="s"><v>2748</v></c><c r="C6" s="14" t="s"><v>0</v></c><c r="D6" s="14" t="s"><v>915</v></c><c r="E6" s="14" t="s"><v>639</v></c><c r="F6" s="14" t="s"><v>3635</v></c><c r="G6" s="13"/><c r="H6" s="13"/><c r="I6" s="15" t="s"><v>640</v></c><c r="J6" s="15" t="s"><v>641</v></c><c r="K6" s="41"/><c r="L6" s="3"/><c r="M6" s="3"/></row><row r="7" spans="1:13" s="5" customFormat="1" x14ac:dyDescent="0.3"><c r="A7" s="9"><v>2</v></c><c r="B7" s="16" t="s"><v>2749</v></c><c r="C7" s="16" t="s"><v>882</v></c><c r="D7" s="16" t="s"><v>885</v></c><c r="E7" s="16" t="s"><v>886</v></c><c r="F7" s="16" t="s"><v>3638</v></c><c r="G7" s="9" t="s"><v>3642</v></c><c r="H7" s="9"/><c r="I7" s="17" t="s"><v>887</v></c><c r="J7" s="17" t="s"><v>644</v></c><c r="K7" s="41"/><c r="L7" s="3"/><c r="M7" s="3"/></row><row r="8" spans="1:13" s="5" customFormat="1" x14ac:dyDescent="0.3"><c r="A8" s="9"><v>3</v></c><c r="B8" s="16" t="s"><v>2774</v></c><c r="C8" s="16" t="s"><v>1</v></c><c r="D8" s="16" t="s"><v>889</v></c><c r="E8" s="18" t="s"><v>1143</v></c><c r="F8" s="18" t="s"><v>3634</v></c><c r="G8" s="9"/><c r="H8" s="9"/><c r="I8" s="19" t="s"><v>2780</v></c><c r="J8" s="19"/><c r="K8" s="41"/><c r="L8" s="3"/><c r="M8" s="3"/></row><row r="9" spans="1:13" s="5" customFormat="1" x14ac:dyDescent="0.3"><c r="A9" s="9"><v>4</v></c><c r="B9" s="16" t="s"><v>2750</v></c><c r="C9" s="16" t="s"><v>2</v></c><c r="D9" s="9" t="s"><v>890</v></c><c r="E9" s="18" t="s"><v>1144</v></c><c r="F9" s="18" t="s"><v>3634</v></c><c r="G9" s="9"/><c r="H9" s="9"/><c r="I9" s="19" t="s"><v>3084</v></c><c r="J9" s="19"/><c r="K9" s="41"/><c r="L9" s="3"/><c r="M9" s="3"/></row><row r="10" spans="1:13" s="5" customFormat="1" x14ac:dyDescent="0.3"><c r="A10" s="13"><v>5</v></c><c r="B10" s="14" t="s"><v>2748</v></c><c r="C10" s="14" t="s"><v>3</v></c><c r="D10" s="14" t="s"><v>642</v></c><c r="E10" s="20" t="s"><v>1145</v></c><c r="F10" s="20" t="s"><v>3634</v></c><c r="G10" s="13"/><c r="H10" s="13" t="s"><v>3648</v></c><c r="I10" s="21" t="s"><v>2781</v></c><c r="J10" s="21" t="s"><v>2252</v></c><c r="K10" s="41"/><c r="L10" s="3"/><c r="M10" s="3"/></row><row r="11" spans="1:13" s="5" customFormat="1" x14ac:dyDescent="0.3"><c r="A11" s="9"><v>6</v></c><c r="B11" s="16" t="s"><v>2768</v></c><c r="C11" s="16" t="s"><v>4</v></c><c r="D11" s="16" t="s"><v>891</v></c><c r="E11" s="18" t="s"><v>1147</v></c><c r="F11" s="18" t="s"><v>3634</v></c><c r="G11" s="9"/><c r="H11" s="9" t="s"><v>3648</v></c><c r="I11" s="19" t="s"><v>2782</v></c><c r="J11" s="19"/><c r="K11" s="41"/><c r="L11" s="3"/><c r="M11" s="3"/></row><row r="12" spans="1:13" s="5" customFormat="1" x14ac:dyDescent="0.3"><c r="A12" s="13"><v>7</v></c><c r="B12" s="14" t="s"><v>2748</v></c><c r="C12" s="14" t="s"><v>5</v></c><c r="D12" s="14" t="s"><v>892</v></c><c r="E12" s="20" t="s"><v>1148</v></c><c r="F12" s="20" t="s"><v>3634</v></c><c r="G12" s="13"/><c r="H12" s="13"/><c r="I12" s="21" t="s"><v>2783</v></c><c r="J12" s="21" t="s"><v>3385</v></c><c r="K12" s="41"/><c r="L12" s="3"/><c r="M12" s="3"/></row><row r="13" spans="1:13" s="5" customFormat="1" x14ac:dyDescent="0.3"><c r="A13" s="9"><v>8</v></c><c r="B13" s="16" t="s"><v>2751</v></c><c r="C13" s="16" t="s"><v>6</v></c><c r="D13" s="16" t="s"><v>893</v></c><c r="E13" s="18" t="s"><v>1149</v></c><c r="F13" s="18" t="s"><v>3634</v></c><c r="G13" s="9"/><c r="H13" s="9"/><c r="I13" s="19" t="s"><v>2784</v></c><c r="J13" s="19" t="s"><v>3386</v></c><c r="K13" s="41"/><c r="L13" s="3"/><c r="M13" s="3"/></row><row r="14" spans="1:13" s="5" customFormat="1" x14ac:dyDescent="0.3"><c r="A14" s="9"><v>9</v></c><c r="B14" s="16" t="s"><v>2754</v></c><c r="C14" s="16" t="s"><v>2364</v></c><c r="D14" s="22" t="s"><v>2436</v></c><c r="E14" s="22" t="s"><v>2437</v></c><c r="F14" s="22" t="s"><v>3639</v></c><c r="G14" s="9" t="s"><v>3643</v></c><c r="H14" s="9"/><c r="I14" s="23" t="s"><v>3085</v></c><c r="J14" s="23" t="s"><v>3285</v></c><c r="K14" s="41"/><c r="L14" s="3"/><c r="M14" s="3"/></row><row r="15" spans="1:13" s="5" customFormat="1" x14ac:dyDescent="0.3"><c r="A15" s="13"><v>10</v></c><c r="B15" s="14" t="s"><v>2748</v></c><c r="C15" s="14" t="s"><v>7</v></c><c r="D15" s="14" t="s"><v>894</v></c><c r="E15" s="20" t="s"><v>1150</v></c><c r="F15" s="20" t="s"><v>3634</v></c><c r="G15" s="13"/><c r="H15" s="13"/><c r="I15" s="21" t="s"><v>3086</v></c><c r="J15" s="21"/><c r="K15" s="41"/><c r="L15" s="3"/><c r="M15" s="3"/></row><row r="16" spans="1:13" s="5" customFormat="1" x14ac:dyDescent="0.3"><c r="A16" s="13"><v>11</v></c><c r="B16" s="14" t="s"><v>2748</v></c><c r="C16" s="14" t="s"><v>8</v></c><c r="D16" s="14" t="s"><v>643</v></c><c r="E16" s="20" t="s"><v>1151</v></c><c r="F16" s="20" t="s"><v>3634</v></c><c r="G16" s="13"/><c r="H16" s="13" t="s"><v>3648</v></c><c r="I16" s="21" t="s"><v>2785</v></c><c r="J16" s="21" t="s"><v>3387</v></c><c r="K16" s="41"/><c r="L16" s="3"/><c r="M16" s="3"/></row><row r="17" spans="1:13" s="5" customFormat="1" x14ac:dyDescent="0.3"><c r="A17" s="9"><v>12</v></c><c r="B17" s="16" t="s"><v>2759</v></c><c r="C17" s="16" t="s"><v>739</v></c><c r="D17" s="16" t="s"><v>895</v></c><c r="E17" s="18" t="s"><v>1152</v></c><c r="F17" s="18" t="s"><v>3634</v></c><c r="G17" s="9"/><c r="H17" s="9"/><c r="I17" s="19" t="s"><v>3087</v></c><c r="J17" s="19"/><c r="K17" s="41"/><c r="L17" s="3"/><c r="M17" s="3"/></row><row r="18" spans="1:13" s="5" customFormat="1" x14ac:dyDescent="0.3"><c r="A18" s="9"><v>13</v></c><c r="B18" s="16" t="s"><v>2752</v></c><c r="C18" s="16" t="s"><v>841</v></c><c r="D18" s="16" t="s"><v>888</v></c><c r="E18" s="18" t="s"><v>1153</v></c><c r="F18" s="18" t="s"><v>3634</v></c><c r="G18" s="9"/><c r="H18" s="9"/><c r="I18" s="19" t="s"><v>2786</v></c><c r="J18" s="19"/><c r="K18" s="41"/><c r="L18" s="3"/><c r="M18" s="3"/></row><row r="19" spans="1:13" s="5" customFormat="1" x14ac:dyDescent="0.3"><c r="A19" s="9"><v>14</v></c><c r="B19" s="16" t="s"><v>2749</v></c><c r="C19" s="16" t="s"><v>802</v></c><c r="D19" s="16" t="s"><v>896</v></c><c r="E19" s="18" t="s"><v>1154</v></c><c r="F19" s="18" t="s"><v>3633</v></c><c r="G19" s="9"/><c r="H19" s="9"/><c r="I19" s="19"/><c r="J19" s="19" t="s"><v>2252</v></c><c r="K19" s="41"/><c r="L19" s="3"/><c r="M19" s="3"/></row><row r="20" spans="1:13" s="5" customFormat="1" x14ac:dyDescent="0.3"><c r="A20" s="9"><v>15</v></c><c r="B20" s="16" t="s"><v>2761</v></c><c r="C20" s="16" t="s"><v>786</v></c><c r="D20" s="16" t="s"><v>897</v></c><c r="E20" s="18" t="s"><v>1155</v></c><c r="F20" s="18" t="s"><v>3634</v></c><c r="G20" s="9"/><c r="H20" s="9" t="s"><v>3648</v></c><c r="I20" s="19" t="s"><v>3079</v></c><c r="J20" s="19" t="s"><v>3286</v></c><c r="K20" s="41"/><c r="L20" s="3"/><c r="M20" s="3"/></row><row r="21" spans="1:13" s="5" customFormat="1" x14ac:dyDescent="0.3"><c r="A21" s="9"><v>16</v></c><c r="B21" s="16" t="s"><v>2750</v></c><c r="C21" s="16" t="s"><v>9</v></c><c r="D21" s="16" t="s"><v>898</v></c><c r="E21" s="18" t="s"><v>1156</v></c><c r="F21" s="18" t="s"><v>3634</v></c><c r="G21" s="9"/><c r="H21" s="9"/><c r="I21" s="19" t="s"><v>3088</v></c><c r="J21" s="19"/><c r="K21" s="41"/><c r="L21" s="3"/><c r="M21" s="3"/></row><row r="22" spans="1:13" s="5" customFormat="1" x14ac:dyDescent="0.3"><c r="A22" s="9"><v>17</v></c><c r="B22" s="16" t="s"><v>2772</v></c><c r="C22" s="16" t="s"><v>10</v></c><c r="D22" s="16" t="s"><v>899</v></c><c r="E22" s="18" t="s"><v>645</v></c><c r="F22" s="18" t="s"><v>3634</v></c><c r="G22" s="9"/><c r="H22" s="9"/><c r="I22" s="19" t="s"><v>3089</v></c><c r="J22" s="19"/><c r="K22" s="41"/><c r="L22" s="3"/><c r="M22" s="3"/></row><row r="23" spans="1:13" s="5" customFormat="1" x14ac:dyDescent="0.3"><c r="A23" s="9"><v>18</v></c><c r="B23" s="16" t="s"><v>2768</v></c><c r="C23" s="16" t="s"><v>567</v></c><c r="D23" s="16" t="s"><v>900</v></c><c r="E23" s="18" t="s"><v>1157</v></c><c r="F23" s="18" t="s"><v>3634</v></c><c r="G23" s="9"/><c r="H23" s="9"/><c r="I23" s="19" t="s"><v>3090</v></c><c r="J23" s="19"/><c r="K23" s="41"/><c r="L23" s="3"/><c r="M23" s="3"/></row><row r="24" spans="1:13" s="5" customFormat="1" x14ac:dyDescent="0.3"><c r="A24" s="13"><v>19</v></c><c r="B24" s="14" t="s"><v>2748</v></c><c r="C24" s="14" t="s"><v>11</v></c><c r="D24" s="14" t="s"><v>901</v></c><c r="E24" s="20" t="s"><v>1158</v></c><c r="F24" s="20" t="s"><v>3634</v></c><c r="G24" s="13"/><c r="H24" s="13"/><c r="I24" s="21" t="s"><v>2787</v></c><c r="J24" s="21"/><c r="K24" s="41"/><c r="L24" s="3"/><c r="M24" s="3"/></row><row r="25" spans="1:13" s="5" customFormat="1" x14ac:dyDescent="0.3"><c r="A25" s="9"><v>20</v></c><c r="B25" s="16" t="s"><v>2756</v></c><c r="C25" s="16" t="s"><v>480</v></c><c r="D25" s="16" t="s"><v>902</v></c><c r="E25" s="18" t="s"><v>1159</v></c><c r="F25" s="18" t="s"><v>3634</v></c><c r="G25" s="9"/><c r="H25" s="9"/><c r="I25" s="19" t="s"><v>2788</v></c><c r="J25" s="19"/><c r="K25" s="41"/><c r="L25" s="3"/><c r="M25" s="3"/></row><row r="26" spans="1:13" s="5" customFormat="1" x14ac:dyDescent="0.3"><c r="A26" s="9"><v>21</v></c><c r="B26" s="16" t="s"><v>2754</v></c><c r="C26" s="16" t="s"><v>2609</v></c><c r="D26" s="22" t="s"><v>2656</v></c><c r="E26" s="22" t="s"><v>2617</v></c><c r="F26" s="18" t="s"><v>3634</v></c><c r="G26" s="9"/><c r="H26" s="9"/><c r="I26" s="23" t="s"><v>3091</v></c><c r="J26" s="23"/><c r="K26" s="41"/><c r="L26" s="3"/><c r="M26" s="3"/></row><row r="27" spans="1:13" s="5" customFormat="1" x14ac:dyDescent="0.3"><c r="A27" s="9"><v>22</v></c><c r="B27" s="16" t="s"><v>2758</v></c><c r="C27" s="16" t="s"><v>559</v></c><c r="D27" s="16" t="s"><v>903</v></c><c r="E27" s="18" t="s"><v>1160</v></c><c r="F27" s="18" t="s"><v>3634</v></c><c r="G27" s="9"/><c r="H27" s="9"/><c r="I27" s="19" t="s"><v>3091</v></c><c r="J27" s="19"/><c r="K27" s="41"/><c r="L27" s="3"/><c r="M27" s="3"/></row><row r="28" spans="1:13" s="5" customFormat="1" x14ac:dyDescent="0.3"><c r="A28" s="13"><v>23</v></c><c r="B28" s="14" t="s"><v>2748</v></c><c r="C28" s="14" t="s"><v>12</v></c><c r="D28" s="14" t="s"><v>904</v></c><c r="E28" s="20" t="s"><v>1161</v></c><c r="F28" s="20" t="s"><v>3634</v></c><c r="G28" s="13"/><c r="H28" s="13"/><c r="I28" s="21" t="s"><v>3084</v></c><c r="J28" s="21"/><c r="K28" s="41"/><c r="L28" s="3"/><c r="M28" s="3"/></row><row r="29" spans="1:13" s="5" customFormat="1" x14ac:dyDescent="0.3"><c r="A29" s="9"><v>24</v></c><c r="B29" s="16" t="s"><v>2762</v></c><c r="C29" s="16" t="s"><v>835</v></c><c r="D29" s="16" t="s"><v>905</v></c><c r="E29" s="18" t="s"><v>1162</v></c><c r="F29" s="18" t="s"><v>3634</v></c><c r="G29" s="9"/><c r="H29" s="9"/><c r="I29" s="19" t="s"><v>3088</v></c><c r="J29" s="19"/><c r="K29" s="41"/><c r="L29" s="3"/><c r="M29" s="3"/></row><row r="30" spans="1:13" s="5" customFormat="1" x14ac:dyDescent="0.3"><c r="A30" s="9"><v>25</v></c><c r="B30" s="16" t="s"><v>2754</v></c><c r="C30" s="16" t="s"><v>2365</v></c><c r="D30" s="22" t="s"><v>2500</v></c><c r="E30" s="22" t="s"><v>2438</v></c><c r="F30" s="22" t="s"><v>3636</v></c><c r="G30" s="9"/><c r="H30" s="9" t="s"><v>3648</v></c><c r="I30" s="23" t="s"><v>3088</v></c><c r="J30" s="23"/><c r="K30" s="41"/><c r="L30" s="3"/><c r="M30" s="3"/></row><row r="31" spans="1:13" s="5" customFormat="1" x14ac:dyDescent="0.3"><c r="A31" s="13"><v>26</v></c><c r="B31" s="14" t="s"><v>2748</v></c><c r="C31" s="14" t="s"><v>13</v></c><c r="D31" s="14" t="s"><v>906</v></c><c r="E31" s="20" t="s"><v>1163</v></c><c r="F31" s="20" t="s"><v>3633</v></c><c r="G31" s="13"/><c r="H31" s="13" t="s"><v>3648</v></c><c r="I31" s="21" t="s"><v>3092</v></c><c r="J31" s="21"/><c r="K31" s="41"/><c r="L31" s="3"/><c r="M31" s="3"/></row><row r="32" spans="1:13" s="5" customFormat="1" x14ac:dyDescent="0.3"><c r="A32" s="9"><v>27</v></c><c r="B32" s="16" t="s"><v>2750</v></c><c r="C32" s="16" t="s"><v>14</v></c><c r="D32" s="16" t="s"><v>907</v></c><c r="E32" s="18" t="s"><v>1164</v></c><c r="F32" s="18" t="s"><v>3634</v></c><c r="G32" s="9"/><c r="H32" s="9" t="s"><v>3648</v></c><c r="I32" s="19" t="s"><v>3093</v></c><c r="J32" s="19"/><c r="K32" s="41"/><c r="L32" s="3"/><c r="M32" s="3"/></row><row r="33" spans="1:13" s="5" customFormat="1" x14ac:dyDescent="0.3"><c r="A33" s="9"><v>28</v></c><c r="B33" s="16" t="s"><v>2755</v></c><c r="C33" s="16" t="s"><v>15</v></c><c r="D33" s="16" t="s"><v>908</v></c><c r="E33" s="18" t="s"><v>1165</v></c><c r="F33" s="18" t="s"><v>3634</v></c><c r="G33" s="9"/><c r="H33" s="9" t="s"><v>3648</v></c><c r="I33" s="19" t="s"><v>3094</v></c><c r="J33" s="19"/><c r="K33" s="41"/><c r="L33" s="3"/><c r="M33" s="3"/></row><row r="34" spans="1:13" s="5" customFormat="1" x14ac:dyDescent="0.3"><c r="A34" s="9"><v>29</v></c><c r="B34" s="16" t="s"><v>2758</v></c><c r="C34" s="16" t="s"><v>931</v></c><c r="D34" s="16" t="s"><v>979</v></c><c r="E34" s="18" t="s"><v>1166</v></c><c r="F34" s="18" t="s"><v>3634</v></c><c r="G34" s="9"/><c r="H34" s="9" t="s"><v>3648</v></c><c r="I34" s="19" t="s"><v>3095</v></c><c r="J34" s="19"/><c r="K34" s="41"/><c r="L34" s="3"/><c r="M34" s="3"/></row><row r="35" spans="1:13" s="5" customFormat="1" x14ac:dyDescent="0.3"><c r="A35" s="9"><v>30</v></c><c r="B35" s="16" t="s"><v>2772</v></c><c r="C35" s="16" t="s"><v>16</v></c><c r="D35" s="16" t="s"><v>909</v></c><c r="E35" s="18" t="s"><v>1167</v></c><c r="F35" s="18" t="s"><v>3634</v></c><c r="G35" s="9"/><c r="H35" s="9" t="s"><v>3648</v></c><c r="I35" s="19" t="s"><v>3093</v></c><c r="J35" s="19"/><c r="K35" s="41"/><c r="L35" s="3"/><c r="M35" s="3"/></row><row r="36" spans="1:13" s="5" customFormat="1" x14ac:dyDescent="0.3"><c r="A36" s="9"><v>31</v></c><c r="B36" s="16" t="s"><v>2754</v></c><c r="C36" s="16" t="s"><v>2554</v></c><c r="D36" s="22" t="s"><v>2657</v></c><c r="E36" s="22" t="s"><v>2618</v></c><c r="F36" s="18" t="s"><v>3634</v></c><c r="G36" s="9"/><c r="H36" s="9"/><c r="I36" s="23" t="s"><v>3088</v></c><c r="J36" s="23"/><c r="K36" s="41"/><c r="L36" s="3"/><c r="M36" s="3"/></row><row r="37" spans="1:13" s="5" customFormat="1" x14ac:dyDescent="0.3"><c r="A37" s="9"><v>32</v></c><c r="B37" s="16" t="s"><v>2754</v></c><c r="C37" s="16" t="s"><v>2366</v></c><c r="D37" s="16" t="s"><v>2501</v></c><c r="E37" s="22" t="s"><v>2439</v></c><c r="F37" s="18" t="s"><v>3634</v></c><c r="G37" s="9"/><c r="H37" s="9" t="s"><v>3648</v></c><c r="I37" s="23" t="s"><v>3095</v></c><c r="J37" s="23"/><c r="K37" s="41"/><c r="L37" s="3"/><c r="M37" s="3"/></row><row r="38" spans="1:13" s="5" customFormat="1" x14ac:dyDescent="0.3"><c r="A38" s="9"><v>33</v></c><c r="B38" s="16" t="s"><v>2751</v></c><c r="C38" s="16" t="s"><v>17</v></c><c r="D38" s="16" t="s"><v>910</v></c><c r="E38" s="18" t="s"><v>1168</v></c><c r="F38" s="18" t="s"><v>3634</v></c><c r="G38" s="9"/><c r="H38" s="9" t="s"><v>3648</v></c><c r="I38" s="19" t="s"><v>3088</v></c><c r="J38" s="19"/><c r="K38" s="41"/><c r="L38" s="3"/><c r="M38" s="3"/></row><row r="39" spans="1:13" s="5" customFormat="1" x14ac:dyDescent="0.3"><c r="A39" s="9"><v>34</v></c><c r="B39" s="16" t="s"><v>2762</v></c><c r="C39" s="16" t="s"><v>817</v></c><c r="D39" s="16" t="s"><v>911</v></c><c r="E39" s="18" t="s"><v>1169</v></c><c r="F39" s="18" t="s"><v>3634</v></c><c r="G39" s="9"/><c r="H39" s="9" t="s"><v>3648</v></c><c r="I39" s="19" t="s"><v>3088</v></c><c r="J39" s="19"/><c r="K39" s="41"/><c r="L39" s="3"/><c r="M39" s="3"/></row><row r="40" spans="1:13" s="5" customFormat="1" x14ac:dyDescent="0.3"><c r="A40" s="9"><v>35</v></c><c r="B40" s="16" t="s"><v>2754</v></c><c r="C40" s="16" t="s"><v>2367</v></c><c r="D40" s="16" t="s"><v>2502</v></c><c r="E40" s="22" t="s"><v>2439</v></c><c r="F40" s="18" t="s"><v>3634</v></c><c r="G40" s="9"/><c r="H40" s="9" t="s"><v>3648</v></c><c r="I40" s="23" t="s"><v>3095</v></c><c r="J40" s="23"/><c r="K40" s="41"/><c r="L40" s="3"/><c r="M40" s="3"/></row><row r="41" spans="1:13" s="5" customFormat="1" x14ac:dyDescent="0.3"><c r="A41" s="9"><v>36</v></c><c r="B41" s="16" t="s"><v>2750</v></c><c r="C41" s="16" t="s"><v>610</v></c><c r="D41" s="16" t="s"><v>912</v></c><c r="E41" s="18" t="s"><v>1170</v></c><c r="F41" s="18" t="s"><v>3633</v></c><c r="G41" s="9"/><c r="H41" s="9"/><c r="I41" s="19" t="s"><v>3093</v></c><c r="J41" s="19"/><c r="K41" s="41"/><c r="L41" s="3"/><c r="M41" s="3"/></row><row r="42" spans="1:13" s="5" customFormat="1" x14ac:dyDescent="0.3"><c r="A42" s="9"><v>37</v></c><c r="B42" s="16" t="s"><v>2752</v></c><c r="C42" s="16" t="s"><v>808</v></c><c r="D42" s="16" t="s"><v>913</v></c><c r="E42" s="18" t="s"><v>1171</v></c><c r="F42" s="18" t="s"><v>3634</v></c><c r="G42" s="9"/><c r="H42" s="9" t="s"><v>3648</v></c><c r="I42" s="19" t="s"><v>3096</v></c><c r="J42" s="19"/><c r="K42" s="41"/><c r="L42" s="3"/><c r="M42" s="3"/></row><row r="43" spans="1:13" s="5" customFormat="1" x14ac:dyDescent="0.3"><c r="A43" s="9"><v>38</v></c><c r="B43" s="16" t="s"><v>2749</v></c><c r="C43" s="16" t="s"><v>732</v></c><c r="D43" s="16" t="s"><v>914</v></c><c r="E43" s="18" t="s"><v>1172</v></c><c r="F43" s="18" t="s"><v>3634</v></c><c r="G43" s="9"/><c r="H43" s="9" t="s"><v>3648</v></c><c r="I43" s="19" t="s"><v>2789</v></c><c r="J43" s="19" t="s"><v>3388</v></c><c r="K43" s="41"/><c r="L43" s="3"/><c r="M43" s="3"/></row><row r="44" spans="1:13" s="5" customFormat="1" x14ac:dyDescent="0.3"><c r="A44" s="9"><v>39</v></c><c r="B44" s="16" t="s"><v>2758</v></c><c r="C44" s="16" t="s"><v>754</v></c><c r="D44" s="16" t="s"><v>916</v></c><c r="E44" s="18" t="s"><v>1173</v></c><c r="F44" s="18" t="s"><v>3634</v></c><c r="G44" s="9"/><c r="H44" s="9" t="s"><v>3648</v></c><c r="I44" s="19" t="s"><v>3095</v></c><c r="J44" s="19"/><c r="K44" s="41"/><c r="L44" s="3"/><c r="M44" s="3"/></row><row r="45" spans="1:13" s="5" customFormat="1" x14ac:dyDescent="0.3"><c r="A45" s="9"><v>40</v></c><c r="B45" s="16" t="s"><v>2756</v></c><c r="C45" s="16" t="s"><v>555</v></c><c r="D45" s="16" t="s"><v>917</v></c><c r="E45" s="18" t="s"><v>1174</v></c><c r="F45" s="18" t="s"><v>3634</v></c><c r="G45" s="9"/><c r="H45" s="9" t="s"><v>3648</v></c><c r="I45" s="19" t="s"><v>3088</v></c><c r="J45" s="19"/><c r="K45" s="41"/><c r="L45" s="3"/><c r="M45" s="3"/></row><row r="46" spans="1:13" s="5" customFormat="1" x14ac:dyDescent="0.3"><c r="A46" s="9"><v>41</v></c><c r="B46" s="16" t="s"><v>2756</v></c><c r="C46" s="16" t="s"><v>479</v></c><c r="D46" s="16" t="s"><v>918</v></c><c r="E46" s="18" t="s"><v>1175</v></c><c r="F46" s="18" t="s"><v>3633</v></c><c r="G46" s="9"/><c r="H46" s="9"/><c r="I46" s="19" t="s"><v>3094</v></c><c r="J46" s="19"/><c r="K46" s="41"/><c r="L46" s="3"/><c r="M46" s="3"/></row><row r="47" spans="1:13" s="5" customFormat="1" x14ac:dyDescent="0.3"><c r="A47" s="13"><v>42</v></c><c r="B47" s="14" t="s"><v>2748</v></c><c r="C47" s="14" t="s"><v>18</v></c><c r="D47" s="14" t="s"><v>919</v></c><c r="E47" s="20" t="s"><v>1176</v></c><c r="F47" s="20" t="s"><v>3634</v></c><c r="G47" s="13"/><c r="H47" s="13" t="s"><v>3648</v></c><c r="I47" s="21" t="s"><v>2790</v></c><c r="J47" s="21"/><c r="K47" s="41"/><c r="L47" s="3"/><c r="M47" s="3"/></row><row r="48" spans="1:13" s="5" customFormat="1" x14ac:dyDescent="0.3"><c r="A48" s="9"><v>43</v></c><c r="B48" s="16" t="s"><v>2754</v></c><c r="C48" s="16" t="s"><v>2368</v></c><c r="D48" s="16" t="s"><v>2503</v></c><c r="E48" s="22" t="s"><v>2440</v></c><c r="F48" s="18" t="s"><v>3634</v></c><c r="G48" s="9"/><c r="H48" s="9" t="s"><v>3648</v></c><c r="I48" s="23" t="s"><v>3088</v></c><c r="J48" s="23"/><c r="K48" s="41"/><c r="L48" s="3"/><c r="M48" s="3"/></row><row r="49" spans="1:13" s="5" customFormat="1" x14ac:dyDescent="0.3"><c r="A49" s="9"><v>44</v></c><c r="B49" s="16" t="s"><v>2761</v></c><c r="C49" s="16" t="s"><v>798</v></c><c r="D49" s="16" t="s"><v>920</v></c><c r="E49" s="18" t="s"><v>1177</v></c><c r="F49" s="18" t="s"><v>3633</v></c><c r="G49" s="9"/><c r="H49" s="9"/><c r="I49" s="19" t="s"><v>3097</v></c><c r="J49" s="19"/><c r="K49" s="41"/><c r="L49" s="3"/><c r="M49" s="3"/></row><row r="50" spans="1:13" s="5" customFormat="1" x14ac:dyDescent="0.3"><c r="A50" s="9"><v>45</v></c><c r="B50" s="16" t="s"><v>2750</v></c><c r="C50" s="16" t="s"><v>19</v></c><c r="D50" s="16" t="s"><v>921</v></c><c r="E50" s="18" t="s"><v>1178</v></c><c r="F50" s="18" t="s"><v>3634</v></c><c r="G50" s="9"/><c r="H50" s="9" t="s"><v>3648</v></c><c r="I50" s="19" t="s"><v>3097</v></c><c r="J50" s="19"/><c r="K50" s="41"/><c r="L50" s="3"/><c r="M50" s="3"/></row><row r="51" spans="1:13" s="5" customFormat="1" x14ac:dyDescent="0.3"><c r="A51" s="13"><v>46</v></c><c r="B51" s="14" t="s"><v>2748</v></c><c r="C51" s="14" t="s"><v>20</v></c><c r="D51" s="14" t="s"><v>922</v></c><c r="E51" s="20" t="s"><v>1179</v></c><c r="F51" s="20" t="s"><v>3634</v></c><c r="G51" s="13"/><c r="H51" s="13" t="s"><v>3648</v></c><c r="I51" s="21" t="s"><v>2791</v></c><c r="J51" s="21"/><c r="K51" s="41"/><c r="L51" s="3"/><c r="M51" s="3"/></row><row r="52" spans="1:13" s="5" customFormat="1" x14ac:dyDescent="0.3"><c r="A52" s="13"><v>47</v></c><c r="B52" s="14" t="s"><v>2748</v></c><c r="C52" s="14" t="s"><v>21</v></c><c r="D52" s="14" t="s"><v>923</v></c><c r="E52" s="20" t="s"><v>1180</v></c><c r="F52" s="20" t="s"><v>3634</v></c><c r="G52" s="13"/><c r="H52" s="13" t="s"><v>3648</v></c><c r="I52" s="21"/><c r="J52" s="21" t="s"><v>2252</v></c><c r="K52" s="41"/><c r="L52" s="3"/><c r="M52" s="3"/></row><row r="53" spans="1:13" s="5" customFormat="1" x14ac:dyDescent="0.3"><c r="A53" s="13"><v>48</v></c><c r="B53" s="14" t="s"><v>2748</v></c><c r="C53" s="14" t="s"><v>22</v></c><c r="D53" s="14" t="s"><v>924</v></c><c r="E53" s="20" t="s"><v>1181</v></c><c r="F53" s="20" t="s"><v>3634</v></c><c r="G53" s="13"/><c r="H53" s="13" t="s"><v>3648</v></c><c r="I53" s="21" t="s"><v>2792</v></c><c r="J53" s="21" t="s"><v>3389</v></c><c r="K53" s="41"/><c r="L53" s="3"/><c r="M53" s="3"/></row><row r="54" spans="1:13" s="5" customFormat="1" x14ac:dyDescent="0.3"><c r="A54" s="13"><v>49</v></c><c r="B54" s="14" t="s"><v>2748</v></c><c r="C54" s="14" t="s"><v>23</v></c><c r="D54" s="14" t="s"><v>647</v></c><c r="E54" s="20" t="s"><v>1182</v></c><c r="F54" s="20" t="s"><v>3634</v></c><c r="G54" s="13"/><c r="H54" s="13" t="s"><v>3648</v></c><c r="I54" s="21" t="s"><v>2793</v></c><c r="J54" s="21" t="s"><v>3390</v></c><c r="K54" s="41"/><c r="L54" s="3"/><c r="M54" s="3"/></row><row r="55" spans="1:13" s="5" customFormat="1" x14ac:dyDescent="0.3"><c r="A55" s="9"><v>50</v></c><c r="B55" s="16" t="s"><v>2773</v></c><c r="C55" s="16" t="s"><v>24</v></c><c r="D55" s="16" t="s"><v>648</v></c><c r="E55" s="18" t="s"><v>1183</v></c><c r="F55" s="18" t="s"><v>3634</v></c><c r="G55" s="9"/><c r="H55" s="9" t="s"><v>3648</v></c><c r="I55" s="19" t="s"><v>2794</v></c><c r="J55" s="19" t="s"><v>2252</v></c><c r="K55" s="41"/><c r="L55" s="3"/><c r="M55" s="3"/></row><row r="56" spans="1:13" s="5" customFormat="1" x14ac:dyDescent="0.3"><c r="A56" s="13"><v>51</v></c><c r="B56" s="14" t="s"><v>2748</v></c><c r="C56" s="14" t="s"><v>25</v></c><c r="D56" s="14" t="s"><v>649</v></c><c r="E56" s="20" t="s"><v>1184</v></c><c r="F56" s="20" t="s"><v>3634</v></c><c r="G56" s="13"/><c r="H56" s="13" t="s"><v>3648</v></c><c r="I56" s="21" t="s"><v>2795</v></c><c r="J56" s="21" t="s"><v>2252</v></c><c r="K56" s="41"/><c r="L56" s="3"/><c r="M56" s="3"/></row><row r="57" spans="1:13" s="5" customFormat="1" x14ac:dyDescent="0.3"><c r="A57" s="13"><v>52</v></c><c r="B57" s="14" t="s"><v>2748</v></c><c r="C57" s="14" t="s"><v>26</v></c><c r="D57" s="14" t="s"><v>650</v></c><c r="E57" s="20" t="s"><v>1185</v></c><c r="F57" s="20" t="s"><v>3634</v></c><c r="G57" s="13"/><c r="H57" s="13" t="s"><v>3648</v></c><c r="I57" s="21" t="s"><v>2796</v></c><c r="J57" s="21" t="s"><v>3390</v></c><c r="K57" s="41"/><c r="L57" s="3"/><c r="M57" s="3"/></row><row r="58" spans="1:13" s="5" customFormat="1" x14ac:dyDescent="0.3"><c r="A58" s="13"><v>53</v></c><c r="B58" s="14" t="s"><v>2748</v></c><c r="C58" s="14" t="s"><v>27</v></c><c r="D58" s="14" t="s"><v>651</v></c><c r="E58" s="20" t="s"><v>1186</v></c><c r="F58" s="20" t="s"><v>3634</v></c><c r="G58" s="13"/><c r="H58" s="13"/><c r="I58" s="21" t="s"><v>3098</v></c><c r="J58" s="21" t="s"><v>3391</v></c><c r="K58" s="41"/><c r="L58" s="3"/><c r="M58" s="3"/></row><row r="59" spans="1:13" s="5" customFormat="1" x14ac:dyDescent="0.3"><c r="A59" s="13"><v>54</v></c><c r="B59" s="14" t="s"><v>2748</v></c><c r="C59" s="14" t="s"><v>28</v></c><c r="D59" s="14" t="s"><v>925</v></c><c r="E59" s="20" t="s"><v>1187</v></c><c r="F59" s="20" t="s"><v>3634</v></c><c r="G59" s="13"/><c r="H59" s="13" t="s"><v>3648</v></c><c r="I59" s="21" t="s"><v>2797</v></c><c r="J59" s="21" t="s"><v>3392</v></c><c r="K59" s="41"/><c r="L59" s="3"/><c r="M59" s="3"/></row><row r="60" spans="1:13" s="5" customFormat="1" x14ac:dyDescent="0.3"><c r="A60" s="9"><v>55</v></c><c r="B60" s="16" t="s"><v>2749</v></c><c r="C60" s="16" t="s"><v>747</v></c><c r="D60" s="16" t="s"><v>926</v></c><c r="E60" s="18" t="s"><v>1188</v></c><c r="F60" s="22" t="s"><v>3639</v></c><c r="G60" s="9" t="s"><v>3643</v></c><c r="H60" s="9"/><c r="I60" s="19" t="s"><v>3085</v></c><c r="J60" s="19" t="s"><v>3393</v></c><c r="K60" s="41"/><c r="L60" s="3"/><c r="M60" s="3"/></row><row r="61" spans="1:13" s="5" customFormat="1" x14ac:dyDescent="0.3"><c r="A61" s="13"><v>56</v></c><c r="B61" s="14" t="s"><v>2748</v></c><c r="C61" s="14" t="s"><v>29</v></c><c r="D61" s="14" t="s"><v>652</v></c><c r="E61" s="20" t="s"><v>1189</v></c><c r="F61" s="24" t="s"><v>3636</v></c><c r="G61" s="13"/><c r="H61" s="13"/><c r="I61" s="21" t="s"><v>3099</v></c><c r="J61" s="21" t="s"><v>2252</v></c><c r="K61" s="41"/><c r="L61" s="3"/><c r="M61" s="3"/></row><row r="62" spans="1:13" s="5" customFormat="1" x14ac:dyDescent="0.3"><c r="A62" s="13"><v>57</v></c><c r="B62" s="14" t="s"><v>2748</v></c><c r="C62" s="14" t="s"><v>488</v></c><c r="D62" s="14" t="s"><v>653</v></c><c r="E62" s="20" t="s"><v>1190</v></c><c r="F62" s="20" t="s"><v>3634</v></c><c r="G62" s="13"/><c r="H62" s="13" t="s"><v>3648</v></c><c r="I62" s="21" t="s"><v>2798</v></c><c r="J62" s="21" t="s"><v>2700</v></c><c r="K62" s="41"/><c r="L62" s="3"/><c r="M62" s="3"/></row><row r="63" spans="1:13" s="5" customFormat="1" x14ac:dyDescent="0.3"><c r="A63" s="9"><v>58</v></c><c r="B63" s="16" t="s"><v>2754</v></c><c r="C63" s="16" t="s"><v>2369</v></c><c r="D63" s="22" t="s"><v>2441</v></c><c r="E63" s="22" t="s"><v>1364</v></c><c r="F63" s="22" t="s"><v>3639</v></c><c r="G63" s="9" t="s"><v>3643</v></c><c r="H63" s="9"/><c r="I63" s="23" t="s"><v>3085</v></c><c r="J63" s="23" t="s"><v>3285</v></c><c r="K63" s="41"/><c r="L63" s="3"/><c r="M63" s="3"/></row><row r="64" spans="1:13" s="5" customFormat="1" x14ac:dyDescent="0.3"><c r="A64" s="9"><v>59</v></c><c r="B64" s="16" t="s"><v>2750</v></c><c r="C64" s="16" t="s"><v>30</v></c><c r="D64" s="16" t="s"><v>654</v></c><c r="E64" s="18" t="s"><v>1191</v></c><c r="F64" s="18" t="s"><v>3634</v></c><c r="G64" s="9"/><c r="H64" s="9" t="s"><v>3648</v></c><c r="I64" s="19" t="s"><v>2682</v></c><c r="J64" s="19" t="s"><v>2252</v></c><c r="K64" s="41"/><c r="L64" s="3"/><c r="M64" s="3"/></row><row r="65" spans="1:13" s="5" customFormat="1" x14ac:dyDescent="0.3"><c r="A65" s="13"><v>60</v></c><c r="B65" s="14" t="s"><v>2748</v></c><c r="C65" s="14" t="s"><v>31</v></c><c r="D65" s="14" t="s"><v>655</v></c><c r="E65" s="20" t="s"><v>1192</v></c><c r="F65" s="20" t="s"><v>3634</v></c><c r="G65" s="13"/><c r="H65" s="13" t="s"><v>3648</v></c><c r="I65" s="21" t="s"><v>2799</v></c><c r="J65" s="21" t="s"><v>2252</v></c><c r="K65" s="41"/><c r="L65" s="3"/><c r="M65" s="3"/></row><row r="66" spans="1:13" s="5" customFormat="1" x14ac:dyDescent="0.3"><c r="A66" s="13"><v>61</v></c><c r="B66" s="14" t="s"><v>2748</v></c><c r="C66" s="14" t="s"><v>32</v></c><c r="D66" s="14" t="s"><v>927</v></c><c r="E66" s="20" t="s"><v>2504</v></c><c r="F66" s="20" t="s"><v>3634</v></c><c r="G66" s="13"/><c r="H66" s="13"/><c r="I66" s="21" t="s"><v>3100</v></c><c r="J66" s="21"/><c r="K66" s="41"/><c r="L66" s="3"/><c r="M66" s="3"/></row><row r="67" spans="1:13" s="5" customFormat="1" x14ac:dyDescent="0.3"><c r="A67" s="9"><v>62</v></c><c r="B67" s="16" t="s"><v>2773</v></c><c r="C67" s="16" t="s"><v>33</v></c><c r="D67" s="16" t="s"><v>928</v></c><c r="E67" s="18" t="s"><v>1193</v></c><c r="F67" s="18" t="s"><v>3634</v></c><c r="G67" s="9"/><c r="H67" s="9" t="s"><v>3648</v></c><c r="I67" s="19" t="s"><v>2800</v></c><c r="J67" s="19"/><c r="K67" s="41"/><c r="L67" s="3"/><c r="M67" s="3"/></row><row r="68" spans="1:13" s="5" customFormat="1" x14ac:dyDescent="0.3"><c r="A68" s="13"><v>63</v></c><c r="B68" s="14" t="s"><v>2748</v></c><c r="C68" s="14" t="s"><v>34</v></c><c r="D68" s="14" t="s"><v>929</v></c><c r="E68" s="20" t="s"><v>1194</v></c><c r="F68" s="20" t="s"><v>3634</v></c><c r="G68" s="13"/><c r="H68" s="13"/><c r="I68" s="21" t="s"><v>3101</v></c><c r="J68" s="21"/><c r="K68" s="41"/><c r="L68" s="3"/><c r="M68" s="3"/></row><row r="69" spans="1:13" s="5" customFormat="1" x14ac:dyDescent="0.3"><c r="A69" s="9"><v>64</v></c><c r="B69" s="16" t="s"><v>2749</v></c><c r="C69" s="16" t="s"><v>770</v></c><c r="D69" s="16" t="s"><v>930</v></c><c r="E69" s="18" t="s"><v>1195</v></c><c r="F69" s="18" t="s"><v>3634</v></c><c r="G69" s="9"/><c r="H69" s="9" t="s"><v>3648</v></c><c r="I69" s="19"/><c r="J69" s="19" t="s"><v>2252</v></c><c r="K69" s="41"/><c r="L69" s="3"/><c r="M69" s="3"/></row><row r="70" spans="1:13" s="5" customFormat="1" x14ac:dyDescent="0.3"><c r="A70" s="9"><v>65</v></c><c r="B70" s="16" t="s"><v>2773</v></c><c r="C70" s="16" t="s"><v>568</v></c><c r="D70" s="16" t="s"><v>656</v></c><c r="E70" s="18" t="s"><v>1188</v></c><c r="F70" s="18" t="s"><v>3634</v></c><c r="G70" s="9"/><c r="H70" s="9" t="s"><v>3648</v></c><c r="I70" s="19"/><c r="J70" s="19" t="s"><v>2252</v></c><c r="K70" s="41"/><c r="L70" s="3"/><c r="M70" s="3"/></row><row r="71" spans="1:13" s="5" customFormat="1" x14ac:dyDescent="0.3"><c r="A71" s="13"><v>66</v></c><c r="B71" s="14" t="s"><v>2748</v></c><c r="C71" s="14" t="s"><v>35</v></c><c r="D71" s="14" t="s"><v>657</v></c><c r="E71" s="20" t="s"><v>1196</v></c><c r="F71" s="20" t="s"><v>3634</v></c><c r="G71" s="13"/><c r="H71" s="13" t="s"><v>3648</v></c><c r="I71" s="21" t="s"><v>2801</v></c><c r="J71" s="21" t="s"><v>3394</v></c><c r="K71" s="41"/><c r="L71" s="3"/><c r="M71" s="3"/></row><row r="72" spans="1:13" s="5" customFormat="1" x14ac:dyDescent="0.3"><c r="A72" s="13"><v>67</v></c><c r="B72" s="14" t="s"><v>2748</v></c><c r="C72" s="14" t="s"><v>36</v></c><c r="D72" s="14" t="s"><v>658</v></c><c r="E72" s="20" t="s"><v>1197</v></c><c r="F72" s="20" t="s"><v>3634</v></c><c r="G72" s="13"/><c r="H72" s="13" t="s"><v>3648</v></c><c r="I72" s="21" t="s"><v>2802</v></c><c r="J72" s="21" t="s"><v>3395</v></c><c r="K72" s="41"/><c r="L72" s="3"/><c r="M72" s="3"/></row><row r="73" spans="1:13" s="5" customFormat="1" x14ac:dyDescent="0.3"><c r="A73" s="9"><v>68</v></c><c r="B73" s="16" t="s"><v>2754</v></c><c r="C73" s="16" t="s"><v>2370</v></c><c r="D73" s="22" t="s"><v>2442</v></c><c r="E73" s="22" t="s"><v>2443</v></c><c r="F73" s="18" t="s"><v>3634</v></c><c r="G73" s="9"/><c r="H73" s="9"/><c r="I73" s="23" t="s"><v>3085</v></c><c r="J73" s="23" t="s"><v>3285</v></c><c r="K73" s="41"/><c r="L73" s="3"/><c r="M73" s="3"/></row><row r="74" spans="1:13" s="5" customFormat="1" x14ac:dyDescent="0.3"><c r="A74" s="9"><v>69</v></c><c r="B74" s="16" t="s"><v>2775</v></c><c r="C74" s="16" t="s"><v>635</v></c><c r="D74" s="16" t="s"><v>980</v></c><c r="E74" s="18" t="s"><v>1198</v></c><c r="F74" s="18" t="s"><v>3634</v></c><c r="G74" s="9"/><c r="H74" s="9" t="s"><v>3648</v></c><c r="I74" s="19" t="s"><v>2803</v></c><c r="J74" s="19" t="s"><v>3396</v></c><c r="K74" s="41"/><c r="L74" s="3"/><c r="M74" s="3"/></row><row r="75" spans="1:13" s="5" customFormat="1" x14ac:dyDescent="0.3"><c r="A75" s="9"><v>70</v></c><c r="B75" s="16" t="s"><v>2754</v></c><c r="C75" s="16" t="s"><v>2555</v></c><c r="D75" s="22" t="s"><v>2619</v></c><c r="E75" s="22" t="s"><v>2620</v></c><c r="F75" s="18" t="s"><v>3634</v></c><c r="G75" s="9"/><c r="H75" s="9" t="s"><v>3648</v></c><c r="I75" s="23" t="s"><v>2804</v></c><c r="J75" s="23" t="s"><v>3287</v></c><c r="K75" s="41"/><c r="L75" s="3"/><c r="M75" s="3"/></row><row r="76" spans="1:13" s="5" customFormat="1" x14ac:dyDescent="0.3"><c r="A76" s="13"><v>71</v></c><c r="B76" s="14" t="s"><v>2748</v></c><c r="C76" s="14" t="s"><v>37</v></c><c r="D76" s="14" t="s"><v>981</v></c><c r="E76" s="20" t="s"><v>1199</v></c><c r="F76" s="20" t="s"><v>3634</v></c><c r="G76" s="13"/><c r="H76" s="13" t="s"><v>3648</v></c><c r="I76" s="21" t="s"><v>2803</v></c><c r="J76" s="21" t="s"><v>3396</v></c><c r="K76" s="41"/><c r="L76" s="3"/><c r="M76" s="3"/></row><row r="77" spans="1:13" s="5" customFormat="1" x14ac:dyDescent="0.3"><c r="A77" s="13"><v>72</v></c><c r="B77" s="14" t="s"><v>2748</v></c><c r="C77" s="14" t="s"><v>38</v></c><c r="D77" s="14" t="s"><v>982</v></c><c r="E77" s="20" t="s"><v>1200</v></c><c r="F77" s="20" t="s"><v>3634</v></c><c r="G77" s="13"/><c r="H77" s="13" t="s"><v>3648</v></c><c r="I77" s="21" t="s"><v>2805</v></c><c r="J77" s="21" t="s"><v>3396</v></c><c r="K77" s="41"/><c r="L77" s="3"/><c r="M77" s="3"/></row><row r="78" spans="1:13" s="5" customFormat="1" x14ac:dyDescent="0.3"><c r="A78" s="9"><v>73</v></c><c r="B78" s="16" t="s"><v>2749</v></c><c r="C78" s="16" t="s"><v>719</v></c><c r="D78" s="16" t="s"><v>983</v></c><c r="E78" s="18" t="s"><v>1201</v></c><c r="F78" s="18" t="s"><v>3634</v></c><c r="G78" s="9"/><c r="H78" s="9" t="s"><v>3648</v></c><c r="I78" s="19" t="s"><v>2806</v></c><c r="J78" s="19" t="s"><v>3397</v></c><c r="K78" s="41"/><c r="L78" s="3"/><c r="M78" s="3"/></row><row r="79" spans="1:13" s="5" customFormat="1" x14ac:dyDescent="0.3"><c r="A79" s="9"><v>74</v></c><c r="B79" s="16" t="s"><v>2754</v></c><c r="C79" s="16" t="s"><v>2568</v></c><c r="D79" s="22" t="s"><v>2621</v></c><c r="E79" s="22" t="s"><v>2622</v></c><c r="F79" s="18" t="s"><v>3634</v></c><c r="G79" s="9"/><c r="H79" s="9" t="s"><v>3648</v></c><c r="I79" s="23" t="s"><v>2781</v></c><c r="J79" s="23" t="s"><v>3288</v></c><c r="K79" s="41"/><c r="L79" s="3"/><c r="M79" s="3"/></row><row r="80" spans="1:13" s="5" customFormat="1" x14ac:dyDescent="0.3"><c r="A80" s="13"><v>75</v></c><c r="B80" s="14" t="s"><v>2748</v></c><c r="C80" s="14" t="s"><v>39</v></c><c r="D80" s="14" t="s"><v>984</v></c><c r="E80" s="20" t="s"><v>1202</v></c><c r="F80" s="20" t="s"><v>3634</v></c><c r="G80" s="13"/><c r="H80" s="13" t="s"><v>3648</v></c><c r="I80" s="21" t="s"><v>2807</v></c><c r="J80" s="21" t="s"><v>3398</v></c><c r="K80" s="41"/><c r="L80" s="3"/><c r="M80" s="3"/></row><row r="81" spans="1:13" s="5" customFormat="1" x14ac:dyDescent="0.3"><c r="A81" s="9"><v>76</v></c><c r="B81" s="16" t="s"><v>2750</v></c><c r="C81" s="16" t="s"><v>40</v></c><c r="D81" s="16" t="s"><v>985</v></c><c r="E81" s="18" t="s"><v>1203</v></c><c r="F81" s="22" t="s"><v>3636</v></c><c r="G81" s="9"/><c r="H81" s="9" t="s"><v>3648</v></c><c r="I81" s="19" t="s"><v>2808</v></c><c r="J81" s="19" t="s"><v>3399</v></c><c r="K81" s="41"/><c r="L81" s="3"/><c r="M81" s="3"/></row><row r="82" spans="1:13" s="5" customFormat="1" x14ac:dyDescent="0.3"><c r="A82" s="9"><v>77</v></c><c r="B82" s="16" t="s"><v>2749</v></c><c r="C82" s="16" t="s"><v>790</v></c><c r="D82" s="16" t="s"><v>986</v></c><c r="E82" s="18" t="s"><v>1204</v></c><c r="F82" s="22" t="s"><v>3639</v></c><c r="G82" s="9" t="s"><v>3643</v></c><c r="H82" s="9"/><c r="I82" s="19" t="s"><v>3282</v></c><c r="J82" s="19" t="s"><v>3400</v></c><c r="K82" s="41"/><c r="L82" s="3"/><c r="M82" s="3"/></row><row r="83" spans="1:13" s="5" customFormat="1" x14ac:dyDescent="0.3"><c r="A83" s="13"><v>78</v></c><c r="B83" s="14" t="s"><v>2748</v></c><c r="C83" s="14" t="s"><v>609</v></c><c r="D83" s="14" t="s"><v>659</v></c><c r="E83" s="20" t="s"><v>1205</v></c><c r="F83" s="24" t="s"><v>3636</v></c><c r="G83" s="13"/><c r="H83" s="13" t="s"><v>3648</v></c><c r="I83" s="21" t="s"><v>2687</v></c><c r="J83" s="21" t="s"><v>3401</v></c><c r="K83" s="41"/><c r="L83" s="3"/><c r="M83" s="3"/></row><row r="84" spans="1:13" s="5" customFormat="1" x14ac:dyDescent="0.3"><c r="A84" s="9"><v>79</v></c><c r="B84" s="16" t="s"><v>2754</v></c><c r="C84" s="16" t="s"><v>2607</v></c><c r="D84" s="22" t="s"><v>2658</v></c><c r="E84" s="22" t="s"><v>2623</v></c><c r="F84" s="18" t="s"><v>3634</v></c><c r="G84" s="9"/><c r="H84" s="9"/><c r="I84" s="23" t="s"><v>3289</v></c><c r="J84" s="23"/><c r="K84" s="41"/><c r="L84" s="3"/><c r="M84" s="3"/></row><row r="85" spans="1:13" s="5" customFormat="1" x14ac:dyDescent="0.3"><c r="A85" s="9"><v>80</v></c><c r="B85" s="16" t="s"><v>2761</v></c><c r="C85" s="16" t="s"><v>793</v></c><c r="D85" s="16" t="s"><v>987</v></c><c r="E85" s="18" t="s"><v>1206</v></c><c r="F85" s="22" t="s"><v>3639</v></c><c r="G85" s="9" t="s"><v>3643</v></c><c r="H85" s="9"/><c r="I85" s="19" t="s"><v>3085</v></c><c r="J85" s="19" t="s"><v>3402</v></c><c r="K85" s="41"/><c r="L85" s="3"/><c r="M85" s="3"/></row><row r="86" spans="1:13" s="5" customFormat="1" x14ac:dyDescent="0.3"><c r="A86" s="9"><v>81</v></c><c r="B86" s="16" t="s"><v>2768</v></c><c r="C86" s="16" t="s"><v>41</v></c><c r="D86" s="16" t="s"><v>660</v></c><c r="E86" s="18" t="s"><v>1207</v></c><c r="F86" s="22" t="s"><v>3639</v></c><c r="G86" s="9" t="s"><v>3643</v></c><c r="H86" s="9"/><c r="I86" s="19" t="s"><v>3102</v></c><c r="J86" s="19" t="s"><v>3402</v></c><c r="K86" s="41"/><c r="L86" s="3"/><c r="M86" s="3"/></row><row r="87" spans="1:13" s="5" customFormat="1" x14ac:dyDescent="0.3"><c r="A87" s="9"><v>82</v></c><c r="B87" s="16" t="s"><v>2771</v></c><c r="C87" s="16" t="s"><v>42</v></c><c r="D87" s="16" t="s"><v>661</v></c><c r="E87" s="18" t="s"><v>1208</v></c><c r="F87" s="22" t="s"><v>3636</v></c><c r="G87" s="9"/><c r="H87" s="9" t="s"><v>3648</v></c><c r="I87" s="19" t="s"><v>2809</v></c><c r="J87" s="19" t="s"><v>2252</v></c><c r="K87" s="41"/><c r="L87" s="3"/><c r="M87" s="3"/></row><row r="88" spans="1:13" s="5" customFormat="1" x14ac:dyDescent="0.3"><c r="A88" s="9"><v>83</v></c><c r="B88" s="16" t="s"><v>2761</v></c><c r="C88" s="16" t="s"><v>526</v></c><c r="D88" s="16" t="s"><v>662</v></c><c r="E88" s="18" t="s"><v>1209</v></c><c r="F88" s="22" t="s"><v>3639</v></c><c r="G88" s="9"/><c r="H88" s="9"/><c r="I88" s="19"/><c r="J88" s="19" t="s"><v>3403</v></c><c r="K88" s="41"/><c r="L88" s="3"/><c r="M88" s="3"/></row><row r="89" spans="1:13" s="5" customFormat="1" x14ac:dyDescent="0.3"><c r="A89" s="9"><v>84</v></c><c r="B89" s="16" t="s"><v>2749</v></c><c r="C89" s="16" t="s"><v>952</v></c><c r="D89" s="16" t="s"><v>988</v></c><c r="E89" s="18" t="s"><v>1210</v></c><c r="F89" s="22" t="s"><v>3636</v></c><c r="G89" s="9"/><c r="H89" s="9"/><c r="I89" s="19" t="s"><v>3103</v></c><c r="J89" s="19" t="s"><v>3404</v></c><c r="K89" s="41"/><c r="L89" s="3"/><c r="M89" s="3"/></row><row r="90" spans="1:13" s="5" customFormat="1" x14ac:dyDescent="0.3"><c r="A90" s="13"><v>85</v></c><c r="B90" s="14" t="s"><v>2748</v></c><c r="C90" s="14" t="s"><v>43</v></c><c r="D90" s="14" t="s"><v>989</v></c><c r="E90" s="20" t="s"><v>1211</v></c><c r="F90" s="24" t="s"><v>3636</v></c><c r="G90" s="13"/><c r="H90" s="13"/><c r="I90" s="21" t="s"><v>3104</v></c><c r="J90" s="21"/><c r="K90" s="41"/><c r="L90" s="3"/><c r="M90" s="3"/></row><row r="91" spans="1:13" s="5" customFormat="1" x14ac:dyDescent="0.3"><c r="A91" s="13"><v>86</v></c><c r="B91" s="14" t="s"><v>2748</v></c><c r="C91" s="14" t="s"><v>44</v></c><c r="D91" s="14" t="s"><v>663</v></c><c r="E91" s="20" t="s"><v>1212</v></c><c r="F91" s="20" t="s"><v>3634</v></c><c r="G91" s="13"/><c r="H91" s="13" t="s"><v>3648</v></c><c r="I91" s="21" t="s"><v>2810</v></c><c r="J91" s="21" t="s"><v>3405</v></c><c r="K91" s="41"/><c r="L91" s="3"/><c r="M91" s="3"/></row><row r="92" spans="1:13" s="5" customFormat="1" x14ac:dyDescent="0.3"><c r="A92" s="9"><v>87</v></c><c r="B92" s="16" t="s"><v>2772</v></c><c r="C92" s="16" t="s"><v>617</v></c><c r="D92" s="16" t="s"><v>664</v></c><c r="E92" s="18" t="s"><v>1213</v></c><c r="F92" s="18" t="s"><v>3634</v></c><c r="G92" s="9"/><c r="H92" s="9" t="s"><v>3648</v></c><c r="I92" s="19" t="s"><v>2811</v></c><c r="J92" s="19" t="s"><v>3406</v></c><c r="K92" s="41"/><c r="L92" s="3"/><c r="M92" s="3"/></row><row r="93" spans="1:13" s="5" customFormat="1" x14ac:dyDescent="0.3"><c r="A93" s="9"><v>88</v></c><c r="B93" s="16" t="s"><v>2773</v></c><c r="C93" s="16" t="s"><v>45</v></c><c r="D93" s="16" t="s"><v>665</v></c><c r="E93" s="18" t="s"><v>1214</v></c><c r="F93" s="18" t="s"><v>3634</v></c><c r="G93" s="9"/><c r="H93" s="9" t="s"><v>3648</v></c><c r="I93" s="19" t="s"><v>2812</v></c><c r="J93" s="19" t="s"><v>2252</v></c><c r="K93" s="41"/><c r="L93" s="3"/><c r="M93" s="3"/></row><row r="94" spans="1:13" s="5" customFormat="1" x14ac:dyDescent="0.3"><c r="A94" s="9"><v>89</v></c><c r="B94" s="16" t="s"><v>2773</v></c><c r="C94" s="16" t="s"><v>46</v></c><c r="D94" s="16" t="s"><v>666</v></c><c r="E94" s="18" t="s"><v>1215</v></c><c r="F94" s="18" t="s"><v>3634</v></c><c r="G94" s="9"/><c r="H94" s="9" t="s"><v>3648</v></c><c r="I94" s="19" t="s"><v>2813</v></c><c r="J94" s="19" t="s"><v>3407</v></c><c r="K94" s="41"/><c r="L94" s="3"/><c r="M94" s="3"/></row><row r="95" spans="1:13" s="5" customFormat="1" x14ac:dyDescent="0.3"><c r="A95" s="9"><v>90</v></c><c r="B95" s="16" t="s"><v>2776</v></c><c r="C95" s="16" t="s"><v>47</v></c><c r="D95" s="16" t="s"><v>667</v></c><c r="E95" s="18" t="s"><v>1216</v></c><c r="F95" s="18" t="s"><v>3634</v></c><c r="G95" s="9"/><c r="H95" s="9" t="s"><v>3648</v></c><c r="I95" s="19" t="s"><v>2814</v></c><c r="J95" s="19" t="s"><v>3408</v></c><c r="K95" s="41"/><c r="L95" s="3"/><c r="M95" s="3"/></row><row r="96" spans="1:13" s="5" customFormat="1" x14ac:dyDescent="0.3"><c r="A96" s="9"><v>91</v></c><c r="B96" s="16" t="s"><v>2754</v></c><c r="C96" s="16" t="s"><v>2612</v></c><c r="D96" s="22" t="s"><v>2624</v></c><c r="E96" s="22" t="s"><v>1195</v></c><c r="F96" s="18" t="s"><v>3633</v></c><c r="G96" s="9"/><c r="H96" s="9"/><c r="I96" s="23"/><c r="J96" s="23" t="s"><v>3288</v></c><c r="K96" s="41"/><c r="L96" s="3"/><c r="M96" s="3"/></row><row r="97" spans="1:13" s="5" customFormat="1" x14ac:dyDescent="0.3"><c r="A97" s="13"><v>92</v></c><c r="B97" s="14" t="s"><v>2748</v></c><c r="C97" s="14" t="s"><v>482</v></c><c r="D97" s="14" t="s"><v>668</v></c><c r="E97" s="20" t="s"><v>1217</v></c><c r="F97" s="20" t="s"><v>3634</v></c><c r="G97" s="13"/><c r="H97" s="13" t="s"><v>3648</v></c><c r="I97" s="21" t="s"><v>2815</v></c><c r="J97" s="21" t="s"><v>3409</v></c><c r="K97" s="41"/><c r="L97" s="3"/><c r="M97" s="3"/></row><row r="98" spans="1:13" s="5" customFormat="1" x14ac:dyDescent="0.3"><c r="A98" s="9"><v>93</v></c><c r="B98" s="16" t="s"><v>2754</v></c><c r="C98" s="16" t="s"><v>2602</v></c><c r="D98" s="22" t="s"><v>2625</v></c><c r="E98" s="22" t="s"><v>2626</v></c><c r="F98" s="22" t="s"><v>3636</v></c><c r="G98" s="9"/><c r="H98" s="9" t="s"><v>3648</v></c><c r="I98" s="23" t="s"><v>2682</v></c><c r="J98" s="23" t="s"><v>3288</v></c><c r="K98" s="41"/><c r="L98" s="3"/><c r="M98" s="3"/></row><row r="99" spans="1:13" s="5" customFormat="1" x14ac:dyDescent="0.3"><c r="A99" s="9"><v>94</v></c><c r="B99" s="16" t="s"><v>2753</v></c><c r="C99" s="16" t="s"><v>860</v></c><c r="D99" s="16" t="s"><v>990</v></c><c r="E99" s="18" t="s"><v>1185</v></c><c r="F99" s="18" t="s"><v>3634</v></c><c r="G99" s="9"/><c r="H99" s="9" t="s"><v>3648</v></c><c r="I99" s="19" t="s"><v>2816</v></c><c r="J99" s="19" t="s"><v>3410</v></c><c r="K99" s="41"/><c r="L99" s="3"/><c r="M99" s="3"/></row><row r="100" spans="1:13" s="5" customFormat="1" x14ac:dyDescent="0.3"><c r="A100" s="9"><v>95</v></c><c r="B100" s="16" t="s"><v>2749</v></c><c r="C100" s="16" t="s"><v>779</v></c><c r="D100" s="16" t="s"><v>991</v></c><c r="E100" s="18" t="s"><v>1186</v></c><c r="F100" s="22" t="s"><v>3639</v></c><c r="G100" s="9"/><c r="H100" s="9"/><c r="I100" s="19" t="s"><v>3098</v></c><c r="J100" s="19" t="s"><v>3411</v></c><c r="K100" s="41"/><c r="L100" s="3"/><c r="M100" s="3"/></row><row r="101" spans="1:13" s="5" customFormat="1" x14ac:dyDescent="0.3"><c r="A101" s="9"><v>96</v></c><c r="B101" s="16" t="s"><v>2774</v></c><c r="C101" s="16" t="s"><v>48</v></c><c r="D101" s="16" t="s"><v>669</v></c><c r="E101" s="18" t="s"><v>1218</v></c><c r="F101" s="18" t="s"><v>3634</v></c><c r="G101" s="9"/><c r="H101" s="9" t="s"><v>3648</v></c><c r="I101" s="19" t="s"><v>2817</v></c><c r="J101" s="19" t="s"><v>3412</v></c><c r="K101" s="41"/><c r="L101" s="3"/><c r="M101" s="3"/></row><row r="102" spans="1:13" s="5" customFormat="1" x14ac:dyDescent="0.3"><c r="A102" s="9"><v>97</v></c><c r="B102" s="16" t="s"><v>2763</v></c><c r="C102" s="16" t="s"><v>867</v></c><c r="D102" s="16" t="s"><v>992</v></c><c r="E102" s="18" t="s"><v>1219</v></c><c r="F102" s="18" t="s"><v>3634</v></c><c r="G102" s="9"/><c r="H102" s="9" t="s"><v>3648</v></c><c r="I102" s="19" t="s"><v>2818</v></c><c r="J102" s="19"/><c r="K102" s="41"/><c r="L102" s="3"/><c r="M102" s="3"/></row><row r="103" spans="1:13" s="5" customFormat="1" x14ac:dyDescent="0.3"><c r="A103" s="9"><v>98</v></c><c r="B103" s="16" t="s"><v>2754</v></c><c r="C103" s="16" t="s"><v>2371</v></c><c r="D103" s="22" t="s"><v>2444</v></c><c r="E103" s="22" t="s"><v>1220</v></c><c r="F103" s="22" t="s"><v>3639</v></c><c r="G103" s="9"/><c r="H103" s="9"/><c r="I103" s="23" t="s"><v>3290</v></c><c r="J103" s="23" t="s"><v>3291</v></c><c r="K103" s="41"/><c r="L103" s="3"/><c r="M103" s="3"/></row><row r="104" spans="1:13" s="5" customFormat="1" x14ac:dyDescent="0.3"><c r="A104" s="9"><v>99</v></c><c r="B104" s="16" t="s"><v>2763</v></c><c r="C104" s="16" t="s"><v>477</v></c><c r="D104" s="16" t="s"><v>670</v></c><c r="E104" s="18" t="s"><v>1221</v></c><c r="F104" s="18" t="s"><v>3634</v></c><c r="G104" s="9"/><c r="H104" s="9" t="s"><v>3648</v></c><c r="I104" s="19" t="s"><v>2819</v></c><c r="J104" s="19" t="s"><v>3413</v></c><c r="K104" s="41"/><c r="L104" s="3"/><c r="M104" s="3"/></row><row r="105" spans="1:13" s="5" customFormat="1" x14ac:dyDescent="0.3"><c r="A105" s="9"><v>100</v></c><c r="B105" s="16" t="s"><v>2763</v></c><c r="C105" s="16" t="s"><v>510</v></c><c r="D105" s="16" t="s"><v>671</v></c><c r="E105" s="18" t="s"><v>1188</v></c><c r="F105" s="18" t="s"><v>3633</v></c><c r="G105" s="9"/><c r="H105" s="9"/><c r="I105" s="19"/><c r="J105" s="19" t="s"><v>2252</v></c><c r="K105" s="41"/><c r="L105" s="3"/><c r="M105" s="3"/></row><row r="106" spans="1:13" s="5" customFormat="1" x14ac:dyDescent="0.3"><c r="A106" s="13"><v>101</v></c><c r="B106" s="14" t="s"><v>2748</v></c><c r="C106" s="14" t="s"><v>49</v></c><c r="D106" s="14" t="s"><v>672</v></c><c r="E106" s="20" t="s"><v>1222</v></c><c r="F106" s="20" t="s"><v>3634</v></c><c r="G106" s="13"/><c r="H106" s="13" t="s"><v>3648</v></c><c r="I106" s="21" t="s"><v>2820</v></c><c r="J106" s="21" t="s"><v>3414</v></c><c r="K106" s="41"/><c r="L106" s="3"/><c r="M106" s="3"/></row><row r="107" spans="1:13" s="5" customFormat="1" x14ac:dyDescent="0.3"><c r="A107" s="9"><v>102</v></c><c r="B107" s="16" t="s"><v>2773</v></c><c r="C107" s="16" t="s"><v>50</v></c><c r="D107" s="16" t="s"><v>993</v></c><c r="E107" s="18" t="s"><v>1223</v></c><c r="F107" s="18" t="s"><v>3634</v></c><c r="G107" s="9"/><c r="H107" s="9" t="s"><v>3648</v></c><c r="I107" s="19" t="s"><v>2821</v></c><c r="J107" s="19" t="s"><v>3415</v></c><c r="K107" s="41"/><c r="L107" s="3"/><c r="M107" s="3"/></row><row r="108" spans="1:13" s="5" customFormat="1" x14ac:dyDescent="0.3"><c r="A108" s="9"><v>103</v></c><c r="B108" s="16" t="s"><v>2749</v></c><c r="C108" s="16" t="s"><v>527</v></c><c r="D108" s="16" t="s"><v>673</v></c><c r="E108" s="18" t="s"><v>1224</v></c><c r="F108" s="22" t="s"><v>3639</v></c><c r="G108" s="9" t="s"><v>3643</v></c><c r="H108" s="9"/><c r="I108" s="19" t="s"><v>3105</v></c><c r="J108" s="19" t="s"><v>3416</v></c><c r="K108" s="41"/><c r="L108" s="3"/><c r="M108" s="3"/></row><row r="109" spans="1:13" s="5" customFormat="1" x14ac:dyDescent="0.3"><c r="A109" s="13"><v>104</v></c><c r="B109" s="14" t="s"><v>2748</v></c><c r="C109" s="14" t="s"><v>51</v></c><c r="D109" s="14" t="s"><v>674</v></c><c r="E109" s="20" t="s"><v>1225</v></c><c r="F109" s="20" t="s"><v>3634</v></c><c r="G109" s="13"/><c r="H109" s="13" t="s"><v>3648</v></c><c r="I109" s="21" t="s"><v>2822</v></c><c r="J109" s="21" t="s"><v>2252</v></c><c r="K109" s="41"/><c r="L109" s="3"/><c r="M109" s="3"/></row><row r="110" spans="1:13" s="5" customFormat="1" x14ac:dyDescent="0.3"><c r="A110" s="13"><v>105</v></c><c r="B110" s="14" t="s"><v>2748</v></c><c r="C110" s="14" t="s"><v>52</v></c><c r="D110" s="14" t="s"><v>995</v></c><c r="E110" s="20" t="s"><v>1226</v></c><c r="F110" s="20" t="s"><v>3634</v></c><c r="G110" s="13"/><c r="H110" s="13"/><c r="I110" s="21" t="s"><v>3106</v></c><c r="J110" s="21"/><c r="K110" s="41"/><c r="L110" s="3"/><c r="M110" s="3"/></row><row r="111" spans="1:13" s="5" customFormat="1" x14ac:dyDescent="0.3"><c r="A111" s="9"><v>106</v></c><c r="B111" s="16" t="s"><v>2755</v></c><c r="C111" s="16" t="s"><v>53</v></c><c r="D111" s="16" t="s"><v>994</v></c><c r="E111" s="18" t="s"><v>1227</v></c><c r="F111" s="18" t="s"><v>3634</v></c><c r="G111" s="9"/><c r="H111" s="9"/><c r="I111" s="19" t="s"><v>3107</v></c><c r="J111" s="19" t="s"><v>3417</v></c><c r="K111" s="41"/><c r="L111" s="3"/><c r="M111" s="3"/></row><row r="112" spans="1:13" s="5" customFormat="1" x14ac:dyDescent="0.3"><c r="A112" s="9"><v>107</v></c><c r="B112" s="16" t="s"><v>2752</v></c><c r="C112" s="16" t="s"><v>820</v></c><c r="D112" s="16" t="s"><v>996</v></c><c r="E112" s="18" t="s"><v>1228</v></c><c r="F112" s="18" t="s"><v>3634</v></c><c r="G112" s="9"/><c r="H112" s="9"/><c r="I112" s="19" t="s"><v>3108</v></c><c r="J112" s="19"/><c r="K112" s="41"/><c r="L112" s="3"/><c r="M112" s="3"/></row><row r="113" spans="1:13" s="5" customFormat="1" x14ac:dyDescent="0.3"><c r="A113" s="9"><v>108</v></c><c r="B113" s="16" t="s"><v>2772</v></c><c r="C113" s="16" t="s"><v>54</v></c><c r="D113" s="16" t="s"><v>675</v></c><c r="E113" s="18" t="s"><v>1229</v></c><c r="F113" s="18" t="s"><v>3633</v></c><c r="G113" s="9"/><c r="H113" s="9"/><c r="I113" s="19" t="s"><v>2823</v></c><c r="J113" s="19" t="s"><v>2718</v></c><c r="K113" s="41"/><c r="L113" s="3"/><c r="M113" s="3"/></row><row r="114" spans="1:13" s="5" customFormat="1" x14ac:dyDescent="0.3"><c r="A114" s="9"><v>109</v></c><c r="B114" s="16" t="s"><v>2753</v></c><c r="C114" s="16" t="s"><v>637</v></c><c r="D114" s="16" t="s"><v>676</v></c><c r="E114" s="18" t="s"><v>1230</v></c><c r="F114" s="22" t="s"><v>3636</v></c><c r="G114" s="9"/><c r="H114" s="9" t="s"><v>3648</v></c><c r="I114" s="19" t="s"><v>2824</v></c><c r="J114" s="19" t="s"><v>3418</v></c><c r="K114" s="41"/><c r="L114" s="3"/><c r="M114" s="3"/></row><row r="115" spans="1:13" s="5" customFormat="1" x14ac:dyDescent="0.3"><c r="A115" s="9"><v>110</v></c><c r="B115" s="16" t="s"><v>2764</v></c><c r="C115" s="16" t="s"><v>736</v></c><c r="D115" s="16" t="s"><v>997</v></c><c r="E115" s="18" t="s"><v>1188</v></c><c r="F115" s="18" t="s"><v>3633</v></c><c r="G115" s="9"/><c r="H115" s="9"/><c r="I115" s="19"/><c r="J115" s="19" t="s"><v>2252</v></c><c r="K115" s="41"/><c r="L115" s="3"/><c r="M115" s="3"/></row><row r="116" spans="1:13" s="5" customFormat="1" x14ac:dyDescent="0.3"><c r="A116" s="9"><v>111</v></c><c r="B116" s="16" t="s"><v>2771</v></c><c r="C116" s="16" t="s"><v>55</v></c><c r="D116" s="16" t="s"><v>677</v></c><c r="E116" s="18" t="s"><v>1195</v></c><c r="F116" s="18" t="s"><v>3633</v></c><c r="G116" s="9" t="s"><v>3642</v></c><c r="H116" s="9"/><c r="I116" s="19"/><c r="J116" s="19" t="s"><v>2360</v></c><c r="K116" s="41"/><c r="L116" s="3"/><c r="M116" s="3"/></row><row r="117" spans="1:13" s="5" customFormat="1" x14ac:dyDescent="0.3"><c r="A117" s="9"><v>112</v></c><c r="B117" s="16" t="s"><v>2753</v></c><c r="C117" s="16" t="s"><v>858</v></c><c r="D117" s="16" t="s"><v>998</v></c><c r="E117" s="18" t="s"><v>1231</v></c><c r="F117" s="18" t="s"><v>3634</v></c><c r="G117" s="9"/><c r="H117" s="9" t="s"><v>3648</v></c><c r="I117" s="19" t="s"><v>2825</v></c><c r="J117" s="19" t="s"><v>3419</v></c><c r="K117" s="41"/><c r="L117" s="3"/><c r="M117" s="3"/></row><row r="118" spans="1:13" s="5" customFormat="1" x14ac:dyDescent="0.3"><c r="A118" s="9"><v>113</v></c><c r="B118" s="16" t="s"><v>2763</v></c><c r="C118" s="16" t="s"><v>569</v></c><c r="D118" s="16" t="s"><v>678</v></c><c r="E118" s="18" t="s"><v>1232</v></c><c r="F118" s="18" t="s"><v>3634</v></c><c r="G118" s="9"/><c r="H118" s="9" t="s"><v>3648</v></c><c r="I118" s="19" t="s"><v>2826</v></c><c r="J118" s="19" t="s"><v>2700</v></c><c r="K118" s="41"/><c r="L118" s="3"/><c r="M118" s="3"/></row><row r="119" spans="1:13" s="5" customFormat="1" x14ac:dyDescent="0.3"><c r="A119" s="9"><v>114</v></c><c r="B119" s="16" t="s"><v>2749</v></c><c r="C119" s="16" t="s"><v>955</v></c><c r="D119" s="16" t="s"><v>999</v></c><c r="E119" s="18" t="s"><v>1188</v></c><c r="F119" s="18" t="s"><v>3634</v></c><c r="G119" s="9"/><c r="H119" s="9" t="s"><v>3648</v></c><c r="I119" s="19" t="s"><v>2827</v></c><c r="J119" s="19" t="s"><v>2252</v></c><c r="K119" s="41"/><c r="L119" s="3"/><c r="M119" s="3"/></row><row r="120" spans="1:13" s="5" customFormat="1" x14ac:dyDescent="0.3"><c r="A120" s="9"><v>115</v></c><c r="B120" s="16" t="s"><v>2755</v></c><c r="C120" s="16" t="s"><v>56</v></c><c r="D120" s="16" t="s"><v>1000</v></c><c r="E120" s="18" t="s"><v>1233</v></c><c r="F120" s="18" t="s"><v>3634</v></c><c r="G120" s="9"/><c r="H120" s="9"/><c r="I120" s="19" t="s"><v>3109</v></c><c r="J120" s="19"/><c r="K120" s="41"/><c r="L120" s="3"/><c r="M120" s="3"/></row><row r="121" spans="1:13" s="5" customFormat="1" x14ac:dyDescent="0.3"><c r="A121" s="9"><v>116</v></c><c r="B121" s="16" t="s"><v>2772</v></c><c r="C121" s="16" t="s"><v>57</v></c><c r="D121" s="16" t="s"><v>1001</v></c><c r="E121" s="18" t="s"><v>1234</v></c><c r="F121" s="18" t="s"><v>3634</v></c><c r="G121" s="9"/><c r="H121" s="9"/><c r="I121" s="19" t="s"><v>3110</v></c><c r="J121" s="19" t="s"><v>3420</v></c><c r="K121" s="41"/><c r="L121" s="3"/><c r="M121" s="3"/></row><row r="122" spans="1:13" s="5" customFormat="1" x14ac:dyDescent="0.3"><c r="A122" s="9"><v>117</v></c><c r="B122" s="16" t="s"><v>2772</v></c><c r="C122" s="16" t="s"><v>58</v></c><c r="D122" s="16" t="s"><v>1002</v></c><c r="E122" s="18" t="s"><v>1235</v></c><c r="F122" s="18" t="s"><v>3634</v></c><c r="G122" s="9"/><c r="H122" s="9"/><c r="I122" s="19" t="s"><v>3111</v></c><c r="J122" s="19"/><c r="K122" s="41"/><c r="L122" s="3"/><c r="M122" s="3"/></row><row r="123" spans="1:13" s="5" customFormat="1" x14ac:dyDescent="0.3"><c r="A123" s="13"><v>118</v></c><c r="B123" s="14" t="s"><v>2748</v></c><c r="C123" s="14" t="s"><v>59</v></c><c r="D123" s="14" t="s"><v>679</v></c><c r="E123" s="20" t="s"><v>1236</v></c><c r="F123" s="20" t="s"><v>3634</v></c><c r="G123" s="13"/><c r="H123" s="13" t="s"><v>3648</v></c><c r="I123" s="21" t="s"><v>2828</v></c><c r="J123" s="21" t="s"><v>2252</v></c><c r="K123" s="41"/><c r="L123" s="3"/><c r="M123" s="3"/></row><row r="124" spans="1:13" s="5" customFormat="1" x14ac:dyDescent="0.3"><c r="A124" s="9"><v>119</v></c><c r="B124" s="16" t="s"><v>2775</v></c><c r="C124" s="16" t="s"><v>570</v></c><c r="D124" s="16" t="s"><v>680</v></c><c r="E124" s="18" t="s"><v>1237</v></c><c r="F124" s="18" t="s"><v>3634</v></c><c r="G124" s="9"/><c r="H124" s="9" t="s"><v>3648</v></c><c r="I124" s="19" t="s"><v>2829</v></c><c r="J124" s="19" t="s"><v>3421</v></c><c r="K124" s="41"/><c r="L124" s="3"/><c r="M124" s="3"/></row><row r="125" spans="1:13" s="5" customFormat="1" x14ac:dyDescent="0.3"><c r="A125" s="9"><v>120</v></c><c r="B125" s="16" t="s"><v>2775</v></c><c r="C125" s="16" t="s"><v>60</v></c><c r="D125" s="16" t="s"><v>681</v></c><c r="E125" s="18" t="s"><v>1238</v></c><c r="F125" s="18" t="s"><v>3634</v></c><c r="G125" s="9"/><c r="H125" s="9" t="s"><v>3648</v></c><c r="I125" s="19" t="s"><v>2830</v></c><c r="J125" s="19" t="s"><v>2252</v></c><c r="K125" s="41"/><c r="L125" s="3"/><c r="M125" s="3"/></row><row r="126" spans="1:13" s="5" customFormat="1" x14ac:dyDescent="0.3"><c r="A126" s="13"><v>121</v></c><c r="B126" s="14" t="s"><v>2748</v></c><c r="C126" s="14" t="s"><v>61</v></c><c r="D126" s="14" t="s"><v>682</v></c><c r="E126" s="20" t="s"><v>1239</v></c><c r="F126" s="20" t="s"><v>3634</v></c><c r="G126" s="13"/><c r="H126" s="13" t="s"><v>3648</v></c><c r="I126" s="21" t="s"><v>2831</v></c><c r="J126" s="21" t="s"><v>2252</v></c><c r="K126" s="41"/><c r="L126" s="3"/><c r="M126" s="3"/></row><row r="127" spans="1:13" s="5" customFormat="1" x14ac:dyDescent="0.3"><c r="A127" s="13"><v>122</v></c><c r="B127" s="14" t="s"><v>2748</v></c><c r="C127" s="14" t="s"><v>62</v></c><c r="D127" s="14" t="s"><v>683</v></c><c r="E127" s="20" t="s"><v>1240</v></c><c r="F127" s="20" t="s"><v>3634</v></c><c r="G127" s="13"/><c r="H127" s="13" t="s"><v>3648</v></c><c r="I127" s="21" t="s"><v>2832</v></c><c r="J127" s="21" t="s"><v>2700</v></c><c r="K127" s="41"/><c r="L127" s="3"/><c r="M127" s="3"/></row><row r="128" spans="1:13" s="5" customFormat="1" x14ac:dyDescent="0.3"><c r="A128" s="13"><v>123</v></c><c r="B128" s="14" t="s"><v>2748</v></c><c r="C128" s="14" t="s"><v>63</v></c><c r="D128" s="14" t="s"><v>684</v></c><c r="E128" s="20" t="s"><v>1241</v></c><c r="F128" s="20" t="s"><v>3634</v></c><c r="G128" s="13"/><c r="H128" s="13" t="s"><v>3648</v></c><c r="I128" s="21" t="s"><v>2833</v></c><c r="J128" s="21" t="s"><v>2700</v></c><c r="K128" s="41"/><c r="L128" s="3"/><c r="M128" s="3"/></row><row r="129" spans="1:13" s="5" customFormat="1" x14ac:dyDescent="0.3"><c r="A129" s="13"><v>124</v></c><c r="B129" s="14" t="s"><v>2748</v></c><c r="C129" s="14" t="s"><v>64</v></c><c r="D129" s="14" t="s"><v>685</v></c><c r="E129" s="20" t="s"><v>1242</v></c><c r="F129" s="20" t="s"><v>3634</v></c><c r="G129" s="13"/><c r="H129" s="13" t="s"><v>3648</v></c><c r="I129" s="21" t="s"><v>2813</v></c><c r="J129" s="21" t="s"><v>3423</v></c><c r="K129" s="41"/><c r="L129" s="3"/><c r="M129" s="3"/></row><row r="130" spans="1:13" s="5" customFormat="1" x14ac:dyDescent="0.3"><c r="A130" s="9"><v>125</v></c><c r="B130" s="16" t="s"><v>2755</v></c><c r="C130" s="16" t="s"><v>65</v></c><c r="D130" s="16" t="s"><v>686</v></c><c r="E130" s="18" t="s"><v>1243</v></c><c r="F130" s="18" t="s"><v>3634</v></c><c r="G130" s="9"/><c r="H130" s="9"/><c r="I130" s="19" t="s"><v>2834</v></c><c r="J130" s="19" t="s"><v>3422</v></c><c r="K130" s="41"/><c r="L130" s="3"/><c r="M130" s="3"/></row><row r="131" spans="1:13" s="5" customFormat="1" x14ac:dyDescent="0.3"><c r="A131" s="9"><v>126</v></c><c r="B131" s="16" t="s"><v>2773</v></c><c r="C131" s="16" t="s"><v>66</v></c><c r="D131" s="16" t="s"><v>687</v></c><c r="E131" s="18" t="s"><v>1244</v></c><c r="F131" s="18" t="s"><v>3634</v></c><c r="G131" s="9"/><c r="H131" s="9" t="s"><v>3648</v></c><c r="I131" s="19" t="s"><v>2835</v></c><c r="J131" s="19" t="s"><v>3424</v></c><c r="K131" s="41"/><c r="L131" s="3"/><c r="M131" s="3"/></row><row r="132" spans="1:13" s="5" customFormat="1" x14ac:dyDescent="0.3"><c r="A132" s="13"><v>127</v></c><c r="B132" s="14" t="s"><v>2748</v></c><c r="C132" s="14" t="s"><v>67</v></c><c r="D132" s="14" t="s"><v>978</v></c><c r="E132" s="20" t="s"><v>1146</v></c><c r="F132" s="20" t="s"><v>3634</v></c><c r="G132" s="13"/><c r="H132" s="13"/><c r="I132" s="21" t="s"><v>3112</v></c><c r="J132" s="21"/><c r="K132" s="41"/><c r="L132" s="3"/><c r="M132" s="3"/></row><row r="133" spans="1:13" s="5" customFormat="1" x14ac:dyDescent="0.3"><c r="A133" s="9"><v>128</v></c><c r="B133" s="16" t="s"><v>2761</v></c><c r="C133" s="16" t="s"><v>884</v></c><c r="D133" s="16" t="s"><v>1003</v></c><c r="E133" s="18" t="s"><v>1245</v></c><c r="F133" s="22" t="s"><v>3639</v></c><c r="G133" s="9" t="s"><v>3643</v></c><c r="H133" s="9"/><c r="I133" s="19" t="s"><v>3113</v></c><c r="J133" s="19" t="s"><v>3425</v></c><c r="K133" s="41"/><c r="L133" s="3"/><c r="M133" s="3"/></row><row r="134" spans="1:13" s="5" customFormat="1" x14ac:dyDescent="0.3"><c r="A134" s="13"><v>129</v></c><c r="B134" s="14" t="s"><v>2748</v></c><c r="C134" s="14" t="s"><v>68</v></c><c r="D134" s="14" t="s"><v>1004</v></c><c r="E134" s="20" t="s"><v>1246</v></c><c r="F134" s="20" t="s"><v>3634</v></c><c r="G134" s="13"/><c r="H134" s="13" t="s"><v>3648</v></c><c r="I134" s="21" t="s"><v>2836</v></c><c r="J134" s="21" t="s"><v>3426</v></c><c r="K134" s="41"/><c r="L134" s="3"/><c r="M134" s="3"/></row><row r="135" spans="1:13" s="5" customFormat="1" x14ac:dyDescent="0.3"><c r="A135" s="13"><v>130</v></c><c r="B135" s="14" t="s"><v>2748</v></c><c r="C135" s="14" t="s"><v>69</v></c><c r="D135" s="14" t="s"><v>1005</v></c><c r="E135" s="20" t="s"><v>1247</v></c><c r="F135" s="20" t="s"><v>3634</v></c><c r="G135" s="13"/><c r="H135" s="13" t="s"><v>3648</v></c><c r="I135" s="21" t="s"><v>2837</v></c><c r="J135" s="21"/><c r="K135" s="41"/><c r="L135" s="3"/><c r="M135" s="3"/></row><row r="136" spans="1:13" s="5" customFormat="1" x14ac:dyDescent="0.3"><c r="A136" s="9"><v>131</v></c><c r="B136" s="16" t="s"><v>2773</v></c><c r="C136" s="16" t="s"><v>484</v></c><c r="D136" s="16" t="s"><v>688</v></c><c r="E136" s="18" t="s"><v>1188</v></c><c r="F136" s="18" t="s"><v>3634</v></c><c r="G136" s="9"/><c r="H136" s="9" t="s"><v>3648</v></c><c r="I136" s="19"/><c r="J136" s="19" t="s"><v>2252</v></c><c r="K136" s="41"/><c r="L136" s="3"/><c r="M136" s="3"/></row><row r="137" spans="1:13" s="5" customFormat="1" x14ac:dyDescent="0.3"><c r="A137" s="9"><v>132</v></c><c r="B137" s="16" t="s"><v>2750</v></c><c r="C137" s="16" t="s"><v>70</v></c><c r="D137" s="16" t="s"><v>1006</v></c><c r="E137" s="18" t="s"><v>1248</v></c><c r="F137" s="18" t="s"><v>3634</v></c><c r="G137" s="9"/><c r="H137" s="9"/><c r="I137" s="19" t="s"><v>3114</v></c><c r="J137" s="19"/><c r="K137" s="41"/><c r="L137" s="3"/><c r="M137" s="3"/></row><row r="138" spans="1:13" s="5" customFormat="1" x14ac:dyDescent="0.3"><c r="A138" s="9"><v>133</v></c><c r="B138" s="16" t="s"><v>2772</v></c><c r="C138" s="16" t="s"><v>71</v></c><c r="D138" s="16" t="s"><v>689</v></c><c r="E138" s="18" t="s"><v>1195</v></c><c r="F138" s="18" t="s"><v>3634</v></c><c r="G138" s="9"/><c r="H138" s="9" t="s"><v>3648</v></c><c r="I138" s="19"/><c r="J138" s="19" t="s"><v>2252</v></c><c r="K138" s="41"/><c r="L138" s="3"/><c r="M138" s="3"/></row><row r="139" spans="1:13" s="5" customFormat="1" x14ac:dyDescent="0.3"><c r="A139" s="9"><v>134</v></c><c r="B139" s="16" t="s"><v>2774</v></c><c r="C139" s="16" t="s"><v>72</v></c><c r="D139" s="16" t="s"><v>690</v></c><c r="E139" s="18" t="s"><v>1249</v></c><c r="F139" s="18" t="s"><v>3633</v></c><c r="G139" s="9"/><c r="H139" s="9"/><c r="I139" s="19" t="s"><v>2838</v></c><c r="J139" s="19" t="s"><v>2718</v></c><c r="K139" s="41"/><c r="L139" s="3"/><c r="M139" s="3"/></row><row r="140" spans="1:13" s="5" customFormat="1" x14ac:dyDescent="0.3"><c r="A140" s="9"><v>135</v></c><c r="B140" s="16" t="s"><v>2749</v></c><c r="C140" s="16" t="s"><v>801</v></c><c r="D140" s="16" t="s"><v>1007</v></c><c r="E140" s="18" t="s"><v>1250</v></c><c r="F140" s="18" t="s"><v>3634</v></c><c r="G140" s="9"/><c r="H140" s="9" t="s"><v>3648</v></c><c r="I140" s="19" t="s"><v>2817</v></c><c r="J140" s="19" t="s"><v>2718</v></c><c r="K140" s="41"/><c r="L140" s="3"/><c r="M140" s="3"/></row><row r="141" spans="1:13" s="5" customFormat="1" x14ac:dyDescent="0.3"><c r="A141" s="9"><v>136</v></c><c r="B141" s="16" t="s"><v>2754</v></c><c r="C141" s="16" t="s"><v>2587</v></c><c r="D141" s="22" t="s"><v>2659</v></c><c r="E141" s="22" t="s"><v>2627</v></c><c r="F141" s="18" t="s"><v>3634</v></c><c r="G141" s="9"/><c r="H141" s="9" t="s"><v>3648</v></c><c r="I141" s="23" t="s"><v>2839</v></c><c r="J141" s="23"/><c r="K141" s="41"/><c r="L141" s="3"/><c r="M141" s="3"/></row><row r="142" spans="1:13" s="5" customFormat="1" x14ac:dyDescent="0.3"><c r="A142" s="9"><v>137</v></c><c r="B142" s="16" t="s"><v>2755</v></c><c r="C142" s="16" t="s"><v>73</v></c><c r="D142" s="16" t="s"><v>1008</v></c><c r="E142" s="18" t="s"><v>1251</v></c><c r="F142" s="18" t="s"><v>3634</v></c><c r="G142" s="9"/><c r="H142" s="9" t="s"><v>3648</v></c><c r="I142" s="19" t="s"><v>3115</v></c><c r="J142" s="19"/><c r="K142" s="41"/><c r="L142" s="3"/><c r="M142" s="3"/></row><row r="143" spans="1:13" s="5" customFormat="1" x14ac:dyDescent="0.3"><c r="A143" s="9"><v>138</v></c><c r="B143" s="16" t="s"><v>2752</v></c><c r="C143" s="16" t="s"><v>806</v></c><c r="D143" s="16" t="s"><v>1009</v></c><c r="E143" s="18" t="s"><v>1252</v></c><c r="F143" s="18" t="s"><v>3634</v></c><c r="G143" s="9"/><c r="H143" s="9" t="s"><v>3648</v></c><c r="I143" s="19" t="s"><v>2840</v></c><c r="J143" s="19"/><c r="K143" s="41"/><c r="L143" s="3"/><c r="M143" s="3"/></row><row r="144" spans="1:13" s="5" customFormat="1" x14ac:dyDescent="0.3"><c r="A144" s="9"><v>139</v></c><c r="B144" s="16" t="s"><v>2754</v></c><c r="C144" s="16" t="s"><v>2551</v></c><c r="D144" s="22" t="s"><v>2628</v></c><c r="E144" s="22" t="s"><v>1188</v></c><c r="F144" s="18" t="s"><v>3633</v></c><c r="G144" s="9"/><c r="H144" s="9"/><c r="I144" s="23"/><c r="J144" s="23" t="s"><v>3288</v></c><c r="K144" s="41"/><c r="L144" s="3"/><c r="M144" s="3"/></row><row r="145" spans="1:13" s="5" customFormat="1" x14ac:dyDescent="0.3"><c r="A145" s="13"><v>140</v></c><c r="B145" s="14" t="s"><v>2748</v></c><c r="C145" s="14" t="s"><v>74</v></c><c r="D145" s="14" t="s"><v>691</v></c><c r="E145" s="20" t="s"><v>1253</v></c><c r="F145" s="20" t="s"><v>3634</v></c><c r="G145" s="13"/><c r="H145" s="13" t="s"><v>3648</v></c><c r="I145" s="21" t="s"><v>2841</v></c><c r="J145" s="21"/><c r="K145" s="41"/><c r="L145" s="3"/><c r="M145" s="3"/></row><row r="146" spans="1:13" s="5" customFormat="1" x14ac:dyDescent="0.3"><c r="A146" s="9"><v>141</v></c><c r="B146" s="16" t="s"><v>2768</v></c><c r="C146" s="16" t="s"><v>615</v></c><c r="D146" s="16" t="s"><v>692</v></c><c r="E146" s="18" t="s"><v>1254</v></c><c r="F146" s="18" t="s"><v>3634</v></c><c r="G146" s="9"/><c r="H146" s="9" t="s"><v>3648</v></c><c r="I146" s="19" t="s"><v>2842</v></c><c r="J146" s="19" t="s"><v>3446</v></c><c r="K146" s="41"/><c r="L146" s="3"/><c r="M146" s="3"/></row><row r="147" spans="1:13" s="5" customFormat="1" x14ac:dyDescent="0.3"><c r="A147" s="9"><v>142</v></c><c r="B147" s="16" t="s"><v>2776</v></c><c r="C147" s="16" t="s"><v>75</v></c><c r="D147" s="16" t="s"><v>693</v></c><c r="E147" s="18" t="s"><v>1256</v></c><c r="F147" s="18" t="s"><v>3634</v></c><c r="G147" s="9"/><c r="H147" s="9" t="s"><v>3648</v></c><c r="I147" s="19" t="s"><v>2843</v></c><c r="J147" s="19" t="s"><v>2362</v></c><c r="K147" s="41"/><c r="L147" s="3"/><c r="M147" s="3"/></row><row r="148" spans="1:13" s="5" customFormat="1" x14ac:dyDescent="0.3"><c r="A148" s="9"><v>143</v></c><c r="B148" s="16" t="s"><v>2776</v></c><c r="C148" s="16" t="s"><v>76</v></c><c r="D148" s="16" t="s"><v>1011</v></c><c r="E148" s="18" t="s"><v>1257</v></c><c r="F148" s="18" t="s"><v>3634</v></c><c r="G148" s="9"/><c r="H148" s="9" t="s"><v>3648</v></c><c r="I148" s="19" t="s"><v>3116</v></c><c r="J148" s="19"/><c r="K148" s="41"/><c r="L148" s="3"/><c r="M148" s="3"/></row><row r="149" spans="1:13" s="5" customFormat="1" x14ac:dyDescent="0.3"><c r="A149" s="9"><v>144</v></c><c r="B149" s="16" t="s"><v>2776</v></c><c r="C149" s="16" t="s"><v>77</v></c><c r="D149" s="16" t="s"><v>1012</v></c><c r="E149" s="18" t="s"><v>1258</v></c><c r="F149" s="18" t="s"><v>3634</v></c><c r="G149" s="9"/><c r="H149" s="9" t="s"><v>3648</v></c><c r="I149" s="19" t="s"><v>2844</v></c><c r="J149" s="19"/><c r="K149" s="41"/><c r="L149" s="3"/><c r="M149" s="3"/></row><row r="150" spans="1:13" s="5" customFormat="1" x14ac:dyDescent="0.3"><c r="A150" s="9"><v>145</v></c><c r="B150" s="16" t="s"><v>2779</v></c><c r="C150" s="16" t="s"><v>561</v></c><c r="D150" s="16" t="s"><v>1013</v></c><c r="E150" s="18" t="s"><v>1259</v></c><c r="F150" s="18" t="s"><v>3634</v></c><c r="G150" s="9"/><c r="H150" s="9" t="s"><v>3648</v></c><c r="I150" s="19" t="s"><v>2845</v></c><c r="J150" s="19"/><c r="K150" s="41"/><c r="L150" s="3"/><c r="M150" s="3"/></row><row r="151" spans="1:13" s="5" customFormat="1" x14ac:dyDescent="0.3"><c r="A151" s="9"><v>146</v></c><c r="B151" s="16" t="s"><v>2753</v></c><c r="C151" s="16" t="s"><v>866</v></c><c r="D151" s="16" t="s"><v>1014</v></c><c r="E151" s="18" t="s"><v>1195</v></c><c r="F151" s="22" t="s"><v>3639</v></c><c r="G151" s="9" t="s"><v>3643</v></c><c r="H151" s="9"/><c r="I151" s="19" t="s"><v>3085</v></c><c r="J151" s="19" t="s"><v>3427</v></c><c r="K151" s="41"/><c r="L151" s="3"/><c r="M151" s="3"/></row><row r="152" spans="1:13" s="5" customFormat="1" x14ac:dyDescent="0.3"><c r="A152" s="9"><v>147</v></c><c r="B152" s="16" t="s"><v>2762</v></c><c r="C152" s="16" t="s"><v>812</v></c><c r="D152" s="22" t="s"><v>1010</v></c><c r="E152" s="22" t="s"><v>1255</v></c><c r="F152" s="18" t="s"><v>3634</v></c><c r="G152" s="9"/><c r="H152" s="9"/><c r="I152" s="23" t="s"><v>3117</v></c><c r="J152" s="23"/><c r="K152" s="41"/><c r="L152" s="3"/><c r="M152" s="3"/></row><row r="153" spans="1:13" s="5" customFormat="1" x14ac:dyDescent="0.3"><c r="A153" s="13"><v>148</v></c><c r="B153" s="14" t="s"><v>2748</v></c><c r="C153" s="14" t="s"><v>78</v></c><c r="D153" s="14" t="s"><v>1015</v></c><c r="E153" s="20" t="s"><v>1260</v></c><c r="F153" s="20" t="s"><v>3634</v></c><c r="G153" s="13"/><c r="H153" s="13"/><c r="I153" s="21" t="s"><v>3118</v></c><c r="J153" s="21"/><c r="K153" s="41"/><c r="L153" s="3"/><c r="M153" s="3"/></row><row r="154" spans="1:13" s="5" customFormat="1" x14ac:dyDescent="0.3"><c r="A154" s="9"><v>149</v></c><c r="B154" s="16" t="s"><v>2769</v></c><c r="C154" s="16" t="s"><v>79</v></c><c r="D154" s="16" t="s"><v>1016</v></c><c r="E154" s="18" t="s"><v>1261</v></c><c r="F154" s="18" t="s"><v>3634</v></c><c r="G154" s="9"/><c r="H154" s="9"/><c r="I154" s="19" t="s"><v>3119</v></c><c r="J154" s="19" t="s"><v>3428</v></c><c r="K154" s="41"/><c r="L154" s="3"/><c r="M154" s="3"/></row><row r="155" spans="1:13" s="5" customFormat="1" x14ac:dyDescent="0.3"><c r="A155" s="9"><v>150</v></c><c r="B155" s="16" t="s"><v>2754</v></c><c r="C155" s="16" t="s"><v>2372</v></c><c r="D155" s="22" t="s"><v>2445</v></c><c r="E155" s="22" t="s"><v>2446</v></c><c r="F155" s="22" t="s"><v>3636</v></c><c r="G155" s="9"/><c r="H155" s="9" t="s"><v>3648</v></c><c r="I155" s="23" t="s"><v>2824</v></c><c r="J155" s="23" t="s"><v>3292</v></c><c r="K155" s="41"/><c r="L155" s="3"/><c r="M155" s="3"/></row><row r="156" spans="1:13" s="5" customFormat="1" x14ac:dyDescent="0.3"><c r="A156" s="9"><v>151</v></c><c r="B156" s="16" t="s"><v>2772</v></c><c r="C156" s="16" t="s"><v>80</v></c><c r="D156" s="16" t="s"><v>1017</v></c><c r="E156" s="18" t="s"><v>1262</v></c><c r="F156" s="18" t="s"><v>3634</v></c><c r="G156" s="9"/><c r="H156" s="9"/><c r="I156" s="19" t="s"><v>3120</v></c><c r="J156" s="19"/><c r="K156" s="41"/><c r="L156" s="3"/><c r="M156" s="3"/></row><row r="157" spans="1:13" s="5" customFormat="1" x14ac:dyDescent="0.3"><c r="A157" s="9"><v>152</v></c><c r="B157" s="16" t="s"><v>2749</v></c><c r="C157" s="16" t="s"><v>538</v></c><c r="D157" s="16" t="s"><v>694</v></c><c r="E157" s="18" t="s"><v>1263</v></c><c r="F157" s="18" t="s"><v>3634</v></c><c r="G157" s="9"/><c r="H157" s="9" t="s"><v>3648</v></c><c r="I157" s="19" t="s"><v>2846</v></c><c r="J157" s="19" t="s"><v>3429</v></c><c r="K157" s="41"/><c r="L157" s="3"/><c r="M157" s="3"/></row><row r="158" spans="1:13" s="5" customFormat="1" x14ac:dyDescent="0.3"><c r="A158" s="9"><v>153</v></c><c r="B158" s="16" t="s"><v>2750</v></c><c r="C158" s="16" t="s"><v>81</v></c><c r="D158" s="16" t="s"><v>695</v></c><c r="E158" s="18" t="s"><v>1264</v></c><c r="F158" s="18" t="s"><v>3634</v></c><c r="G158" s="9"/><c r="H158" s="9" t="s"><v>3648</v></c><c r="I158" s="19" t="s"><v>2847</v></c><c r="J158" s="19" t="s"><v>3447</v></c><c r="K158" s="41"/><c r="L158" s="3"/><c r="M158" s="3"/></row><row r="159" spans="1:13" s="5" customFormat="1" x14ac:dyDescent="0.3"><c r="A159" s="9"><v>154</v></c><c r="B159" s="16" t="s"><v>2772</v></c><c r="C159" s="16" t="s"><v>82</v></c><c r="D159" s="16" t="s"><v>696</v></c><c r="E159" s="18" t="s"><v>1265</v></c><c r="F159" s="18" t="s"><v>3633</v></c><c r="G159" s="9" t="s"><v>3642</v></c><c r="H159" s="9"/><c r="I159" s="19"/><c r="J159" s="19" t="s"><v>2360</v></c><c r="K159" s="41"/><c r="L159" s="3"/><c r="M159" s="3"/></row><row r="160" spans="1:13" s="5" customFormat="1" x14ac:dyDescent="0.3"><c r="A160" s="9"><v>155</v></c><c r="B160" s="16" t="s"><v>2754</v></c><c r="C160" s="16" t="s"><v>2598</v></c><c r="D160" s="22" t="s"><v>2660</v></c><c r="E160" s="22" t="s"><v>2629</v></c><c r="F160" s="22" t="s"><v>3639</v></c><c r="G160" s="9"/><c r="H160" s="9"/><c r="I160" s="23" t="s"><v>3121</v></c><c r="J160" s="23"/><c r="K160" s="41"/><c r="L160" s="3"/><c r="M160" s="3"/></row><row r="161" spans="1:13" s="5" customFormat="1" x14ac:dyDescent="0.3"><c r="A161" s="9"><v>156</v></c><c r="B161" s="16" t="s"><v>2754</v></c><c r="C161" s="16" t="s"><v>2570</v></c><c r="D161" s="22" t="s"><v>2630</v></c><c r="E161" s="22" t="s"><v>2631</v></c><c r="F161" s="22" t="s"><v>3639</v></c><c r="G161" s="9" t="s"><v>3643</v></c><c r="H161" s="9"/><c r="I161" s="23" t="s"><v>3293</v></c><c r="J161" s="23" t="s"><v>3372</v></c><c r="K161" s="41"/><c r="L161" s="3"/><c r="M161" s="3"/></row><row r="162" spans="1:13" s="5" customFormat="1" x14ac:dyDescent="0.3"><c r="A162" s="9"><v>157</v></c><c r="B162" s="16" t="s"><v>2768</v></c><c r="C162" s="16" t="s"><v>571</v></c><c r="D162" s="16" t="s"><v>697</v></c><c r="E162" s="18" t="s"><v>1266</v></c><c r="F162" s="16" t="s"><v>3638</v></c><c r="G162" s="9"/><c r="H162" s="9" t="s"><v>3648</v></c><c r="I162" s="19" t="s"><v>2848</v></c><c r="J162" s="19" t="s"><v>3401</v></c><c r="K162" s="41"/><c r="L162" s="3"/><c r="M162" s="3"/></row><row r="163" spans="1:13" s="5" customFormat="1" x14ac:dyDescent="0.3"><c r="A163" s="9"><v>158</v></c><c r="B163" s="16" t="s"><v>2754</v></c><c r="C163" s="16" t="s"><v>2373</v></c><c r="D163" s="22" t="s"><v>2447</v></c><c r="E163" s="22" t="s"><v>2448</v></c><c r="F163" s="18" t="s"><v>3633</v></c><c r="G163" s="9"/><c r="H163" s="9"/><c r="I163" s="23"/><c r="J163" s="23" t="s"><v>3288</v></c><c r="K163" s="41"/><c r="L163" s="3"/><c r="M163" s="3"/></row><row r="164" spans="1:13" s="5" customFormat="1" x14ac:dyDescent="0.3"><c r="A164" s="9"><v>159</v></c><c r="B164" s="16" t="s"><v>2754</v></c><c r="C164" s="16" t="s"><v>2578</v></c><c r="D164" s="22" t="s"><v>2632</v></c><c r="E164" s="22" t="s"><v>2633</v></c><c r="F164" s="22" t="s"><v>3639</v></c><c r="G164" s="9"/><c r="H164" s="9"/><c r="I164" s="23" t="s"><v>3122</v></c><c r="J164" s="23" t="s"><v>3294</v></c><c r="K164" s="41"/><c r="L164" s="3"/><c r="M164" s="3"/></row><row r="165" spans="1:13" s="5" customFormat="1" x14ac:dyDescent="0.3"><c r="A165" s="13"><v>160</v></c><c r="B165" s="14" t="s"><v>2748</v></c><c r="C165" s="14" t="s"><v>475</v></c><c r="D165" s="14" t="s"><v>698</v></c><c r="E165" s="20" t="s"><v>1267</v></c><c r="F165" s="24" t="s"><v>3639</v></c><c r="G165" s="13" t="s"><v>3642</v></c><c r="H165" s="13" t="s"><v>3648</v></c><c r="I165" s="21" t="s"><v>2692</v></c><c r="J165" s="21" t="s"><v>2360</v></c><c r="K165" s="41"/><c r="L165" s="3"/><c r="M165" s="3"/></row><row r="166" spans="1:13" s="5" customFormat="1" x14ac:dyDescent="0.3"><c r="A166" s="9"><v>161</v></c><c r="B166" s="16" t="s"><v>2751</v></c><c r="C166" s="16" t="s"><v>83</v></c><c r="D166" s="16" t="s"><v>699</v></c><c r="E166" s="18" t="s"><v>1268</v></c><c r="F166" s="22" t="s"><v>3639</v></c><c r="G166" s="9" t="s"><v>3643</v></c><c r="H166" s="9"/><c r="I166" s="19" t="s"><v>3123</v></c><c r="J166" s="19" t="s"><v>3430</v></c><c r="K166" s="41"/><c r="L166" s="3"/><c r="M166" s="3"/></row><row r="167" spans="1:13" s="5" customFormat="1" x14ac:dyDescent="0.3"><c r="A167" s="9"><v>162</v></c><c r="B167" s="16" t="s"><v>2754</v></c><c r="C167" s="16" t="s"><v>2374</v></c><c r="D167" s="22" t="s"><v>2449</v></c><c r="E167" s="22" t="s"><v>1195</v></c><c r="F167" s="18" t="s"><v>3633</v></c><c r="G167" s="9"/><c r="H167" s="9"/><c r="I167" s="23"/><c r="J167" s="23" t="s"><v>3288</v></c><c r="K167" s="41"/><c r="L167" s="3"/><c r="M167" s="3"/></row><row r="168" spans="1:13" s="5" customFormat="1" x14ac:dyDescent="0.3"><c r="A168" s="9"><v>163</v></c><c r="B168" s="16" t="s"><v>2768</v></c><c r="C168" s="16" t="s"><v>84</v></c><c r="D168" s="16" t="s"><v>700</v></c><c r="E168" s="18" t="s"><v>1269</v></c><c r="F168" s="18" t="s"><v>3634</v></c><c r="G168" s="9"/><c r="H168" s="9" t="s"><v>3648</v></c><c r="I168" s="19" t="s"><v>2698</v></c><c r="J168" s="19" t="s"><v>2718</v></c><c r="K168" s="41"/><c r="L168" s="3"/><c r="M168" s="3"/></row><row r="169" spans="1:13" s="5" customFormat="1" x14ac:dyDescent="0.3"><c r="A169" s="9"><v>164</v></c><c r="B169" s="16" t="s"><v>2754</v></c><c r="C169" s="16" t="s"><v>2580</v></c><c r="D169" s="22" t="s"><v>2634</v></c><c r="E169" s="22" t="s"><v>2635</v></c><c r="F169" s="22" t="s"><v>3639</v></c><c r="G169" s="9" t="s"><v>3643</v></c><c r="H169" s="9"/><c r="I169" s="23" t="s"><v>3295</v></c><c r="J169" s="23" t="s"><v>3296</v></c><c r="K169" s="41"/><c r="L169" s="3"/><c r="M169" s="3"/></row><row r="170" spans="1:13" s="5" customFormat="1" x14ac:dyDescent="0.3"><c r="A170" s="9"><v>165</v></c><c r="B170" s="16" t="s"><v>2761</v></c><c r="C170" s="16" t="s"><v>950</v></c><c r="D170" s="16" t="s"><v>1018</v></c><c r="E170" s="18" t="s"><v>2505</v></c><c r="F170" s="18" t="s"><v>3634</v></c><c r="G170" s="9"/><c r="H170" s="9" t="s"><v>3648</v></c><c r="I170" s="19" t="s"><v>3124</v></c><c r="J170" s="19"/><c r="K170" s="41"/><c r="L170" s="3"/><c r="M170" s="3"/></row><row r="171" spans="1:13" s="5" customFormat="1" x14ac:dyDescent="0.3"><c r="A171" s="9"><v>166</v></c><c r="B171" s="16" t="s"><v>2758</v></c><c r="C171" s="16" t="s"><v>516</v></c><c r="D171" s="16" t="s"><v>1019</v></c><c r="E171" s="18" t="s"><v>1270</v></c><c r="F171" s="18" t="s"><v>3634</v></c><c r="G171" s="9"/><c r="H171" s="9" t="s"><v>3648</v></c><c r="I171" s="19" t="s"><v>2849</v></c><c r="J171" s="19"/><c r="K171" s="41"/><c r="L171" s="3"/><c r="M171" s="3"/></row><row r="172" spans="1:13" s="5" customFormat="1" x14ac:dyDescent="0.3"><c r="A172" s="13"><v>167</v></c><c r="B172" s="14" t="s"><v>2748</v></c><c r="C172" s="14" t="s"><v>85</v></c><c r="D172" s="14" t="s"><v>1020</v></c><c r="E172" s="20" t="s"><v>1271</v></c><c r="F172" s="24" t="s"><v>3636</v></c><c r="G172" s="13"/><c r="H172" s="13" t="s"><v>3648</v></c><c r="I172" s="21" t="s"><v>2850</v></c><c r="J172" s="21"/><c r="K172" s="41"/><c r="L172" s="3"/><c r="M172" s="3"/></row><row r="173" spans="1:13" s="5" customFormat="1" x14ac:dyDescent="0.3"><c r="A173" s="9"><v>168</v></c><c r="B173" s="16" t="s"><v>2754</v></c><c r="C173" s="16" t="s"><v>2565</v></c><c r="D173" s="22" t="s"><v>2636</v></c><c r="E173" s="22" t="s"><v>1652</v></c><c r="F173" s="22" t="s"><v>3639</v></c><c r="G173" s="9"/><c r="H173" s="9"/><c r="I173" s="23" t="s"><v>2851</v></c><c r="J173" s="23" t="s"><v>3297</v></c><c r="K173" s="41"/><c r="L173" s="3"/><c r="M173" s="3"/></row><row r="174" spans="1:13" s="5" customFormat="1" x14ac:dyDescent="0.3"><c r="A174" s="9"><v>169</v></c><c r="B174" s="16" t="s"><v>2749</v></c><c r="C174" s="16" t="s"><v>800</v></c><c r="D174" s="16" t="s"><v>1021</v></c><c r="E174" s="18" t="s"><v>1272</v></c><c r="F174" s="18" t="s"><v>3634</v></c><c r="G174" s="9"/><c r="H174" s="9" t="s"><v>3648</v></c><c r="I174" s="19"/><c r="J174" s="19" t="s"><v>2252</v></c><c r="K174" s="41"/><c r="L174" s="3"/><c r="M174" s="3"/></row><row r="175" spans="1:13" s="5" customFormat="1" x14ac:dyDescent="0.3"><c r="A175" s="9"><v>170</v></c><c r="B175" s="16" t="s"><v>2755</v></c><c r="C175" s="16" t="s"><v>86</v></c><c r="D175" s="16" t="s"><v>701</v></c><c r="E175" s="18" t="s"><v>1273</v></c><c r="F175" s="18" t="s"><v>3634</v></c><c r="G175" s="9"/><c r="H175" s="9"/><c r="I175" s="19" t="s"><v>3125</v></c><c r="J175" s="19" t="s"><v>3431</v></c><c r="K175" s="41"/><c r="L175" s="3"/><c r="M175" s="3"/></row><row r="176" spans="1:13" s="5" customFormat="1" x14ac:dyDescent="0.3"><c r="A176" s="13"><v>171</v></c><c r="B176" s="14" t="s"><v>2748</v></c><c r="C176" s="14" t="s"><v>87</v></c><c r="D176" s="14" t="s"><v>1022</v></c><c r="E176" s="20" t="s"><v>1274</v></c><c r="F176" s="20" t="s"><v>3634</v></c><c r="G176" s="13"/><c r="H176" s="13"/><c r="I176" s="21" t="s"><v>3126</v></c><c r="J176" s="21" t="s"><v>3432</v></c><c r="K176" s="41"/><c r="L176" s="3"/><c r="M176" s="3"/></row><row r="177" spans="1:13" s="5" customFormat="1" x14ac:dyDescent="0.3"><c r="A177" s="9"><v>172</v></c><c r="B177" s="16" t="s"><v>2771</v></c><c r="C177" s="16" t="s"><v>88</v></c><c r="D177" s="16" t="s"><v>1023</v></c><c r="E177" s="18" t="s"><v>1275</v></c><c r="F177" s="18" t="s"><v>3634</v></c><c r="G177" s="9"/><c r="H177" s="9"/><c r="I177" s="19" t="s"><v>3127</v></c><c r="J177" s="19"/><c r="K177" s="41"/><c r="L177" s="3"/><c r="M177" s="3"/></row><row r="178" spans="1:13" s="5" customFormat="1" x14ac:dyDescent="0.3"><c r="A178" s="13"><v>173</v></c><c r="B178" s="14" t="s"><v>2748</v></c><c r="C178" s="14" t="s"><v>89</v></c><c r="D178" s="14" t="s"><v>1024</v></c><c r="E178" s="20" t="s"><v>1276</v></c><c r="F178" s="20" t="s"><v>3634</v></c><c r="G178" s="13"/><c r="H178" s="13"/><c r="I178" s="21" t="s"><v>3128</v></c><c r="J178" s="21"/><c r="K178" s="41"/><c r="L178" s="3"/><c r="M178" s="3"/></row><row r="179" spans="1:13" s="5" customFormat="1" x14ac:dyDescent="0.3"><c r="A179" s="9"><v>174</v></c><c r="B179" s="16" t="s"><v>2749</v></c><c r="C179" s="16" t="s"><v>721</v></c><c r="D179" s="16" t="s"><v>1025</v></c><c r="E179" s="18" t="s"><v>1277</v></c><c r="F179" s="18" t="s"><v>3633</v></c><c r="G179" s="9"/><c r="H179" s="9"/><c r="I179" s="19" t="s"><v>2852</v></c><c r="J179" s="19" t="s"><v>2252</v></c><c r="K179" s="41"/><c r="L179" s="3"/><c r="M179" s="3"/></row><row r="180" spans="1:13" s="5" customFormat="1" x14ac:dyDescent="0.3"><c r="A180" s="13"><v>175</v></c><c r="B180" s="14" t="s"><v>2748</v></c><c r="C180" s="14" t="s"><v>90</v></c><c r="D180" s="14" t="s"><v>702</v></c><c r="E180" s="20" t="s"><v>1188</v></c><c r="F180" s="20" t="s"><v>3633</v></c><c r="G180" s="13"/><c r="H180" s="13"/><c r="I180" s="21"/><c r="J180" s="21" t="s"><v>2252</v></c><c r="K180" s="41"/><c r="L180" s="3"/><c r="M180" s="3"/></row><row r="181" spans="1:13" s="5" customFormat="1" x14ac:dyDescent="0.3"><c r="A181" s="9"><v>176</v></c><c r="B181" s="16" t="s"><v>2751</v></c><c r="C181" s="16" t="s"><v>572</v></c><c r="D181" s="16" t="s"><v>703</v></c><c r="E181" s="18" t="s"><v>1279</v></c><c r="F181" s="22" t="s"><v>3639</v></c><c r="G181" s="9" t="s"><v>3643</v></c><c r="H181" s="9"/><c r="I181" s="19" t="s"><v>3085</v></c><c r="J181" s="19" t="s"><v>3402</v></c><c r="K181" s="41"/><c r="L181" s="3"/><c r="M181" s="3"/></row><row r="182" spans="1:13" s="5" customFormat="1" x14ac:dyDescent="0.3"><c r="A182" s="9"><v>177</v></c><c r="B182" s="16" t="s"><v>2768</v></c><c r="C182" s="16" t="s"><v>573</v></c><c r="D182" s="16" t="s"><v>704</v></c><c r="E182" s="18" t="s"><v>1280</v></c><c r="F182" s="18" t="s"><v>3634</v></c><c r="G182" s="9"/><c r="H182" s="9" t="s"><v>3648</v></c><c r="I182" s="19"/><c r="J182" s="19"/><c r="K182" s="41"/><c r="L182" s="3"/><c r="M182" s="3"/></row><row r="183" spans="1:13" s="5" customFormat="1" x14ac:dyDescent="0.3"><c r="A183" s="9"><v>178</v></c><c r="B183" s="16" t="s"><v>2754</v></c><c r="C183" s="16" t="s"><v>2375</v></c><c r="D183" s="22" t="s"><v>2450</v></c><c r="E183" s="22" t="s"><v>2076</v></c><c r="F183" s="22" t="s"><v>3639</v></c><c r="G183" s="9" t="s"><v>3643</v></c><c r="H183" s="9"/><c r="I183" s="23" t="s"><v>3129</v></c><c r="J183" s="23" t="s"><v>3309</v></c><c r="K183" s="41"/><c r="L183" s="3"/><c r="M183" s="3"/></row><row r="184" spans="1:13" s="5" customFormat="1" x14ac:dyDescent="0.3"><c r="A184" s="9"><v>179</v></c><c r="B184" s="16" t="s"><v>2754</v></c><c r="C184" s="16" t="s"><v>2599</v></c><c r="D184" s="22" t="s"><v>2637</v></c><c r="E184" s="22" t="s"><v>2638</v></c><c r="F184" s="22" t="s"><v>3639</v></c><c r="G184" s="9" t="s"><v>3643</v></c><c r="H184" s="9"/><c r="I184" s="23" t="s"><v>3283</v></c><c r="J184" s="23" t="s"><v>3298</v></c><c r="K184" s="41"/><c r="L184" s="3"/><c r="M184" s="3"/></row><row r="185" spans="1:13" s="5" customFormat="1" x14ac:dyDescent="0.3"><c r="A185" s="13"><v>180</v></c><c r="B185" s="14" t="s"><v>2748</v></c><c r="C185" s="14" t="s"><v>91</v></c><c r="D185" s="14" t="s"><v>1043</v></c><c r="E185" s="20" t="s"><v>1281</v></c><c r="F185" s="20" t="s"><v>3634</v></c><c r="G185" s="13"/><c r="H185" s="13" t="s"><v>3648</v></c><c r="I185" s="21" t="s"><v>2853</v></c><c r="J185" s="21" t="s"><v>2362</v></c><c r="K185" s="41"/><c r="L185" s="3"/><c r="M185" s="3"/></row><row r="186" spans="1:13" s="5" customFormat="1" x14ac:dyDescent="0.3"><c r="A186" s="13"><v>181</v></c><c r="B186" s="14" t="s"><v>2748</v></c><c r="C186" s="14" t="s"><v>92</v></c><c r="D186" s="14" t="s"><v>1026</v></c><c r="E186" s="20" t="s"><v>1282</v></c><c r="F186" s="20" t="s"><v>3634</v></c><c r="G186" s="13"/><c r="H186" s="13" t="s"><v>3648</v></c><c r="I186" s="21" t="s"><v>2854</v></c><c r="J186" s="21"/><c r="K186" s="41"/><c r="L186" s="3"/><c r="M186" s="3"/></row><row r="187" spans="1:13" s="5" customFormat="1" x14ac:dyDescent="0.3"><c r="A187" s="9"><v>182</v></c><c r="B187" s="16" t="s"><v>2752</v></c><c r="C187" s="16" t="s"><v>831</v></c><c r="D187" s="16" t="s"><v>1027</v></c><c r="E187" s="18" t="s"><v>1283</v></c><c r="F187" s="18" t="s"><v>3634</v></c><c r="G187" s="9"/><c r="H187" s="9"/><c r="I187" s="19" t="s"><v>3130</v></c><c r="J187" s="19"/><c r="K187" s="41"/><c r="L187" s="3"/><c r="M187" s="3"/></row><row r="188" spans="1:13" s="5" customFormat="1" x14ac:dyDescent="0.3"><c r="A188" s="9"><v>183</v></c><c r="B188" s="16" t="s"><v>2749</v></c><c r="C188" s="16" t="s"><v>738</v></c><c r="D188" s="16" t="s"><v>1028</v></c><c r="E188" s="18" t="s"><v>1284</v></c><c r="F188" s="18" t="s"><v>3634</v></c><c r="G188" s="9"/><c r="H188" s="9" t="s"><v>3648</v></c><c r="I188" s="19" t="s"><v>2855</v></c><c r="J188" s="19" t="s"><v>3433</v></c><c r="K188" s="41"/><c r="L188" s="3"/><c r="M188" s="3"/></row><row r="189" spans="1:13" s="5" customFormat="1" x14ac:dyDescent="0.3"><c r="A189" s="9"><v>184</v></c><c r="B189" s="16" t="s"><v>2755</v></c><c r="C189" s="16" t="s"><v>93</v></c><c r="D189" s="16" t="s"><v>705</v></c><c r="E189" s="18" t="s"><v>1188</v></c><c r="F189" s="18" t="s"><v>3634</v></c><c r="G189" s="9"/><c r="H189" s="9" t="s"><v>3648</v></c><c r="I189" s="19"/><c r="J189" s="19" t="s"><v>2252</v></c><c r="K189" s="41"/><c r="L189" s="3"/><c r="M189" s="3"/></row><row r="190" spans="1:13" s="5" customFormat="1" x14ac:dyDescent="0.3"><c r="A190" s="9"><v>185</v></c><c r="B190" s="16" t="s"><v>2752</v></c><c r="C190" s="16" t="s"><v>846</v></c><c r="D190" s="16" t="s"><v>1029</v></c><c r="E190" s="18" t="s"><v>1285</v></c><c r="F190" s="22" t="s"><v>3639</v></c><c r="G190" s="9" t="s"><v>3643</v></c><c r="H190" s="9"/><c r="I190" s="19" t="s"><v>3131</v></c><c r="J190" s="19" t="s"><v>3434</v></c><c r="K190" s="41"/><c r="L190" s="3"/><c r="M190" s="3"/></row><row r="191" spans="1:13" s="5" customFormat="1" x14ac:dyDescent="0.3"><c r="A191" s="9"><v>186</v></c><c r="B191" s="16" t="s"><v>2754</v></c><c r="C191" s="16" t="s"><v>2376</v></c><c r="D191" s="22" t="s"><v>2451</v></c><c r="E191" s="22" t="s"><v>2452</v></c><c r="F191" s="22" t="s"><v>3639</v></c><c r="G191" s="9"/><c r="H191" s="9"/><c r="I191" s="23" t="s"><v>2856</v></c><c r="J191" s="23" t="s"><v>3299</v></c><c r="K191" s="41"/><c r="L191" s="3"/><c r="M191" s="3"/></row><row r="192" spans="1:13" s="5" customFormat="1" x14ac:dyDescent="0.3"><c r="A192" s="13"><v>187</v></c><c r="B192" s="14" t="s"><v>2748</v></c><c r="C192" s="14" t="s"><v>94</v></c><c r="D192" s="25" t="s"><v>1030</v></c><c r="E192" s="20" t="s"><v>1286</v></c><c r="F192" s="20" t="s"><v>3634</v></c><c r="G192" s="13"/><c r="H192" s="13"/><c r="I192" s="21" t="s"><v>3132</v></c><c r="J192" s="21"/><c r="K192" s="41"/><c r="L192" s="3"/><c r="M192" s="3"/></row><row r="193" spans="1:13" s="5" customFormat="1" x14ac:dyDescent="0.3"><c r="A193" s="13"><v>188</v></c><c r="B193" s="14" t="s"><v>2748</v></c><c r="C193" s="14" t="s"><v>95</v></c><c r="D193" s="14" t="s"><v>1031</v></c><c r="E193" s="20" t="s"><v>1287</v></c><c r="F193" s="20" t="s"><v>3634</v></c><c r="G193" s="13"/><c r="H193" s="13"/><c r="I193" s="21" t="s"><v>3133</v></c><c r="J193" s="21"/><c r="K193" s="41"/><c r="L193" s="3"/><c r="M193" s="3"/></row><row r="194" spans="1:13" s="5" customFormat="1" x14ac:dyDescent="0.3"><c r="A194" s="13"><v>189</v></c><c r="B194" s="14" t="s"><v>2748</v></c><c r="C194" s="14" t="s"><v>96</v></c><c r="D194" s="14" t="s"><v>1032</v></c><c r="E194" s="20" t="s"><v>1288</v></c><c r="F194" s="20" t="s"><v>3634</v></c><c r="G194" s="13"/><c r="H194" s="13"/><c r="I194" s="21" t="s"><v>3134</v></c><c r="J194" s="21" t="s"><v>3448</v></c><c r="K194" s="41"/><c r="L194" s="3"/><c r="M194" s="3"/></row><row r="195" spans="1:13" s="5" customFormat="1" x14ac:dyDescent="0.3"><c r="A195" s="9"><v>190</v></c><c r="B195" s="16" t="s"><v>2771</v></c><c r="C195" s="16" t="s"><v>97</v></c><c r="D195" s="16" t="s"><v>1033</v></c><c r="E195" s="18" t="s"><v>1289</v></c><c r="F195" s="18" t="s"><v>3634</v></c><c r="G195" s="9"/><c r="H195" s="9"/><c r="I195" s="19" t="s"><v>3135</v></c><c r="J195" s="19"/><c r="K195" s="41"/><c r="L195" s="3"/><c r="M195" s="3"/></row><row r="196" spans="1:13" s="5" customFormat="1" x14ac:dyDescent="0.3"><c r="A196" s="9"><v>191</v></c><c r="B196" s="16" t="s"><v>2754</v></c><c r="C196" s="16" t="s"><v>2610</v></c><c r="D196" s="16" t="s"><v>2747</v></c><c r="E196" s="18" t="s"><v>2689</v></c><c r="F196" s="18" t="s"><v>3633</v></c><c r="G196" s="9"/><c r="H196" s="9"/><c r="I196" s="19"/><c r="J196" s="19"/><c r="K196" s="41"/><c r="L196" s="3"/><c r="M196" s="3"/></row><row r="197" spans="1:13" s="5" customFormat="1" x14ac:dyDescent="0.3"><c r="A197" s="9"><v>192</v></c><c r="B197" s="16" t="s"><v>2750</v></c><c r="C197" s="16" t="s"><v>98</v></c><c r="D197" s="16" t="s"><v>1034</v></c><c r="E197" s="18" t="s"><v>1290</v></c><c r="F197" s="18" t="s"><v>3634</v></c><c r="G197" s="9"/><c r="H197" s="9"/><c r="I197" s="19" t="s"><v>3136</v></c><c r="J197" s="19"/><c r="K197" s="41"/><c r="L197" s="3"/><c r="M197" s="3"/></row><row r="198" spans="1:13" s="5" customFormat="1" x14ac:dyDescent="0.3"><c r="A198" s="9"><v>193</v></c><c r="B198" s="16" t="s"><v>2754</v></c><c r="C198" s="16" t="s"><v>2597</v></c><c r="D198" s="22" t="s"><v>2661</v></c><c r="E198" s="22" t="s"><v>2639</v></c><c r="F198" s="18" t="s"><v>3634</v></c><c r="G198" s="9"/><c r="H198" s="9"/><c r="I198" s="23" t="s"><v>3137</v></c><c r="J198" s="23"/><c r="K198" s="41"/><c r="L198" s="3"/><c r="M198" s="3"/></row><row r="199" spans="1:13" s="5" customFormat="1" x14ac:dyDescent="0.3"><c r="A199" s="9"><v>194</v></c><c r="B199" s="16" t="s"><v>2758</v></c><c r="C199" s="16" t="s"><v>840</v></c><c r="D199" s="16" t="s"><v>1035</v></c><c r="E199" s="18" t="s"><v>1291</v></c><c r="F199" s="18" t="s"><v>3634</v></c><c r="G199" s="9"/><c r="H199" s="9" t="s"><v>3648</v></c><c r="I199" s="19" t="s"><v>3088</v></c><c r="J199" s="19"/><c r="K199" s="41"/><c r="L199" s="3"/><c r="M199" s="3"/></row><row r="200" spans="1:13" s="5" customFormat="1" x14ac:dyDescent="0.3"><c r="A200" s="9"><v>195</v></c><c r="B200" s="16" t="s"><v>2761</v></c><c r="C200" s="16" t="s"><v>960</v></c><c r="D200" s="16" t="s"><v>1036</v></c><c r="E200" s="18" t="s"><v>1292</v></c><c r="F200" s="22" t="s"><v>3639</v></c><c r="G200" s="9"/><c r="H200" s="9"/><c r="I200" s="19" t="s"><v>2857</v></c><c r="J200" s="19" t="s"><v>3435</v></c><c r="K200" s="41"/><c r="L200" s="3"/><c r="M200" s="3"/></row><row r="201" spans="1:13" s="5" customFormat="1" x14ac:dyDescent="0.3"><c r="A201" s="9"><v>196</v></c><c r="B201" s="16" t="s"><v>2759</v></c><c r="C201" s="16" t="s"><v>515</v></c><c r="D201" s="16" t="s"><v>1037</v></c><c r="E201" s="18" t="s"><v>1293</v></c><c r="F201" s="18" t="s"><v>3634</v></c><c r="G201" s="9"/><c r="H201" s="9"/><c r="I201" s="19" t="s"><v>3138</v></c><c r="J201" s="19"/><c r="K201" s="41"/><c r="L201" s="3"/><c r="M201" s="3"/></row><row r="202" spans="1:13" s="5" customFormat="1" x14ac:dyDescent="0.3"><c r="A202" s="9"><v>197</v></c><c r="B202" s="16" t="s"><v>2770</v></c><c r="C202" s="16" t="s"><v>99</v></c><c r="D202" s="16" t="s"><v>706</v></c><c r="E202" s="18" t="s"><v>1294</v></c><c r="F202" s="18" t="s"><v>3634</v></c><c r="G202" s="9"/><c r="H202" s="9" t="s"><v>3648</v></c><c r="I202" s="19" t="s"><v>2858</v></c><c r="J202" s="19" t="s"><v>2252</v></c><c r="K202" s="41"/><c r="L202" s="3"/><c r="M202" s="3"/></row><row r="203" spans="1:13" s="5" customFormat="1" x14ac:dyDescent="0.3"><c r="A203" s="9"><v>198</v></c><c r="B203" s="16" t="s"><v>2779</v></c><c r="C203" s="16" t="s"><v>630</v></c><c r="D203" s="18" t="s"><v>2022</v></c><c r="E203" s="18" t="s"><v>2023</v></c><c r="F203" s="22" t="s"><v>3639</v></c><c r="G203" s="9" t="s"><v>3643</v></c><c r="H203" s="9"/><c r="I203" s="19" t="s"><v>3085</v></c><c r="J203" s="19" t="s"><v>3402</v></c><c r="K203" s="41"/><c r="L203" s="3"/><c r="M203" s="3"/></row><row r="204" spans="1:13" s="5" customFormat="1" x14ac:dyDescent="0.3"><c r="A204" s="13"><v>199</v></c><c r="B204" s="14" t="s"><v>2748</v></c><c r="C204" s="14" t="s"><v>100</v></c><c r="D204" s="14" t="s"><v>1038</v></c><c r="E204" s="20" t="s"><v>1295</v></c><c r="F204" s="24" t="s"><v>3636</v></c><c r="G204" s="13"/><c r="H204" s="13" t="s"><v>3648</v></c><c r="I204" s="21" t="s"><v>2859</v></c><c r="J204" s="21" t="s"><v>2252</v></c><c r="K204" s="41"/><c r="L204" s="3"/><c r="M204" s="3"/></row><row r="205" spans="1:13" s="5" customFormat="1" x14ac:dyDescent="0.3"><c r="A205" s="13"><v>200</v></c><c r="B205" s="14" t="s"><v>2748</v></c><c r="C205" s="14" t="s"><v>101</v></c><c r="D205" s="14" t="s"><v>707</v></c><c r="E205" s="20" t="s"><v>1296</v></c><c r="F205" s="20" t="s"><v>3634</v></c><c r="G205" s="13"/><c r="H205" s="13" t="s"><v>3648</v></c><c r="I205" s="21" t="s"><v>2682</v></c><c r="J205" s="21" t="s"><v>2252</v></c><c r="K205" s="41"/><c r="L205" s="3"/><c r="M205" s="3"/></row><row r="206" spans="1:13" s="5" customFormat="1" x14ac:dyDescent="0.3"><c r="A206" s="9"><v>201</v></c><c r="B206" s="16" t="s"><v>2754</v></c><c r="C206" s="16" t="s"><v>2553</v></c><c r="D206" s="22" t="s"><v>2640</v></c><c r="E206" s="22" t="s"><v>2102</v></c><c r="F206" s="18" t="s"><v>3633</v></c><c r="G206" s="9"/><c r="H206" s="9"/><c r="I206" s="23" t="s"><v>2860</v></c><c r="J206" s="23" t="s"><v>3300</v></c><c r="K206" s="41"/><c r="L206" s="3"/><c r="M206" s="3"/></row><row r="207" spans="1:13" s="5" customFormat="1" x14ac:dyDescent="0.3"><c r="A207" s="9"><v>202</v></c><c r="B207" s="16" t="s"><v>2750</v></c><c r="C207" s="16" t="s"><v>519</v></c><c r="D207" s="16" t="s"><v>708</v></c><c r="E207" s="18" t="s"><v>1297</v></c><c r="F207" s="22" t="s"><v>3639</v></c><c r="G207" s="9" t="s"><v>3643</v></c><c r="H207" s="9"/><c r="I207" s="19" t="s"><v>3085</v></c><c r="J207" s="19" t="s"><v>3402</v></c><c r="K207" s="41"/><c r="L207" s="3"/><c r="M207" s="3"/></row><row r="208" spans="1:13" s="5" customFormat="1" x14ac:dyDescent="0.3"><c r="A208" s="9"><v>203</v></c><c r="B208" s="16" t="s"><v>2749</v></c><c r="C208" s="16" t="s"><v>971</v></c><c r="D208" s="16" t="s"><v>1039</v></c><c r="E208" s="18" t="s"><v>1298</v></c><c r="F208" s="22" t="s"><v>3636</v></c><c r="G208" s="9"/><c r="H208" s="9" t="s"><v>3648</v></c><c r="I208" s="19" t="s"><v>2861</v></c><c r="J208" s="19" t="s"><v>3436</v></c><c r="K208" s="41"/><c r="L208" s="3"/><c r="M208" s="3"/></row><row r="209" spans="1:13" s="5" customFormat="1" x14ac:dyDescent="0.3"><c r="A209" s="9"><v>204</v></c><c r="B209" s="16" t="s"><v>2750</v></c><c r="C209" s="16" t="s"><v>102</v></c><c r="D209" s="16" t="s"><v>709</v></c><c r="E209" s="18" t="s"><v>1285</v></c><c r="F209" s="18" t="s"><v>3634</v></c><c r="G209" s="9" t="s"><v>3642</v></c><c r="H209" s="9" t="s"><v>3648</v></c><c r="I209" s="19" t="s"><v>2862</v></c><c r="J209" s="19" t="s"><v>3437</v></c><c r="K209" s="41"/><c r="L209" s="3"/><c r="M209" s="3"/></row><row r="210" spans="1:13" s="5" customFormat="1" x14ac:dyDescent="0.3"><c r="A210" s="13"><v>205</v></c><c r="B210" s="14" t="s"><v>2748</v></c><c r="C210" s="14" t="s"><v>103</v></c><c r="D210" s="14" t="s"><v>1040</v></c><c r="E210" s="20" t="s"><v>1299</v></c><c r="F210" s="20" t="s"><v>3634</v></c><c r="G210" s="13"/><c r="H210" s="13"/><c r="I210" s="21" t="s"><v>3139</v></c><c r="J210" s="21"/><c r="K210" s="41"/><c r="L210" s="3"/><c r="M210" s="3"/></row><row r="211" spans="1:13" s="5" customFormat="1" ht="14.25" customHeight="1" x14ac:dyDescent="0.3"><c r="A211" s="9"><v>206</v></c><c r="B211" s="16" t="s"><v>2759</v></c><c r="C211" s="16" t="s"><v>752</v></c><c r="D211" s="16" t="s"><v>1041</v></c><c r="E211" s="18" t="s"><v>1300</v></c><c r="F211" s="18" t="s"><v>3633</v></c><c r="G211" s="9"/><c r="H211" s="9"/><c r="I211" s="19" t="s"><v>2863</v></c><c r="J211" s="19" t="s"><v>2252</v></c><c r="K211" s="41"/><c r="L211" s="3"/><c r="M211" s="3"/></row><row r="212" spans="1:13" s="5" customFormat="1" ht="14.25" customHeight="1" x14ac:dyDescent="0.3"><c r="A212" s="9"><v>207</v></c><c r="B212" s="16" t="s"><v>2751</v></c><c r="C212" s="16" t="s"><v>104</v></c><c r="D212" s="16" t="s"><v>1042</v></c><c r="E212" s="18" t="s"><v>2506</v></c><c r="F212" s="22" t="s"><v>3639</v></c><c r="G212" s="9"/><c r="H212" s="9"/><c r="I212" s="19" t="s"><v>3284</v></c><c r="J212" s="19"/><c r="K212" s="41"/><c r="L212" s="3"/><c r="M212" s="3"/></row><row r="213" spans="1:13" s="5" customFormat="1" ht="14.25" customHeight="1" x14ac:dyDescent="0.3"><c r="A213" s="9"><v>208</v></c><c r="B213" s="16" t="s"><v>2776</v></c><c r="C213" s="16" t="s"><v>105</v></c><c r="D213" s="16" t="s"><v>710</v></c><c r="E213" s="18" t="s"><v>1301</v></c><c r="F213" s="18" t="s"><v>3634</v></c><c r="G213" s="9"/><c r="H213" s="9"/><c r="I213" s="19" t="s"><v>3140</v></c><c r="J213" s="19" t="s"><v>3438</v></c><c r="K213" s="41"/><c r="L213" s="3"/><c r="M213" s="3"/></row><row r="214" spans="1:13" s="5" customFormat="1" ht="14.25" customHeight="1" x14ac:dyDescent="0.3"><c r="A214" s="9"><v>209</v></c><c r="B214" s="16" t="s"><v>2760</v></c><c r="C214" s="16" t="s"><v>487</v></c><c r="D214" s="16" t="s"><v>711</v></c><c r="E214" s="18" t="s"><v>1302</v></c><c r="F214" s="18" t="s"><v>3633</v></c><c r="G214" s="9"/><c r="H214" s="9"/><c r="I214" s="19" t="s"><v>2864</v></c><c r="J214" s="19" t="s"><v>3439</v></c><c r="K214" s="41"/><c r="L214" s="3"/><c r="M214" s="3"/></row><row r="215" spans="1:13" s="5" customFormat="1" x14ac:dyDescent="0.3"><c r="A215" s="13"><v>210</v></c><c r="B215" s="14" t="s"><v>2748</v></c><c r="C215" s="14" t="s"><v>106</v></c><c r="D215" s="14" t="s"><v>1044</v></c><c r="E215" s="20" t="s"><v>1303</v></c><c r="F215" s="20" t="s"><v>3634</v></c><c r="G215" s="13"/><c r="H215" s="13" t="s"><v>3648</v></c><c r="I215" s="21" t="s"><v>3080</v></c><c r="J215" s="21" t="s"><v>2252</v></c><c r="K215" s="41"/><c r="L215" s="3"/><c r="M215" s="3"/></row><row r="216" spans="1:13" s="5" customFormat="1" x14ac:dyDescent="0.3"><c r="A216" s="13"><v>211</v></c><c r="B216" s="14" t="s"><v>2748</v></c><c r="C216" s="14" t="s"><v>107</v></c><c r="D216" s="14" t="s"><v>712</v></c><c r="E216" s="20" t="s"><v>1304</v></c><c r="F216" s="20" t="s"><v>3634</v></c><c r="G216" s="13"/><c r="H216" s="13" t="s"><v>3648</v></c><c r="I216" s="21" t="s"><v>3080</v></c><c r="J216" s="21" t="s"><v>2252</v></c><c r="K216" s="41"/><c r="L216" s="3"/><c r="M216" s="3"/></row><row r="217" spans="1:13" s="5" customFormat="1" x14ac:dyDescent="0.3"><c r="A217" s="13"><v>212</v></c><c r="B217" s="14" t="s"><v>2748</v></c><c r="C217" s="14" t="s"><v>108</v></c><c r="D217" s="14" t="s"><v>1045</v></c><c r="E217" s="20" t="s"><v>1305</v></c><c r="F217" s="20" t="s"><v>3634</v></c><c r="G217" s="13"/><c r="H217" s="13" t="s"><v>3648</v></c><c r="I217" s="21" t="s"><v>3080</v></c><c r="J217" s="21" t="s"><v>2252</v></c><c r="K217" s="41"/><c r="L217" s="3"/><c r="M217" s="3"/></row><row r="218" spans="1:13" s="5" customFormat="1" ht="13.5" customHeight="1" x14ac:dyDescent="0.3"><c r="A218" s="9"><v>213</v></c><c r="B218" s="16" t="s"><v>2768</v></c><c r="C218" s="16" t="s"><v>109</v></c><c r="D218" s="16" t="s"><v>713</v></c><c r="E218" s="18" t="s"><v>1306</v></c><c r="F218" s="18" t="s"><v>3634</v></c><c r="G218" s="9"/><c r="H218" s="9" t="s"><v>3648</v></c><c r="I218" s="19"/><c r="J218" s="19" t="s"><v>3440</v></c><c r="K218" s="41"/><c r="L218" s="3"/><c r="M218" s="3"/></row><row r="219" spans="1:13" s="5" customFormat="1" x14ac:dyDescent="0.3"><c r="A219" s="9"><v>214</v></c><c r="B219" s="16" t="s"><v>2755</v></c><c r="C219" s="16" t="s"><v>110</v></c><c r="D219" s="16" t="s"><v>714</v></c><c r="E219" s="18" t="s"><v>1046</v></c><c r="F219" s="18" t="s"><v>3633</v></c><c r="G219" s="9"/><c r="H219" s="9"/><c r="I219" s="19"/><c r="J219" s="19" t="s"><v>2252</v></c><c r="K219" s="41"/><c r="L219" s="3"/><c r="M219" s="3"/></row><row r="220" spans="1:13" s="5" customFormat="1" x14ac:dyDescent="0.3"><c r="A220" s="9"><v>215</v></c><c r="B220" s="16" t="s"><v>2773</v></c><c r="C220" s="16" t="s"><v>111</v></c><c r="D220" s="16" t="s"><v>1047</v></c><c r="E220" s="18" t="s"><v>1307</v></c><c r="F220" s="18" t="s"><v>3634</v></c><c r="G220" s="9"/><c r="H220" s="9" t="s"><v>3648</v></c><c r="I220" s="19" t="s"><v>2865</v></c><c r="J220" s="19"/><c r="K220" s="41"/><c r="L220" s="3"/><c r="M220" s="3"/></row><row r="221" spans="1:13" s="5" customFormat="1" x14ac:dyDescent="0.3"><c r="A221" s="9"><v>216</v></c><c r="B221" s="16" t="s"><v>2773</v></c><c r="C221" s="16" t="s"><v>112</v></c><c r="D221" s="16" t="s"><v>715</v></c><c r="E221" s="18" t="s"><v>1308</v></c><c r="F221" s="18" t="s"><v>3634</v></c><c r="G221" s="9"/><c r="H221" s="9" t="s"><v>3648</v></c><c r="I221" s="19" t="s"><v>2866</v></c><c r="J221" s="19" t="s"><v>3441</v></c><c r="K221" s="41"/><c r="L221" s="3"/><c r="M221" s="3"/></row><row r="222" spans="1:13" s="5" customFormat="1" x14ac:dyDescent="0.3"><c r="A222" s="9"><v>217</v></c><c r="B222" s="16" t="s"><v>2772</v></c><c r="C222" s="16" t="s"><v>113</v></c><c r="D222" s="16" t="s"><v>716</v></c><c r="E222" s="18" t="s"><v>1188</v></c><c r="F222" s="18" t="s"><v>3634</v></c><c r="G222" s="9"/><c r="H222" s="9" t="s"><v>3648</v></c><c r="I222" s="19" t="s"><v>2867</v></c><c r="J222" s="19" t="s"><v>2252</v></c><c r="K222" s="41"/><c r="L222" s="3"/><c r="M222" s="3"/></row><row r="223" spans="1:13" s="5" customFormat="1" x14ac:dyDescent="0.3"><c r="A223" s="9"><v>218</v></c><c r="B223" s="16" t="s"><v>2772</v></c><c r="C223" s="16" t="s"><v>114</v></c><c r="D223" s="16" t="s"><v>717</v></c><c r="E223" s="18" t="s"><v>1309</v></c><c r="F223" s="18" t="s"><v>3634</v></c><c r="G223" s="9"/><c r="H223" s="9" t="s"><v>3648</v></c><c r="I223" s="19" t="s"><v>2868</v></c><c r="J223" s="19" t="s"><v>3442</v></c><c r="K223" s="41"/><c r="L223" s="3"/><c r="M223" s="3"/></row><row r="224" spans="1:13" s="5" customFormat="1" x14ac:dyDescent="0.3"><c r="A224" s="9"><v>219</v></c><c r="B224" s="16" t="s"><v>2749</v></c><c r="C224" s="16" t="s"><v>958</v></c><c r="D224" s="16" t="s"><v>1048</v></c><c r="E224" s="18" t="s"><v>1310</v></c><c r="F224" s="18" t="s"><v>3634</v></c><c r="G224" s="9"/><c r="H224" s="9"/><c r="I224" s="19" t="s"><v>3141</v></c><c r="J224" s="19"/><c r="K224" s="41"/><c r="L224" s="3"/><c r="M224" s="3"/></row><row r="225" spans="1:13" s="5" customFormat="1" x14ac:dyDescent="0.3"><c r="A225" s="9"><v>220</v></c><c r="B225" s="16" t="s"><v>2749</v></c><c r="C225" s="16" t="s"><v>496</v></c><c r="D225" s="16" t="s"><v>1049</v></c><c r="E225" s="18" t="s"><v>1311</v></c><c r="F225" s="18" t="s"><v>3634</v></c><c r="G225" s="9"/><c r="H225" s="9" t="s"><v>3648</v></c><c r="I225" s="19" t="s"><v>3142</v></c><c r="J225" s="19"/><c r="K225" s="41"/><c r="L225" s="3"/><c r="M225" s="3"/></row><row r="226" spans="1:13" s="5" customFormat="1" x14ac:dyDescent="0.3"><c r="A226" s="9"><v>221</v></c><c r="B226" s="16" t="s"><v>2768</v></c><c r="C226" s="16" t="s"><v>115</v></c><c r="D226" s="16" t="s"><v>1050</v></c><c r="E226" s="18" t="s"><v>1312</v></c><c r="F226" s="18" t="s"><v>3634</v></c><c r="G226" s="9"/><c r="H226" s="9"/><c r="I226" s="19" t="s"><v>3143</v></c><c r="J226" s="19"/><c r="K226" s="41"/><c r="L226" s="3"/><c r="M226" s="3"/></row><row r="227" spans="1:13" s="5" customFormat="1" x14ac:dyDescent="0.3"><c r="A227" s="9"><v>222</v></c><c r="B227" s="16" t="s"><v>2773</v></c><c r="C227" s="16" t="s"><v>116</v></c><c r="D227" s="16" t="s"><v>1051</v></c><c r="E227" s="18" t="s"><v>1313</v></c><c r="F227" s="18" t="s"><v>3634</v></c><c r="G227" s="9"/><c r="H227" s="9" t="s"><v>3648</v></c><c r="I227" s="19" t="s"><v>2869</v></c><c r="J227" s="19"/><c r="K227" s="41"/><c r="L227" s="3"/><c r="M227" s="3"/></row><row r="228" spans="1:13" s="5" customFormat="1" x14ac:dyDescent="0.3"><c r="A228" s="9"><v>223</v></c><c r="B228" s="16" t="s"><v>2761</v></c><c r="C228" s="16" t="s"><v>763</v></c><c r="D228" s="22" t="s"><v>2024</v></c><c r="E228" s="22" t="s"><v>2025</v></c><c r="F228" s="22" t="s"><v>3639</v></c><c r="G228" s="9" t="s"><v>3643</v></c><c r="H228" s="9"/><c r="I228" s="23" t="s"><v>3085</v></c><c r="J228" s="23" t="s"><v>3285</v></c><c r="K228" s="41"/><c r="L228" s="3"/><c r="M228" s="3"/></row><row r="229" spans="1:13" s="5" customFormat="1" x14ac:dyDescent="0.3"><c r="A229" s="9"><v>224</v></c><c r="B229" s="16" t="s"><v>2749</v></c><c r="C229" s="16" t="s"><v>574</v></c><c r="D229" s="18" t="s"><v>2026</v></c><c r="E229" s="18" t="s"><v>1512</v></c><c r="F229" s="18" t="s"><v>3634</v></c><c r="G229" s="9"/><c r="H229" s="9" t="s"><v>3648</v></c><c r="I229" s="19" t="s"><v>2870</v></c><c r="J229" s="19" t="s"><v>3443</v></c><c r="K229" s="41"/><c r="L229" s="3"/><c r="M229" s="3"/></row><row r="230" spans="1:13" s="5" customFormat="1" x14ac:dyDescent="0.3"><c r="A230" s="9"><v>225</v></c><c r="B230" s="16" t="s"><v>2750</v></c><c r="C230" s="16" t="s"><v>117</v></c><c r="D230" s="16" t="s"><v>1052</v></c><c r="E230" s="18" t="s"><v>1314</v></c><c r="F230" s="22" t="s"><v>3639</v></c><c r="G230" s="9" t="s"><v>3641</v></c><c r="H230" s="9"/><c r="I230" s="19" t="s"><v>3301</v></c><c r="J230" s="19" t="s"><v>3444</v></c><c r="K230" s="41"/><c r="L230" s="3"/><c r="M230" s="3"/></row><row r="231" spans="1:13" s="5" customFormat="1" x14ac:dyDescent="0.3"><c r="A231" s="9"><v>226</v></c><c r="B231" s="16" t="s"><v>2761</v></c><c r="C231" s="16" t="s"><v>774</v></c><c r="D231" s="16" t="s"><v>1053</v></c><c r="E231" s="18" t="s"><v>1315</v></c><c r="F231" s="22" t="s"><v>3639</v></c><c r="G231" s="9" t="s"><v>3643</v></c><c r="H231" s="9"/><c r="I231" s="19" t="s"><v>3301</v></c><c r="J231" s="19" t="s"><v>3445</v></c><c r="K231" s="41"/><c r="L231" s="3"/><c r="M231" s="3"/></row><row r="232" spans="1:13" s="5" customFormat="1" x14ac:dyDescent="0.3"><c r="A232" s="9"><v>227</v></c><c r="B232" s="16" t="s"><v>2768</v></c><c r="C232" s="16" t="s"><v>118</v></c><c r="D232" s="16" t="s"><v>1054</v></c><c r="E232" s="18" t="s"><v>1316</v></c><c r="F232" s="18" t="s"><v>3634</v></c><c r="G232" s="9"/><c r="H232" s="9" t="s"><v>3648</v></c><c r="I232" s="19" t="s"><v>2871</v></c><c r="J232" s="19" t="s"><v>3449</v></c><c r="K232" s="41"/><c r="L232" s="3"/><c r="M232" s="3"/></row><row r="233" spans="1:13" s="5" customFormat="1" x14ac:dyDescent="0.3"><c r="A233" s="13"><v>228</v></c><c r="B233" s="14" t="s"><v>2748</v></c><c r="C233" s="14" t="s"><v>119</v></c><c r="D233" s="14" t="s"><v>1055</v></c><c r="E233" s="20" t="s"><v>1317</v></c><c r="F233" s="20" t="s"><v>3633</v></c><c r="G233" s="13"/><c r="H233" s="13"/><c r="I233" s="21" t="s"><v>2872</v></c><c r="J233" s="21" t="s"><v>2718</v></c><c r="K233" s="41"/><c r="L233" s="3"/><c r="M233" s="3"/></row><row r="234" spans="1:13" s="5" customFormat="1" x14ac:dyDescent="0.3"><c r="A234" s="13"><v>229</v></c><c r="B234" s="14" t="s"><v>2748</v></c><c r="C234" s="14" t="s"><v>120</v></c><c r="D234" s="14" t="s"><v>1056</v></c><c r="E234" s="20" t="s"><v>1318</v></c><c r="F234" s="20" t="s"><v>3634</v></c><c r="G234" s="13"/><c r="H234" s="13"/><c r="I234" s="21" t="s"><v>3144</v></c><c r="J234" s="21"/><c r="K234" s="41"/><c r="L234" s="3"/><c r="M234" s="3"/></row><row r="235" spans="1:13" s="5" customFormat="1" x14ac:dyDescent="0.3"><c r="A235" s="9"><v>230</v></c><c r="B235" s="16" t="s"><v>2761</v></c><c r="C235" s="16" t="s"><v>945</v></c><c r="D235" s="16" t="s"><v>1057</v></c><c r="E235" s="18" t="s"><v>1319</v></c><c r="F235" s="18" t="s"><v>3634</v></c><c r="G235" s="9"/><c r="H235" s="9" t="s"><v>3648</v></c><c r="I235" s="19" t="s"><v>2794</v></c><c r="J235" s="19" t="s"><v>644</v></c><c r="K235" s="41"/><c r="L235" s="3"/><c r="M235" s="3"/></row><row r="236" spans="1:13" s="5" customFormat="1" x14ac:dyDescent="0.3"><c r="A236" s="13"><v>231</v></c><c r="B236" s="14" t="s"><v>2748</v></c><c r="C236" s="14" t="s"><v>121</v></c><c r="D236" s="14" t="s"><v>1058</v></c><c r="E236" s="20" t="s"><v>1320</v></c><c r="F236" s="20" t="s"><v>3634</v></c><c r="G236" s="13"/><c r="H236" s="13" t="s"><v>3648</v></c><c r="I236" s="21"/><c r="J236" s="21" t="s"><v>2252</v></c><c r="K236" s="41"/><c r="L236" s="3"/><c r="M236" s="3"/></row><row r="237" spans="1:13" s="5" customFormat="1" x14ac:dyDescent="0.3"><c r="A237" s="9"><v>232</v></c><c r="B237" s="16" t="s"><v>2754</v></c><c r="C237" s="16" t="s"><v>2604</v></c><c r="D237" s="22" t="s"><v>2641</v></c><c r="E237" s="22" t="s"><v>2642</v></c><c r="F237" s="18" t="s"><v>3634</v></c><c r="G237" s="9"/><c r="H237" s="9" t="s"><v>3648</v></c><c r="I237" s="23" t="s"><v>2873</v></c><c r="J237" s="23" t="s"><v>3302</v></c><c r="K237" s="41"/><c r="L237" s="3"/><c r="M237" s="3"/></row><row r="238" spans="1:13" s="5" customFormat="1" x14ac:dyDescent="0.3"><c r="A238" s="9"><v>233</v></c><c r="B238" s="16" t="s"><v>2754</v></c><c r="C238" s="16" t="s"><v>2576</v></c><c r="D238" s="22" t="s"><v>2643</v></c><c r="E238" s="22" t="s"><v>2644</v></c><c r="F238" s="18" t="s"><v>3633</v></c><c r="G238" s="9"/><c r="H238" s="9"/><c r="I238" s="23" t="s"><v>2874</v></c><c r="J238" s="23" t="s"><v>3303</v></c><c r="K238" s="41"/><c r="L238" s="3"/><c r="M238" s="3"/></row><row r="239" spans="1:13" s="5" customFormat="1" x14ac:dyDescent="0.3"><c r="A239" s="9"><v>234</v></c><c r="B239" s="16" t="s"><v>2752</v></c><c r="C239" s="16" t="s"><v>939</v></c><c r="D239" s="16" t="s"><v>1059</v></c><c r="E239" s="18" t="s"><v>1321</v></c><c r="F239" s="22" t="s"><v>3639</v></c><c r="G239" s="9" t="s"><v>3643</v></c><c r="H239" s="9"/><c r="I239" s="19" t="s"><v>3145</v></c><c r="J239" s="19" t="s"><v>3402</v></c><c r="K239" s="41"/><c r="L239" s="3"/><c r="M239" s="3"/></row><row r="240" spans="1:13" s="5" customFormat="1" x14ac:dyDescent="0.3"><c r="A240" s="9"><v>235</v></c><c r="B240" s="16" t="s"><v>2771</v></c><c r="C240" s="16" t="s"><v>563</v></c><c r="D240" s="18" t="s"><v>2027</v></c><c r="E240" s="18" t="s"><v>2028</v></c><c r="F240" s="18" t="s"><v>3634</v></c><c r="G240" s="9"/><c r="H240" s="9" t="s"><v>3648</v></c><c r="I240" s="19"/><c r="J240" s="19" t="s"><v>2252</v></c><c r="K240" s="41"/><c r="L240" s="3"/><c r="M240" s="3"/></row><row r="241" spans="1:13" s="5" customFormat="1" x14ac:dyDescent="0.3"><c r="A241" s="9"><v>236</v></c><c r="B241" s="16" t="s"><v>2755</v></c><c r="C241" s="16" t="s"><v>122</v></c><c r="D241" s="16" t="s"><v>1060</v></c><c r="E241" s="18" t="s"><v>1322</v></c><c r="F241" s="18" t="s"><v>3633</v></c><c r="G241" s="9"/><c r="H241" s="9"/><c r="I241" s="19" t="s"><v>2698</v></c><c r="J241" s="19" t="s"><v>2718</v></c><c r="K241" s="41"/><c r="L241" s="3"/><c r="M241" s="3"/></row><row r="242" spans="1:13" s="5" customFormat="1" x14ac:dyDescent="0.3"><c r="A242" s="9"><v>237</v></c><c r="B242" s="16" t="s"><v>2754</v></c><c r="C242" s="16" t="s"><v>2588</v></c><c r="D242" s="22" t="s"><v>2645</v></c><c r="E242" s="22" t="s"><v>2646</v></c><c r="F242" s="22" t="s"><v>3639</v></c><c r="G242" s="9" t="s"><v>3643</v></c><c r="H242" s="9"/><c r="I242" s="23" t="s"><v>3146</v></c><c r="J242" s="23" t="s"><v>3285</v></c><c r="K242" s="41"/><c r="L242" s="3"/><c r="M242" s="3"/></row><row r="243" spans="1:13" s="5" customFormat="1" x14ac:dyDescent="0.3"><c r="A243" s="9"><v>238</v></c><c r="B243" s="16" t="s"><v>2749</v></c><c r="C243" s="16" t="s"><v>730</v></c><c r="D243" s="16" t="s"><v>1061</v></c><c r="E243" s="18" t="s"><v>1323</v></c><c r="F243" s="18" t="s"><v>3634</v></c><c r="G243" s="9"/><c r="H243" s="9" t="s"><v>3648</v></c><c r="I243" s="19" t="s"><v>2875</v></c><c r="J243" s="19" t="s"><v>2252</v></c><c r="K243" s="41"/><c r="L243" s="3"/><c r="M243" s="3"/></row><row r="244" spans="1:13" s="5" customFormat="1" x14ac:dyDescent="0.3"><c r="A244" s="9"><v>239</v></c><c r="B244" s="16" t="s"><v>2752</v></c><c r="C244" s="16" t="s"><v>834</v></c><c r="D244" s="18" t="s"><v>2029</v></c><c r="E244" s="18" t="s"><v>2030</v></c><c r="F244" s="18" t="s"><v>3634</v></c><c r="G244" s="9"/><c r="H244" s="9" t="s"><v>3648</v></c><c r="I244" s="19" t="s"><v>2876</v></c><c r="J244" s="19" t="s"><v>2252</v></c><c r="K244" s="41"/><c r="L244" s="3"/><c r="M244" s="3"/></row><row r="245" spans="1:13" s="5" customFormat="1" x14ac:dyDescent="0.3"><c r="A245" s="9"><v>240</v></c><c r="B245" s="16" t="s"><v>2771</v></c><c r="C245" s="16" t="s"><v>123</v></c><c r="D245" s="16" t="s"><v>1062</v></c><c r="E245" s="18" t="s"><v>1324</v></c><c r="F245" s="18" t="s"><v>3634</v></c><c r="G245" s="9"/><c r="H245" s="9" t="s"><v>3648</v></c><c r="I245" s="19"/><c r="J245" s="19" t="s"><v>2252</v></c><c r="K245" s="41"/><c r="L245" s="3"/><c r="M245" s="3"/></row><row r="246" spans="1:13" s="5" customFormat="1" x14ac:dyDescent="0.3"><c r="A246" s="9"><v>241</v></c><c r="B246" s="16" t="s"><v>2755</v></c><c r="C246" s="16" t="s"><v>124</v></c><c r="D246" s="16" t="s"><v>1063</v></c><c r="E246" s="18" t="s"><v>1325</v></c><c r="F246" s="18" t="s"><v>3633</v></c><c r="G246" s="9"/><c r="H246" s="9"/><c r="I246" s="19"/><c r="J246" s="19" t="s"><v>2252</v></c><c r="K246" s="41"/><c r="L246" s="3"/><c r="M246" s="3"/></row><row r="247" spans="1:13" s="5" customFormat="1" x14ac:dyDescent="0.3"><c r="A247" s="13"><v>242</v></c><c r="B247" s="14" t="s"><v>2748</v></c><c r="C247" s="14" t="s"><v>125</v></c><c r="D247" s="14" t="s"><v>1064</v></c><c r="E247" s="20" t="s"><v>1326</v></c><c r="F247" s="20" t="s"><v>3633</v></c><c r="G247" s="13"/><c r="H247" s="13"/><c r="I247" s="21"/><c r="J247" s="21" t="s"><v>3440</v></c><c r="K247" s="41"/><c r="L247" s="3"/><c r="M247" s="3"/></row><row r="248" spans="1:13" s="5" customFormat="1" x14ac:dyDescent="0.3"><c r="A248" s="9"><v>243</v></c><c r="B248" s="16" t="s"><v>2768</v></c><c r="C248" s="16" t="s"><v>126</v></c><c r="D248" s="16" t="s"><v>1065</v></c><c r="E248" s="18" t="s"><v>1188</v></c><c r="F248" s="18" t="s"><v>3634</v></c><c r="G248" s="9"/><c r="H248" s="9" t="s"><v>3648</v></c><c r="I248" s="19"/><c r="J248" s="19" t="s"><v>2252</v></c><c r="K248" s="41"/><c r="L248" s="3"/><c r="M248" s="3"/></row><row r="249" spans="1:13" s="5" customFormat="1" x14ac:dyDescent="0.3"><c r="A249" s="9"><v>244</v></c><c r="B249" s="16" t="s"><v>2769</v></c><c r="C249" s="16" t="s"><v>127</v></c><c r="D249" s="16" t="s"><v>1066</v></c><c r="E249" s="18" t="s"><v>1327</v></c><c r="F249" s="18" t="s"><v>3634</v></c><c r="G249" s="9"/><c r="H249" s="9" t="s"><v>3648</v></c><c r="I249" s="19"/><c r="J249" s="19" t="s"><v>2252</v></c><c r="K249" s="41"/><c r="L249" s="3"/><c r="M249" s="3"/></row><row r="250" spans="1:13" s="5" customFormat="1" x14ac:dyDescent="0.3"><c r="A250" s="9"><v>245</v></c><c r="B250" s="16" t="s"><v>2769</v></c><c r="C250" s="16" t="s"><v>128</v></c><c r="D250" s="16" t="s"><v>1067</v></c><c r="E250" s="18" t="s"><v>1328</v></c><c r="F250" s="18" t="s"><v>3633</v></c><c r="G250" s="9"/><c r="H250" s="9"/><c r="I250" s="19"/><c r="J250" s="19" t="s"><v>2252</v></c><c r="K250" s="41"/><c r="L250" s="3"/><c r="M250" s="3"/></row><row r="251" spans="1:13" s="5" customFormat="1" x14ac:dyDescent="0.3"><c r="A251" s="9"><v>246</v></c><c r="B251" s="16" t="s"><v>2768</v></c><c r="C251" s="16" t="s"><v>129</v></c><c r="D251" s="16" t="s"><v>1068</v></c><c r="E251" s="18" t="s"><v>1329</v></c><c r="F251" s="18" t="s"><v>3634</v></c><c r="G251" s="9"/><c r="H251" s="9" t="s"><v>3648</v></c><c r="I251" s="19"/><c r="J251" s="19" t="s"><v>2252</v></c><c r="K251" s="41"/><c r="L251" s="3"/><c r="M251" s="3"/></row><row r="252" spans="1:13" s="5" customFormat="1" x14ac:dyDescent="0.3"><c r="A252" s="9"><v>247</v></c><c r="B252" s="16" t="s"><v>2771</v></c><c r="C252" s="16" t="s"><v>130</v></c><c r="D252" s="16" t="s"><v>1055</v></c><c r="E252" s="18" t="s"><v>1195</v></c><c r="F252" s="18" t="s"><v>3633</v></c><c r="G252" s="9"/><c r="H252" s="9"/><c r="I252" s="19" t="s"><v>2877</v></c><c r="J252" s="19" t="s"><v>3450</v></c><c r="K252" s="41"/><c r="L252" s="3"/><c r="M252" s="3"/></row><row r="253" spans="1:13" s="5" customFormat="1" x14ac:dyDescent="0.3"><c r="A253" s="9"><v>248</v></c><c r="B253" s="16" t="s"><v>2755</v></c><c r="C253" s="16" t="s"><v>131</v></c><c r="D253" s="16" t="s"><v>1069</v></c><c r="E253" s="18" t="s"><v>1195</v></c><c r="F253" s="18" t="s"><v>3633</v></c><c r="G253" s="9"/><c r="H253" s="9"/><c r="I253" s="19"/><c r="J253" s="19" t="s"><v>2252</v></c><c r="K253" s="41"/><c r="L253" s="3"/><c r="M253" s="3"/></row><row r="254" spans="1:13" s="5" customFormat="1" x14ac:dyDescent="0.3"><c r="A254" s="9"><v>249</v></c><c r="B254" s="16" t="s"><v>2771</v></c><c r="C254" s="16" t="s"><v>132</v></c><c r="D254" s="16" t="s"><v>1070</v></c><c r="E254" s="18" t="s"><v>1195</v></c><c r="F254" s="18" t="s"><v>3633</v></c><c r="G254" s="9"/><c r="H254" s="9"/><c r="I254" s="19"/><c r="J254" s="19" t="s"><v>2252</v></c><c r="K254" s="41"/><c r="L254" s="3"/><c r="M254" s="3"/></row><row r="255" spans="1:13" s="5" customFormat="1" x14ac:dyDescent="0.3"><c r="A255" s="9"><v>250</v></c><c r="B255" s="16" t="s"><v>2768</v></c><c r="C255" s="16" t="s"><v>133</v></c><c r="D255" s="16" t="s"><v>1071</v></c><c r="E255" s="18" t="s"><v>1330</v></c><c r="F255" s="16" t="s"><v>3638</v></c><c r="G255" s="9"/><c r="H255" s="9" t="s"><v>3648</v></c><c r="I255" s="19" t="s"><v>2878</v></c><c r="J255" s="19" t="s"><v>2252</v></c><c r="K255" s="41"/><c r="L255" s="3"/><c r="M255" s="3"/></row><row r="256" spans="1:13" s="5" customFormat="1" x14ac:dyDescent="0.3"><c r="A256" s="9"><v>251</v></c><c r="B256" s="16" t="s"><v>2755</v></c><c r="C256" s="16" t="s"><v>134</v></c><c r="D256" s="16" t="s"><v>1072</v></c><c r="E256" s="18" t="s"><v>1195</v></c><c r="F256" s="18" t="s"><v>3634</v></c><c r="G256" s="9"/><c r="H256" s="9" t="s"><v>3648</v></c><c r="I256" s="19"/><c r="J256" s="19" t="s"><v>2252</v></c><c r="K256" s="41"/><c r="L256" s="3"/><c r="M256" s="3"/></row><row r="257" spans="1:13" s="5" customFormat="1" x14ac:dyDescent="0.3"><c r="A257" s="9"><v>252</v></c><c r="B257" s="16" t="s"><v>2749</v></c><c r="C257" s="16" t="s"><v>513</v></c><c r="D257" s="18" t="s"><v>2337</v></c><c r="E257" s="18" t="s"><v>2031</v></c><c r="F257" s="18" t="s"><v>3634</v></c><c r="G257" s="9"/><c r="H257" s="9" t="s"><v>3648</v></c><c r="I257" s="19" t="s"><v>2879</v></c><c r="J257" s="19"/><c r="K257" s="41"/><c r="L257" s="3"/><c r="M257" s="3"/></row><row r="258" spans="1:13" s="5" customFormat="1" x14ac:dyDescent="0.3"><c r="A258" s="9"><v>253</v></c><c r="B258" s="16" t="s"><v>2749</v></c><c r="C258" s="16" t="s"><v>963</v></c><c r="D258" s="16" t="s"><v>1073</v></c><c r="E258" s="18" t="s"><v>1331</v></c><c r="F258" s="18" t="s"><v>3634</v></c><c r="G258" s="9"/><c r="H258" s="9" t="s"><v>3648</v></c><c r="I258" s="19" t="s"><v>2880</v></c><c r="J258" s="19" t="s"><v>3451</v></c><c r="K258" s="41"/><c r="L258" s="3"/><c r="M258" s="3"/></row><row r="259" spans="1:13" s="5" customFormat="1" x14ac:dyDescent="0.3"><c r="A259" s="13"><v>254</v></c><c r="B259" s="14" t="s"><v>2748</v></c><c r="C259" s="14" t="s"><v>135</v></c><c r="D259" s="14" t="s"><v>1074</v></c><c r="E259" s="20" t="s"><v>1332</v></c><c r="F259" s="24" t="s"><v>3639</v></c><c r="G259" s="13"/><c r="H259" s="13" t="s"><v>3648</v></c><c r="I259" s="21"/><c r="J259" s="21" t="s"><v>2252</v></c><c r="K259" s="41"/><c r="L259" s="3"/><c r="M259" s="3"/></row><row r="260" spans="1:13" s="5" customFormat="1" x14ac:dyDescent="0.3"><c r="A260" s="9"><v>255</v></c><c r="B260" s="16" t="s"><v>2754</v></c><c r="C260" s="16" t="s"><v>2552</v></c><c r="D260" s="22" t="s"><v>2647</v></c><c r="E260" s="22" t="s"><v>1195</v></c><c r="F260" s="18" t="s"><v>3634</v></c><c r="G260" s="9"/><c r="H260" s="9" t="s"><v>3648</v></c><c r="I260" s="23"/><c r="J260" s="23" t="s"><v>3288</v></c><c r="K260" s="41"/><c r="L260" s="3"/><c r="M260" s="3"/></row><row r="261" spans="1:13" s="5" customFormat="1" x14ac:dyDescent="0.3"><c r="A261" s="9"><v>256</v></c><c r="B261" s="16" t="s"><v>2754</v></c><c r="C261" s="16" t="s"><v>2377</v></c><c r="D261" s="22" t="s"><v>2453</v></c><c r="E261" s="22" t="s"><v>2454</v></c><c r="F261" s="18" t="s"><v>3634</v></c><c r="G261" s="9"/><c r="H261" s="9" t="s"><v>3648</v></c><c r="I261" s="23" t="s"><v>2881</v></c><c r="J261" s="23" t="s"><v>3304</v></c><c r="K261" s="41"/><c r="L261" s="3"/><c r="M261" s="3"/></row><row r="262" spans="1:13" s="5" customFormat="1" x14ac:dyDescent="0.3"><c r="A262" s="13"><v>257</v></c><c r="B262" s="14" t="s"><v>2748</v></c><c r="C262" s="14" t="s"><v>136</v></c><c r="D262" s="14" t="s"><v>1075</v></c><c r="E262" s="20" t="s"><v>1188</v></c><c r="F262" s="20" t="s"><v>3634</v></c><c r="G262" s="13"/><c r="H262" s="13" t="s"><v>3648</v></c><c r="I262" s="21"/><c r="J262" s="21" t="s"><v>2252</v></c><c r="K262" s="41"/><c r="L262" s="3"/><c r="M262" s="3"/></row><row r="263" spans="1:13" s="5" customFormat="1" x14ac:dyDescent="0.3"><c r="A263" s="9"><v>258</v></c><c r="B263" s="16" t="s"><v>2754</v></c><c r="C263" s="16" t="s"><v>2378</v></c><c r="D263" s="22" t="s"><v>2455</v></c><c r="E263" s="22" t="s"><v>2456</v></c><c r="F263" s="16" t="s"><v>3638</v></c><c r="G263" s="9" t="s"><v>3642</v></c><c r="H263" s="9" t="s"><v>3648</v></c><c r="I263" s="23"/><c r="J263" s="23" t="s"><v>3305</v></c><c r="K263" s="41"/><c r="L263" s="3"/><c r="M263" s="3"/></row><row r="264" spans="1:13" s="5" customFormat="1" x14ac:dyDescent="0.3"><c r="A264" s="9"><v>259</v></c><c r="B264" s="16" t="s"><v>2751</v></c><c r="C264" s="16" t="s"><v>137</v></c><c r="D264" s="16" t="s"><v>1076</v></c><c r="E264" s="18" t="s"><v>1333</v></c><c r="F264" s="22" t="s"><v>3639</v></c><c r="G264" s="9" t="s"><v>3643</v></c><c r="H264" s="9"/><c r="I264" s="19" t="s"><v>3147</v></c><c r="J264" s="19" t="s"><v>3452</v></c><c r="K264" s="41"/><c r="L264" s="3"/><c r="M264" s="3"/></row><row r="265" spans="1:13" s="5" customFormat="1" x14ac:dyDescent="0.3"><c r="A265" s="9"><v>260</v></c><c r="B265" s="16" t="s"><v>2761</v></c><c r="C265" s="16" t="s"><v>550</v></c><c r="D265" s="16" t="s"><v>1077</v></c><c r="E265" s="18" t="s"><v>1334</v></c><c r="F265" s="22" t="s"><v>3639</v></c><c r="G265" s="9" t="s"><v>3643</v></c><c r="H265" s="9"/><c r="I265" s="19" t="s"><v>3102</v></c><c r="J265" s="19" t="s"><v>3402</v></c><c r="K265" s="41"/><c r="L265" s="3"/><c r="M265" s="3"/></row><row r="266" spans="1:13" s="5" customFormat="1" x14ac:dyDescent="0.3"><c r="A266" s="9"><v>261</v></c><c r="B266" s="16" t="s"><v>2750</v></c><c r="C266" s="16" t="s"><v>138</v></c><c r="D266" s="16" t="s"><v>1078</v></c><c r="E266" s="18" t="s"><v>1335</v></c><c r="F266" s="22" t="s"><v>3636</v></c><c r="G266" s="9"/><c r="H266" s="9" t="s"><v>3648</v></c><c r="I266" s="19" t="s"><v>2882</v></c><c r="J266" s="19" t="s"><v>3453</v></c><c r="K266" s="41"/><c r="L266" s="3"/><c r="M266" s="3"/></row><row r="267" spans="1:13" s="5" customFormat="1" x14ac:dyDescent="0.3"><c r="A267" s="9"><v>262</v></c><c r="B267" s="16" t="s"><v>2754</v></c><c r="C267" s="16" t="s"><v>2605</v></c><c r="D267" s="22" t="s"><v>2648</v></c><c r="E267" s="22" t="s"><v>1933</v></c><c r="F267" s="18" t="s"><v>3634</v></c><c r="G267" s="9"/><c r="H267" s="9" t="s"><v>3648</v></c><c r="I267" s="23" t="s"><v>2883</v></c><c r="J267" s="23" t="s"><v>3303</v></c><c r="K267" s="41"/><c r="L267" s="3"/><c r="M267" s="3"/></row><row r="268" spans="1:13" s="5" customFormat="1" x14ac:dyDescent="0.3"><c r="A268" s="9"><v>263</v></c><c r="B268" s="16" t="s"><v>2749</v></c><c r="C268" s="16" t="s"><v>723</v></c><c r="D268" s="18" t="s"><v>2032</v></c><c r="E268" s="18" t="s"><v>2033</v></c><c r="F268" s="18" t="s"><v>3634</v></c><c r="G268" s="9"/><c r="H268" s="9" t="s"><v>3648</v></c><c r="I268" s="19" t="s"><v>2884</v></c><c r="J268" s="19" t="s"><v>2718</v></c><c r="K268" s="41"/><c r="L268" s="3"/><c r="M268" s="3"/></row><row r="269" spans="1:13" s="5" customFormat="1" x14ac:dyDescent="0.3"><c r="A269" s="9"><v>264</v></c><c r="B269" s="16" t="s"><v>2775</v></c><c r="C269" s="16" t="s"><v>139</v></c><c r="D269" s="16" t="s"><v>1079</v></c><c r="E269" s="18" t="s"><v>1336</v></c><c r="F269" s="18" t="s"><v>3634</v></c><c r="G269" s="9"/><c r="H269" s="9"/><c r="I269" s="19" t="s"><v>3088</v></c><c r="J269" s="19"/><c r="K269" s="41"/><c r="L269" s="3"/><c r="M269" s="3"/></row><row r="270" spans="1:13" s="5" customFormat="1" x14ac:dyDescent="0.3"><c r="A270" s="9"><v>265</v></c><c r="B270" s="16" t="s"><v>2754</v></c><c r="C270" s="16" t="s"><v>2379</v></c><c r="D270" s="16" t="s"><v>2507</v></c><c r="E270" s="22" t="s"><v>2457</v></c><c r="F270" s="18" t="s"><v>3634</v></c><c r="G270" s="9"/><c r="H270" s="9" t="s"><v>3648</v></c><c r="I270" s="23" t="s"><v>3097</v></c><c r="J270" s="23"/><c r="K270" s="41"/><c r="L270" s="3"/><c r="M270" s="3"/></row><row r="271" spans="1:13" s="5" customFormat="1" x14ac:dyDescent="0.3"><c r="A271" s="9"><v>266</v></c><c r="B271" s="16" t="s"><v>2761</v></c><c r="C271" s="16" t="s"><v>489</v></c><c r="D271" s="16" t="s"><v>1080</v></c><c r="E271" s="18" t="s"><v>1195</v></c><c r="F271" s="18" t="s"><v>3634</v></c><c r="G271" s="9"/><c r="H271" s="9"/><c r="I271" s="19" t="s"><v>3148</v></c><c r="J271" s="19" t="s"><v>2252</v></c><c r="K271" s="41"/><c r="L271" s="3"/><c r="M271" s="3"/></row><row r="272" spans="1:13" s="5" customFormat="1" x14ac:dyDescent="0.3"><c r="A272" s="9"><v>267</v></c><c r="B272" s="16" t="s"><v>2768</v></c><c r="C272" s="16" t="s"><v>140</v></c><c r="D272" s="16" t="s"><v>1081</v></c><c r="E272" s="18" t="s"><v>1337</v></c><c r="F272" s="18" t="s"><v>3634</v></c><c r="G272" s="9"/><c r="H272" s="9"/><c r="I272" s="19" t="s"><v>3149</v></c><c r="J272" s="19"/><c r="K272" s="41"/><c r="L272" s="3"/><c r="M272" s="3"/></row><row r="273" spans="1:13" s="5" customFormat="1" x14ac:dyDescent="0.3"><c r="A273" s="9"><v>268</v></c><c r="B273" s="16" t="s"><v>2749</v></c><c r="C273" s="16" t="s"><v>954</v></c><c r="D273" s="16" t="s"><v>1082</v></c><c r="E273" s="18" t="s"><v>1338</v></c><c r="F273" s="18" t="s"><v>3634</v></c><c r="G273" s="9"/><c r="H273" s="9" t="s"><v>3648</v></c><c r="I273" s="19" t="s"><v>2885</v></c><c r="J273" s="19"/><c r="K273" s="41"/><c r="L273" s="3"/><c r="M273" s="3"/></row><row r="274" spans="1:13" s="5" customFormat="1" x14ac:dyDescent="0.3"><c r="A274" s="9"><v>269</v></c><c r="B274" s="16" t="s"><v>2750</v></c><c r="C274" s="16" t="s"><v>141</v></c><c r="D274" s="16" t="s"><v>1083</v></c><c r="E274" s="18" t="s"><v>1339</v></c><c r="F274" s="18" t="s"><v>3634</v></c><c r="G274" s="9"/><c r="H274" s="9" t="s"><v>3648</v></c><c r="I274" s="19" t="s"><v>2698</v></c><c r="J274" s="19" t="s"><v>2718</v></c><c r="K274" s="41"/><c r="L274" s="3"/><c r="M274" s="3"/></row><row r="275" spans="1:13" s="5" customFormat="1" x14ac:dyDescent="0.3"><c r="A275" s="9"><v>270</v></c><c r="B275" s="16" t="s"><v>2750</v></c><c r="C275" s="16" t="s"><v>142</v></c><c r="D275" s="16" t="s"><v>1084</v></c><c r="E275" s="18" t="s"><v>1340</v></c><c r="F275" s="22" t="s"><v>3636</v></c><c r="G275" s="9"/><c r="H275" s="9" t="s"><v>3648</v></c><c r="I275" s="19"/><c r="J275" s="19" t="s"><v>2252</v></c><c r="K275" s="41"/><c r="L275" s="3"/><c r="M275" s="3"/></row><row r="276" spans="1:13" s="5" customFormat="1" x14ac:dyDescent="0.3"><c r="A276" s="9"><v>271</v></c><c r="B276" s="16" t="s"><v>2768</v></c><c r="C276" s="16" t="s"><v>545</v></c><c r="D276" s="16" t="s"><v>1085</v></c><c r="E276" s="18" t="s"><v>1195</v></c><c r="F276" s="18" t="s"><v>3634</v></c><c r="G276" s="9"/><c r="H276" s="9" t="s"><v>3648</v></c><c r="I276" s="19"/><c r="J276" s="19" t="s"><v>2252</v></c><c r="K276" s="41"/><c r="L276" s="3"/><c r="M276" s="3"/></row><row r="277" spans="1:13" s="5" customFormat="1" x14ac:dyDescent="0.3"><c r="A277" s="9"><v>272</v></c><c r="B277" s="16" t="s"><v>2762</v></c><c r="C277" s="16" t="s"><v>560</v></c><c r="D277" s="16" t="s"><v>1086</v></c><c r="E277" s="18" t="s"><v>1341</v></c><c r="F277" s="18" t="s"><v>3634</v></c><c r="G277" s="9"/><c r="H277" s="9" t="s"><v>3648</v></c><c r="I277" s="19" t="s"><v>2886</v></c><c r="J277" s="19" t="s"><v>3406</v></c><c r="K277" s="41"/><c r="L277" s="3"/><c r="M277" s="3"/></row><row r="278" spans="1:13" s="5" customFormat="1" x14ac:dyDescent="0.3"><c r="A278" s="13"><v>273</v></c><c r="B278" s="14" t="s"><v>2748</v></c><c r="C278" s="14" t="s"><v>143</v></c><c r="D278" s="14" t="s"><v>1087</v></c><c r="E278" s="20" t="s"><v>1342</v></c><c r="F278" s="24" t="s"><v>3636</v></c><c r="G278" s="13"/><c r="H278" s="13"/><c r="I278" s="21" t="s"><v>3150</v></c><c r="J278" s="21" t="s"><v>3454</v></c><c r="K278" s="41"/><c r="L278" s="3"/><c r="M278" s="3"/></row><row r="279" spans="1:13" s="5" customFormat="1" x14ac:dyDescent="0.3"><c r="A279" s="9"><v>274</v></c><c r="B279" s="16" t="s"><v>2749</v></c><c r="C279" s="16" t="s"><v>969</v></c><c r="D279" s="16" t="s"><v>1088</v></c><c r="E279" s="18" t="s"><v>1195</v></c><c r="F279" s="18" t="s"><v>3633</v></c><c r="G279" s="9"/><c r="H279" s="9"/><c r="I279" s="19"/><c r="J279" s="19" t="s"><v>2252</v></c><c r="K279" s="41"/><c r="L279" s="3"/><c r="M279" s="3"/></row><row r="280" spans="1:13" s="5" customFormat="1" x14ac:dyDescent="0.3"><c r="A280" s="9"><v>275</v></c><c r="B280" s="16" t="s"><v>2752</v></c><c r="C280" s="16" t="s"><v>936</v></c><c r="D280" s="16" t="s"><v>1089</v></c><c r="E280" s="18" t="s"><v>1343</v></c><c r="F280" s="18" t="s"><v>3634</v></c><c r="G280" s="9"/><c r="H280" s="9"/><c r="I280" s="19" t="s"><v>3151</v></c><c r="J280" s="19"/><c r="K280" s="41"/><c r="L280" s="3"/><c r="M280" s="3"/></row><row r="281" spans="1:13" s="5" customFormat="1" x14ac:dyDescent="0.3"><c r="A281" s="13"><v>276</v></c><c r="B281" s="14" t="s"><v>2748</v></c><c r="C281" s="14" t="s"><v>144</v></c><c r="D281" s="14" t="s"><v>1090</v></c><c r="E281" s="20" t="s"><v>1344</v></c><c r="F281" s="20" t="s"><v>3634</v></c><c r="G281" s="13"/><c r="H281" s="13"/><c r="I281" s="21" t="s"><v>2887</v></c><c r="J281" s="21"/><c r="K281" s="41"/><c r="L281" s="3"/><c r="M281" s="3"/></row><row r="282" spans="1:13" s="5" customFormat="1" x14ac:dyDescent="0.3"><c r="A282" s="13"><v>277</v></c><c r="B282" s="14" t="s"><v>2748</v></c><c r="C282" s="14" t="s"><v>145</v></c><c r="D282" s="14" t="s"><v>1091</v></c><c r="E282" s="20" t="s"><v>1345</v></c><c r="F282" s="20" t="s"><v>3634</v></c><c r="G282" s="13"/><c r="H282" s="13"/><c r="I282" s="21" t="s"><v>3152</v></c><c r="J282" s="21"/><c r="K282" s="41"/><c r="L282" s="3"/><c r="M282" s="3"/></row><row r="283" spans="1:13" s="5" customFormat="1" x14ac:dyDescent="0.3"><c r="A283" s="9"><v>278</v></c><c r="B283" s="16" t="s"><v>2752</v></c><c r="C283" s="16" t="s"><v>829</v></c><c r="D283" s="18" t="s"><v>2034</v></c><c r="E283" s="18" t="s"><v>1933</v></c><c r="F283" s="18" t="s"><v>3634</v></c><c r="G283" s="9"/><c r="H283" s="9" t="s"><v>3648</v></c><c r="I283" s="19" t="s"><v>2888</v></c><c r="J283" s="19" t="s"><v>2700</v></c><c r="K283" s="41"/><c r="L283" s="3"/><c r="M283" s="3"/></row><row r="284" spans="1:13" s="5" customFormat="1" x14ac:dyDescent="0.3"><c r="A284" s="9"><v>279</v></c><c r="B284" s="16" t="s"><v>2752</v></c><c r="C284" s="16" t="s"><v>933</v></c><c r="D284" s="16" t="s"><v>1092</v></c><c r="E284" s="18" t="s"><v>1346</v></c><c r="F284" s="18" t="s"><v>3634</v></c><c r="G284" s="9"/><c r="H284" s="9" t="s"><v>3648</v></c><c r="I284" s="19" t="s"><v>2889</v></c><c r="J284" s="19" t="s"><v>2252</v></c><c r="K284" s="41"/><c r="L284" s="3"/><c r="M284" s="3"/></row><row r="285" spans="1:13" s="5" customFormat="1" x14ac:dyDescent="0.3"><c r="A285" s="9"><v>280</v></c><c r="B285" s="16" t="s"><v>2766</v></c><c r="C285" s="16" t="s"><v>872</v></c><c r="D285" s="22" t="s"><v>2035</v></c><c r="E285" s="22" t="s"><v>2036</v></c><c r="F285" s="18" t="s"><v>3634</v></c><c r="G285" s="9"/><c r="H285" s="9" t="s"><v>3648</v></c><c r="I285" s="23" t="s"><v>2890</v></c><c r="J285" s="23" t="s"><v>3306</v></c><c r="K285" s="41"/><c r="L285" s="3"/><c r="M285" s="3"/></row><row r="286" spans="1:13" s="5" customFormat="1" x14ac:dyDescent="0.3"><c r="A286" s="9"><v>281</v></c><c r="B286" s="16" t="s"><v>2751</v></c><c r="C286" s="16" t="s"><v>575</v></c><c r="D286" s="22" t="s"><v>2338</v></c><c r="E286" s="22" t="s"><v>2037</v></c><c r="F286" s="22" t="s"><v>3636</v></c><c r="G286" s="9"/><c r="H286" s="9"/><c r="I286" s="23" t="s"><v>3307</v></c><c r="J286" s="23"/><c r="K286" s="41"/><c r="L286" s="3"/><c r="M286" s="3"/></row><row r="287" spans="1:13" s="5" customFormat="1" x14ac:dyDescent="0.3"><c r="A287" s="9"><v>282</v></c><c r="B287" s="16" t="s"><v>2750</v></c><c r="C287" s="16" t="s"><v>146</v></c><c r="D287" s="16" t="s"><v>1093</v></c><c r="E287" s="18" t="s"><v>1347</v></c><c r="F287" s="18" t="s"><v>3637</v></c><c r="G287" s="9" t="s"><v>3642</v></c><c r="H287" s="9" t="s"><v>3648</v></c><c r="I287" s="19" t="s"><v>2891</v></c><c r="J287" s="19" t="s"><v>3455</v></c><c r="K287" s="41"/><c r="L287" s="3"/><c r="M287" s="3"/></row><row r="288" spans="1:13" s="5" customFormat="1" x14ac:dyDescent="0.3"><c r="A288" s="9"><v>283</v></c><c r="B288" s="16" t="s"><v>2754</v></c><c r="C288" s="16" t="s"><v>2559</v></c><c r="D288" s="22" t="s"><v>2649</v></c><c r="E288" s="22" t="s"><v>2650</v></c><c r="F288" s="18" t="s"><v>3634</v></c><c r="G288" s="9"/><c r="H288" s="9"/><c r="I288" s="23" t="s"><v>3153</v></c><c r="J288" s="23" t="s"><v>3308</v></c><c r="K288" s="41"/><c r="L288" s="3"/><c r="M288" s="3"/></row><row r="289" spans="1:13" s="5" customFormat="1" x14ac:dyDescent="0.3"><c r="A289" s="9"><v>284</v></c><c r="B289" s="16" t="s"><v>2762</v></c><c r="C289" s="16" t="s"><v>938</v></c><c r="D289" s="16" t="s"><v>1094</v></c><c r="E289" s="18" t="s"><v>1348</v></c><c r="F289" s="18" t="s"><v>3634</v></c><c r="G289" s="9"/><c r="H289" s="9"/><c r="I289" s="19" t="s"><v>3154</v></c><c r="J289" s="19" t="s"><v>3456</v></c><c r="K289" s="41"/><c r="L289" s="3"/><c r="M289" s="3"/></row><row r="290" spans="1:13" s="5" customFormat="1" x14ac:dyDescent="0.3"><c r="A290" s="9"><v>285</v></c><c r="B290" s="16" t="s"><v>2755</v></c><c r="C290" s="16" t="s"><v>147</v></c><c r="D290" s="16" t="s"><v>1095</v></c><c r="E290" s="18" t="s"><v>1188</v></c><c r="F290" s="18" t="s"><v>3634</v></c><c r="G290" s="9"/><c r="H290" s="9" t="s"><v>3648</v></c><c r="I290" s="19" t="s"><v>2892</v></c><c r="J290" s="19" t="s"><v>2252</v></c><c r="K290" s="41"/><c r="L290" s="3"/><c r="M290" s="3"/></row><row r="291" spans="1:13" s="5" customFormat="1" x14ac:dyDescent="0.3"><c r="A291" s="9"><v>286</v></c><c r="B291" s="16" t="s"><v>2773</v></c><c r="C291" s="16" t="s"><v>148</v></c><c r="D291" s="16" t="s"><v>1096</v></c><c r="E291" s="18" t="s"><v>1349</v></c><c r="F291" s="18" t="s"><v>3634</v></c><c r="G291" s="9"/><c r="H291" s="9" t="s"><v>3648</v></c><c r="I291" s="19"/><c r="J291" s="19" t="s"><v>2252</v></c><c r="K291" s="41"/><c r="L291" s="3"/><c r="M291" s="3"/></row><row r="292" spans="1:13" s="5" customFormat="1" x14ac:dyDescent="0.3"><c r="A292" s="9"><v>287</v></c><c r="B292" s="16" t="s"><v>2768</v></c><c r="C292" s="16" t="s"><v>149</v></c><c r="D292" s="16" t="s"><v>1097</v></c><c r="E292" s="18" t="s"><v>1350</v></c><c r="F292" s="18" t="s"><v>3634</v></c><c r="G292" s="9"/><c r="H292" s="9" t="s"><v>3648</v></c><c r="I292" s="19" t="s"><v>2893</v></c><c r="J292" s="19" t="s"><v>3457</v></c><c r="K292" s="41"/><c r="L292" s="3"/><c r="M292" s="3"/></row><row r="293" spans="1:13" s="5" customFormat="1" x14ac:dyDescent="0.3"><c r="A293" s="9"><v>288</v></c><c r="B293" s="16" t="s"><v>2755</v></c><c r="C293" s="16" t="s"><v>150</v></c><c r="D293" s="16" t="s"><v>1099</v></c><c r="E293" s="18" t="s"><v>1351</v></c><c r="F293" s="18" t="s"><v>3634</v></c><c r="G293" s="9"/><c r="H293" s="9" t="s"><v>3648</v></c><c r="I293" s="19" t="s"><v>2894</v></c><c r="J293" s="19" t="s"><v>3458</v></c><c r="K293" s="41"/><c r="L293" s="3"/><c r="M293" s="3"/></row><row r="294" spans="1:13" s="5" customFormat="1" x14ac:dyDescent="0.3"><c r="A294" s="9"><v>289</v></c><c r="B294" s="16" t="s"><v>2771</v></c><c r="C294" s="16" t="s"><v>151</v></c><c r="D294" s="16" t="s"><v>1098</v></c><c r="E294" s="18" t="s"><v>1352</v></c><c r="F294" s="18" t="s"><v>3634</v></c><c r="G294" s="9"/><c r="H294" s="9"/><c r="I294" s="19" t="s"><v>3155</v></c><c r="J294" s="19"/><c r="K294" s="41"/><c r="L294" s="3"/><c r="M294" s="3"/></row><row r="295" spans="1:13" s="5" customFormat="1" x14ac:dyDescent="0.3"><c r="A295" s="9"><v>290</v></c><c r="B295" s="16" t="s"><v>2773</v></c><c r="C295" s="16" t="s"><v>152</v></c><c r="D295" s="16" t="s"><v>1100</v></c><c r="E295" s="18" t="s"><v>1353</v></c><c r="F295" s="18" t="s"><v>3634</v></c><c r="G295" s="9"/><c r="H295" s="9" t="s"><v>3648</v></c><c r="I295" s="19" t="s"><v>2895</v></c><c r="J295" s="19" t="s"><v>3459</v></c><c r="K295" s="41"/><c r="L295" s="3"/><c r="M295" s="3"/></row><row r="296" spans="1:13" s="5" customFormat="1" x14ac:dyDescent="0.3"><c r="A296" s="9"><v>291</v></c><c r="B296" s="16" t="s"><v>2754</v></c><c r="C296" s="16" t="s"><v>2380</v></c><c r="D296" s="22" t="s"><v>2458</v></c><c r="E296" s="22" t="s"><v>2459</v></c><c r="F296" s="22" t="s"><v>3639</v></c><c r="G296" s="9" t="s"><v>3643</v></c><c r="H296" s="9"/><c r="I296" s="23" t="s"><v>3156</v></c><c r="J296" s="23" t="s"><v>3309</v></c><c r="K296" s="41"/><c r="L296" s="3"/></row><row r="297" spans="1:13" s="5" customFormat="1" x14ac:dyDescent="0.3"><c r="A297" s="9"><v>292</v></c><c r="B297" s="16" t="s"><v>2773</v></c><c r="C297" s="16" t="s"><v>153</v></c><c r="D297" s="16" t="s"><v>1101</v></c><c r="E297" s="18" t="s"><v>1354</v></c><c r="F297" s="22" t="s"><v>3639</v></c><c r="G297" s="9" t="s"><v>3642</v></c><c r="H297" s="9" t="s"><v>3648</v></c><c r="I297" s="19" t="s"><v>2896</v></c><c r="J297" s="19" t="s"><v>3460</v></c><c r="K297" s="41"/><c r="L297" s="3"/><c r="M297" s="3"/></row><row r="298" spans="1:13" s="5" customFormat="1" x14ac:dyDescent="0.3"><c r="A298" s="13"><v>293</v></c><c r="B298" s="14" t="s"><v>2748</v></c><c r="C298" s="14" t="s"><v>154</v></c><c r="D298" s="14" t="s"><v>1102</v></c><c r="E298" s="20" t="s"><v>1355</v></c><c r="F298" s="20" t="s"><v>3634</v></c><c r="G298" s="13"/><c r="H298" s="13"/><c r="I298" s="21" t="s"><v>3157</v></c><c r="J298" s="21"/><c r="K298" s="41"/><c r="L298" s="3"/><c r="M298" s="3"/></row><row r="299" spans="1:13" s="5" customFormat="1" x14ac:dyDescent="0.3"><c r="A299" s="13"><v>294</v></c><c r="B299" s="14" t="s"><v>2748</v></c><c r="C299" s="14" t="s"><v>155</v></c><c r="D299" s="14" t="s"><v>1103</v></c><c r="E299" s="20" t="s"><v>1356</v></c><c r="F299" s="20" t="s"><v>3634</v></c><c r="G299" s="13"/><c r="H299" s="13" t="s"><v>3648</v></c><c r="I299" s="21" t="s"><v>2897</v></c><c r="J299" s="21" t="s"><v>3438</v></c><c r="K299" s="41"/><c r="L299" s="3"/><c r="M299" s="3"/></row><row r="300" spans="1:13" s="5" customFormat="1" x14ac:dyDescent="0.3"><c r="A300" s="9"><v>295</v></c><c r="B300" s="16" t="s"><v>2750</v></c><c r="C300" s="16" t="s"><v>156</v></c><c r="D300" s="16" t="s"><v>1104</v></c><c r="E300" s="18" t="s"><v>1357</v></c><c r="F300" s="22" t="s"><v>3639</v></c><c r="G300" s="9" t="s"><v>3642</v></c><c r="H300" s="9" t="s"><v>3648</v></c><c r="I300" s="19" t="s"><v>2898</v></c><c r="J300" s="19" t="s"><v>3461</v></c><c r="K300" s="41"/><c r="L300" s="3"/></row><row r="301" spans="1:13" s="5" customFormat="1" x14ac:dyDescent="0.3"><c r="A301" s="9"><v>296</v></c><c r="B301" s="16" t="s"><v>2752</v></c><c r="C301" s="16" t="s"><v>849</v></c><c r="D301" s="18" t="s"><v>2038</v></c><c r="E301" s="18" t="s"><v>2039</v></c><c r="F301" s="18" t="s"><v>3634</v></c><c r="G301" s="9"/><c r="H301" s="9" t="s"><v>3648</v></c><c r="I301" s="19" t="s"><v>2886</v></c><c r="J301" s="19" t="s"><v>3406</v></c><c r="K301" s="41"/><c r="L301" s="3"/></row><row r="302" spans="1:13" s="5" customFormat="1" x14ac:dyDescent="0.3"><c r="A302" s="9"><v>297</v></c><c r="B302" s="16" t="s"><v>2775</v></c><c r="C302" s="16" t="s"><v>157</v></c><c r="D302" s="16" t="s"><v>1105</v></c><c r="E302" s="18" t="s"><v>1358</v></c><c r="F302" s="18" t="s"><v>3634</v></c><c r="G302" s="9"/><c r="H302" s="9" t="s"><v>3648</v></c><c r="I302" s="19" t="s"><v>2899</v></c><c r="J302" s="19" t="s"><v>2252</v></c><c r="K302" s="41"/><c r="L302" s="3"/></row><row r="303" spans="1:13" s="5" customFormat="1" x14ac:dyDescent="0.3"><c r="A303" s="9"><v>298</v></c><c r="B303" s="16" t="s"><v>2750</v></c><c r="C303" s="16" t="s"><v>158</v></c><c r="D303" s="16" t="s"><v>1106</v></c><c r="E303" s="18" t="s"><v>1359</v></c><c r="F303" s="18" t="s"><v>3634</v></c><c r="G303" s="9"/><c r="H303" s="9" t="s"><v>3648</v></c><c r="I303" s="19" t="s"><v>2900</v></c><c r="J303" s="19" t="s"><v>2252</v></c><c r="K303" s="41"/><c r="L303" s="3"/></row><row r="304" spans="1:13" s="5" customFormat="1" x14ac:dyDescent="0.3"><c r="A304" s="13"><v>299</v></c><c r="B304" s="14" t="s"><v>2748</v></c><c r="C304" s="14" t="s"><v>159</v></c><c r="D304" s="14" t="s"><v>1107</v></c><c r="E304" s="20" t="s"><v>1195</v></c><c r="F304" s="24" t="s"><v>3639</v></c><c r="G304" s="13" t="s"><v>3642</v></c><c r="H304" s="13" t="s"><v>3648</v></c><c r="I304" s="21"/><c r="J304" s="21" t="s"><v>2360</v></c><c r="K304" s="41"/><c r="L304" s="3"/></row><row r="305" spans="1:13" s="5" customFormat="1" x14ac:dyDescent="0.3"><c r="A305" s="9"><v>300</v></c><c r="B305" s="16" t="s"><v>2750</v></c><c r="C305" s="16" t="s"><v>564</v></c><c r="D305" s="16" t="s"><v>1108</v></c><c r="E305" s="18" t="s"><v>1360</v></c><c r="F305" s="22" t="s"><v>3639</v></c><c r="G305" s="9" t="s"><v>3643</v></c><c r="H305" s="9"/><c r="I305" s="19" t="s"><v>3158</v></c><c r="J305" s="19" t="s"><v>3402</v></c><c r="K305" s="41"/><c r="L305" s="3"/></row><row r="306" spans="1:13" s="5" customFormat="1" x14ac:dyDescent="0.3"><c r="A306" s="9"><v>301</v></c><c r="B306" s="16" t="s"><v>2749</v></c><c r="C306" s="16" t="s"><v>804</v></c><c r="D306" s="16" t="s"><v>1109</v></c><c r="E306" s="18" t="s"><v>1195</v></c><c r="F306" s="18" t="s"><v>3633</v></c><c r="G306" s="9"/><c r="H306" s="9"/><c r="I306" s="19"/><c r="J306" s="19" t="s"><v>2252</v></c><c r="K306" s="41"/><c r="L306" s="3"/></row><row r="307" spans="1:13" s="5" customFormat="1" x14ac:dyDescent="0.3"><c r="A307" s="9"><v>302</v></c><c r="B307" s="16" t="s"><v>2752</v></c><c r="C307" s="16" t="s"><v>838</v></c><c r="D307" s="18" t="s"><v>2040</v></c><c r="E307" s="18" t="s"><v>1512</v></c><c r="F307" s="18" t="s"><v>3634</v></c><c r="G307" s="9"/><c r="H307" s="9" t="s"><v>3648</v></c><c r="I307" s="19" t="s"><v>2811</v></c><c r="J307" s="19" t="s"><v>3406</v></c><c r="K307" s="41"/><c r="L307" s="3"/><c r="M307" s="3"/></row><row r="308" spans="1:13" s="5" customFormat="1" x14ac:dyDescent="0.3"><c r="A308" s="9"><v>303</v></c><c r="B308" s="16" t="s"><v>2754</v></c><c r="C308" s="16" t="s"><v>2381</v></c><c r="D308" s="22" t="s"><v>2460</v></c><c r="E308" s="22" t="s"><v>1364</v></c><c r="F308" s="22" t="s"><v>3639</v></c><c r="G308" s="9" t="s"><v>3643</v></c><c r="H308" s="9"/><c r="I308" s="23" t="s"><v>3085</v></c><c r="J308" s="23" t="s"><v>3285</v></c><c r="K308" s="41"/><c r="L308" s="3"/><c r="M308" s="3"/></row><row r="309" spans="1:13" s="5" customFormat="1" x14ac:dyDescent="0.3"><c r="A309" s="9"><v>304</v></c><c r="B309" s="16" t="s"><v>2754</v></c><c r="C309" s="16" t="s"><v>2584</v></c><c r="D309" s="22" t="s"><v>2651</v></c><c r="E309" s="22" t="s"><v>1195</v></c><c r="F309" s="18" t="s"><v>3634</v></c><c r="G309" s="9"/><c r="H309" s="9" t="s"><v>3648</v></c><c r="I309" s="23"/><c r="J309" s="23" t="s"><v>3288</v></c><c r="K309" s="41"/><c r="L309" s="3"/><c r="M309" s="3"/></row><row r="310" spans="1:13" s="5" customFormat="1" x14ac:dyDescent="0.3"><c r="A310" s="9"><v>305</v></c><c r="B310" s="16" t="s"><v>2775</v></c><c r="C310" s="16" t="s"><v>160</v></c><c r="D310" s="16" t="s"><v>1110</v></c><c r="E310" s="18" t="s"><v>1361</v></c><c r="F310" s="18" t="s"><v>3634</v></c><c r="G310" s="9"/><c r="H310" s="9" t="s"><v>3648</v></c><c r="I310" s="19" t="s"><v>2901</v></c><c r="J310" s="19" t="s"><v>3463</v></c><c r="K310" s="41"/><c r="L310" s="3"/></row><row r="311" spans="1:13" s="5" customFormat="1" x14ac:dyDescent="0.3"><c r="A311" s="13"><v>306</v></c><c r="B311" s="14" t="s"><v>2748</v></c><c r="C311" s="14" t="s"><v>161</v></c><c r="D311" s="14" t="s"><v>1111</v></c><c r="E311" s="20" t="s"><v>1362</v></c><c r="F311" s="20" t="s"><v>3634</v></c><c r="G311" s="13"/><c r="H311" s="13" t="s"><v>3648</v></c><c r="I311" s="21" t="s"><v>2902</v></c><c r="J311" s="21" t="s"><v>3464</v></c><c r="K311" s="41"/><c r="L311" s="3"/></row><row r="312" spans="1:13" s="5" customFormat="1" x14ac:dyDescent="0.3"><c r="A312" s="9"><v>307</v></c><c r="B312" s="16" t="s"><v>2772</v></c><c r="C312" s="16" t="s"><v>162</v></c><c r="D312" s="16" t="s"><v>1112</v></c><c r="E312" s="18" t="s"><v>1363</v></c><c r="F312" s="18" t="s"><v>3634</v></c><c r="G312" s="9"/><c r="H312" s="9" t="s"><v>3648</v></c><c r="I312" s="19" t="s"><v>2903</v></c><c r="J312" s="19" t="s"><v>3465</v></c><c r="K312" s="41"/><c r="L312" s="3"/><c r="M312" s="3"/></row><row r="313" spans="1:13" s="5" customFormat="1" x14ac:dyDescent="0.3"><c r="A313" s="9"><v>308</v></c><c r="B313" s="16" t="s"><v>2751</v></c><c r="C313" s="16" t="s"><v>163</v></c><c r="D313" s="16" t="s"><v>1113</v></c><c r="E313" s="18" t="s"><v>1364</v></c><c r="F313" s="18" t="s"><v>3634</v></c><c r="G313" s="9" t="s"><v>3642</v></c><c r="H313" s="9" t="s"><v>3648</v></c><c r="I313" s="19"/><c r="J313" s="19" t="s"><v>2253</v></c><c r="K313" s="41"/><c r="L313" s="3"/><c r="M313" s="3"/></row><row r="314" spans="1:13" s="5" customFormat="1" x14ac:dyDescent="0.3"><c r="A314" s="9"><v>309</v></c><c r="B314" s="16" t="s"><v>2750</v></c><c r="C314" s="16" t="s"><v>164</v></c><c r="D314" s="16" t="s"><v>1114</v></c><c r="E314" s="18" t="s"><v>1365</v></c><c r="F314" s="18" t="s"><v>3634</v></c><c r="G314" s="9"/><c r="H314" s="9"/><c r="I314" s="19" t="s"><v>3159</v></c><c r="J314" s="19"/><c r="K314" s="41"/><c r="L314" s="3"/><c r="M314" s="3"/></row><row r="315" spans="1:13" s="5" customFormat="1" x14ac:dyDescent="0.3"><c r="A315" s="13"><v>310</v></c><c r="B315" s="14" t="s"><v>2748</v></c><c r="C315" s="14" t="s"><v>491</v></c><c r="D315" s="14" t="s"><v>1115</v></c><c r="E315" s="20" t="s"><v>1366</v></c><c r="F315" s="20" t="s"><v>3634</v></c><c r="G315" s="13"/><c r="H315" s="13" t="s"><v>3648</v></c><c r="I315" s="21" t="s"><v>2904</v></c><c r="J315" s="21" t="s"><v>3466</v></c><c r="K315" s="41"/><c r="L315" s="3"/><c r="M315" s="3"/></row><row r="316" spans="1:13" s="5" customFormat="1" x14ac:dyDescent="0.3"><c r="A316" s="9"><v>311</v></c><c r="B316" s="16" t="s"><v>2754</v></c><c r="C316" s="16" t="s"><v>2574</v></c><c r="D316" s="22" t="s"><v>2652</v></c><c r="E316" s="22" t="s"><v>2653</v></c><c r="F316" s="22" t="s"><v>3639</v></c><c r="G316" s="9" t="s"><v>3643</v></c><c r="H316" s="9"/><c r="I316" s="23" t="s"><v>3310</v></c><c r="J316" s="23" t="s"><v>3311</v></c><c r="K316" s="41"/><c r="L316" s="3"/><c r="M316" s="3"/></row><row r="317" spans="1:13" s="5" customFormat="1" x14ac:dyDescent="0.3"><c r="A317" s="9"><v>312</v></c><c r="B317" s="16" t="s"><v>2753</v></c><c r="C317" s="16" t="s"><v>877</v></c><c r="D317" s="18" t="s"><v>2041</v></c><c r="E317" s="18" t="s"><v>2042</v></c><c r="F317" s="18" t="s"><v>3634</v></c><c r="G317" s="9"/><c r="H317" s="9" t="s"><v>3648</v></c><c r="I317" s="19" t="s"><v>3160</v></c><c r="J317" s="19" t="s"><v>3467</v></c><c r="K317" s="41"/><c r="L317" s="3"/></row><row r="318" spans="1:13" s="5" customFormat="1" x14ac:dyDescent="0.3"><c r="A318" s="9"><v>313</v></c><c r="B318" s="16" t="s"><v>2758</v></c><c r="C318" s="16" t="s"><v>728</v></c><c r="D318" s="16" t="s"><v>1116</v></c><c r="E318" s="18" t="s"><v>1188</v></c><c r="F318" s="18" t="s"><v>3633</v></c><c r="G318" s="9"/><c r="H318" s="9"/><c r="I318" s="19"/><c r="J318" s="19" t="s"><v>2252</v></c><c r="K318" s="41"/><c r="L318" s="3"/></row><row r="319" spans="1:13" s="5" customFormat="1" x14ac:dyDescent="0.3"><c r="A319" s="9"><v>314</v></c><c r="B319" s="16" t="s"><v>2773</v></c><c r="C319" s="16" t="s"><v>502</v></c><c r="D319" s="16" t="s"><v>1117</v></c><c r="E319" s="18" t="s"><v>1367</v></c><c r="F319" s="18" t="s"><v>3633</v></c><c r="G319" s="9"/><c r="H319" s="9"/><c r="I319" s="19" t="s"><v>2698</v></c><c r="J319" s="19" t="s"><v>2718</v></c><c r="K319" s="41"/><c r="L319" s="3"/></row><row r="320" spans="1:13" s="5" customFormat="1" x14ac:dyDescent="0.3"><c r="A320" s="13"><v>315</v></c><c r="B320" s="14" t="s"><v>2748</v></c><c r="C320" s="14" t="s"><v>165</v></c><c r="D320" s="26" t="s"><v>1118</v></c><c r="E320" s="20" t="s"><v>1368</v></c><c r="F320" s="20" t="s"><v>3634</v></c><c r="G320" s="13"/><c r="H320" s="13" t="s"><v>3648</v></c><c r="I320" s="21" t="s"><v>2905</v></c><c r="J320" s="21" t="s"><v>3446</v></c><c r="K320" s="41"/><c r="L320" s="3"/></row><row r="321" spans="1:13" s="5" customFormat="1" x14ac:dyDescent="0.3"><c r="A321" s="13"><v>316</v></c><c r="B321" s="14" t="s"><v>2748</v></c><c r="C321" s="14" t="s"><v>166</v></c><c r="D321" s="26" t="s"><v>1119</v></c><c r="E321" s="20" t="s"><v>1369</v></c><c r="F321" s="24" t="s"><v>3639</v></c><c r="G321" s="13" t="s"><v>3643</v></c><c r="H321" s="13"/><c r="I321" s="21" t="s"><v>3161</v></c><c r="J321" s="21" t="s"><v>3468</v></c><c r="K321" s="41"/><c r="L321" s="3"/></row><row r="322" spans="1:13" s="5" customFormat="1" x14ac:dyDescent="0.3"><c r="A322" s="9"><v>317</v></c><c r="B322" s="16" t="s"><v>2749</v></c><c r="C322" s="16" t="s"><v>517</v></c><c r="D322" s="27" t="s"><v>1120</v></c><c r="E322" s="18" t="s"><v>2339</v></c><c r="F322" s="18" t="s"><v>3634</v></c><c r="G322" s="9"/><c r="H322" s="9" t="s"><v>3648</v></c><c r="I322" s="19" t="s"><v>2906</v></c><c r="J322" s="19"/><c r="K322" s="41"/><c r="L322" s="3"/></row><row r="323" spans="1:13" s="5" customFormat="1" x14ac:dyDescent="0.3"><c r="A323" s="9"><v>318</v></c><c r="B323" s="16" t="s"><v>2769</v></c><c r="C323" s="16" t="s"><v>167</v></c><c r="D323" s="27" t="s"><v>1121</v></c><c r="E323" s="18" t="s"><v>1195</v></c><c r="F323" s="18" t="s"><v>3634</v></c><c r="G323" s="9"/><c r="H323" s="9" t="s"><v>3648</v></c><c r="I323" s="19"/><c r="J323" s="19" t="s"><v>3440</v></c><c r="K323" s="41"/><c r="L323" s="3"/><c r="M323" s="3"/></row><row r="324" spans="1:13" s="5" customFormat="1" x14ac:dyDescent="0.3"><c r="A324" s="9"><v>319</v></c><c r="B324" s="16" t="s"><v>2771</v></c><c r="C324" s="16" t="s"><v>168</v></c><c r="D324" s="27" t="s"><v>1122</v></c><c r="E324" s="18" t="s"><v>1195</v></c><c r="F324" s="18" t="s"><v>3634</v></c><c r="G324" s="9"/><c r="H324" s="9" t="s"><v>3648</v></c><c r="I324" s="19"/><c r="J324" s="19" t="s"><v>3440</v></c><c r="K324" s="41"/><c r="L324" s="3"/></row><row r="325" spans="1:13" s="5" customFormat="1" x14ac:dyDescent="0.3"><c r="A325" s="9"><v>320</v></c><c r="B325" s="16" t="s"><v>2749</v></c><c r="C325" s="16" t="s"><v>787</v></c><c r="D325" s="27" t="s"><v>1123</v></c><c r="E325" s="18" t="s"><v>1370</v></c><c r="F325" s="18" t="s"><v>3634</v></c><c r="G325" s="9"/><c r="H325" s="9" t="s"><v>3648</v></c><c r="I325" s="19" t="s"><v>2873</v></c><c r="J325" s="19" t="s"><v>2252</v></c><c r="K325" s="41"/><c r="L325" s="3"/></row><row r="326" spans="1:13" s="5" customFormat="1" x14ac:dyDescent="0.3"><c r="A326" s="9"><v>321</v></c><c r="B326" s="16" t="s"><v>2758</v></c><c r="C326" s="16" t="s"><v>506</v></c><c r="D326" s="27" t="s"><v>1124</v></c><c r="E326" s="18" t="s"><v>1195</v></c><c r="F326" s="18" t="s"><v>3633</v></c><c r="G326" s="9"/><c r="H326" s="9"/><c r="I326" s="19"/><c r="J326" s="19" t="s"><v>2252</v></c><c r="K326" s="41"/><c r="L326" s="3"/></row><row r="327" spans="1:13" s="5" customFormat="1" x14ac:dyDescent="0.3"><c r="A327" s="13"><v>322</v></c><c r="B327" s="14" t="s"><v>2748</v></c><c r="C327" s="14" t="s"><v>169</v></c><c r="D327" s="14" t="s"><v>1125</v></c><c r="E327" s="20" t="s"><v>1195</v></c><c r="F327" s="20" t="s"><v>3633</v></c><c r="G327" s="13"/><c r="H327" s="13"/><c r="I327" s="21" t="s"><v>2907</v></c><c r="J327" s="21" t="s"><v>3469</v></c><c r="K327" s="41"/><c r="L327" s="3"/><c r="M327" s="3"/></row><row r="328" spans="1:13" s="5" customFormat="1" x14ac:dyDescent="0.3"><c r="A328" s="9"><v>323</v></c><c r="B328" s="16" t="s"><v>2758</v></c><c r="C328" s="16" t="s"><v>500</v></c><c r="D328" s="16" t="s"><v>1126</v></c><c r="E328" s="18" t="s"><v>1371</v></c><c r="F328" s="18" t="s"><v>3634</v></c><c r="G328" s="9"/><c r="H328" s="9" t="s"><v>3648</v></c><c r="I328" s="19" t="s"><v>2908</v></c><c r="J328" s="19" t="s"><v>3470</v></c><c r="K328" s="41"/><c r="L328" s="3"/><c r="M328" s="3"/></row><row r="329" spans="1:13" s="5" customFormat="1" x14ac:dyDescent="0.3"><c r="A329" s="9"><v>324</v></c><c r="B329" s="16" t="s"><v>2768</v></c><c r="C329" s="16" t="s"><v>170</v></c><c r="D329" s="16" t="s"><v>1127</v></c><c r="E329" s="18" t="s"><v>1372</v></c><c r="F329" s="18" t="s"><v>3634</v></c><c r="G329" s="9"/><c r="H329" s="9" t="s"><v>3648</v></c><c r="I329" s="19" t="s"><v>2909</v></c><c r="J329" s="19" t="s"><v>3471</v></c><c r="K329" s="41"/><c r="L329" s="3"/><c r="M329" s="3"/></row><row r="330" spans="1:13" s="5" customFormat="1" x14ac:dyDescent="0.3"><c r="A330" s="9"><v>325</v></c><c r="B330" s="16" t="s"><v>2749</v></c><c r="C330" s="16" t="s"><v>541</v></c><c r="D330" s="18" t="s"><v>2043</v></c><c r="E330" s="18" t="s"><v>1188</v></c><c r="F330" s="18" t="s"><v>3634</v></c><c r="G330" s="9"/><c r="H330" s="9" t="s"><v>3648</v></c><c r="I330" s="19" t="s"><v>2858</v></c><c r="J330" s="19" t="s"><v>2252</v></c><c r="K330" s="41"/><c r="L330" s="3"/><c r="M330" s="3"/></row><row r="331" spans="1:13" s="5" customFormat="1" x14ac:dyDescent="0.3"><c r="A331" s="9"><v>326</v></c><c r="B331" s="16" t="s"><v>2755</v></c><c r="C331" s="16" t="s"><v>171</v></c><c r="D331" s="16" t="s"><v>1128</v></c><c r="E331" s="18" t="s"><v>1373</v></c><c r="F331" s="22" t="s"><v>3636</v></c><c r="G331" s="9" t="s"><v>3642</v></c><c r="H331" s="9"/><c r="I331" s="19" t="s"><v>3162</v></c><c r="J331" s="19" t="s"><v>2360</v></c><c r="K331" s="41"/><c r="L331" s="3"/><c r="M331" s="3"/></row><row r="332" spans="1:13" s="5" customFormat="1" x14ac:dyDescent="0.3"><c r="A332" s="9"><v>327</v></c><c r="B332" s="16" t="s"><v>2754</v></c><c r="C332" s="16" t="s"><v>2556</v></c><c r="D332" s="22" t="s"><v>2654</v></c><c r="E332" s="22" t="s"><v>1188</v></c><c r="F332" s="18" t="s"><v>3634</v></c><c r="G332" s="9"/><c r="H332" s="9" t="s"><v>3648</v></c><c r="I332" s="23"/><c r="J332" s="23" t="s"><v>3288</v></c><c r="K332" s="41"/><c r="L332" s="3"/><c r="M332" s="3"/></row><row r="333" spans="1:13" s="5" customFormat="1" x14ac:dyDescent="0.3"><c r="A333" s="9"><v>328</v></c><c r="B333" s="16" t="s"><v>2754</v></c><c r="C333" s="16" t="s"><v>2382</v></c><c r="D333" s="22" t="s"><v>2461</v></c><c r="E333" s="22" t="s"><v>2462</v></c><c r="F333" s="18" t="s"><v>3634</v></c><c r="G333" s="9"/><c r="H333" s="9" t="s"><v>3648</v></c><c r="I333" s="23" t="s"><v>2910</v></c><c r="J333" s="23" t="s"><v>3312</v></c><c r="K333" s="41"/><c r="L333" s="3"/><c r="M333" s="3"/></row><row r="334" spans="1:13" s="5" customFormat="1" x14ac:dyDescent="0.3"><c r="A334" s="9"><v>329</v></c><c r="B334" s="16" t="s"><v>2749</v></c><c r="C334" s="16" t="s"><v>529</v></c><c r="D334" s="18" t="s"><v>2044</v></c><c r="E334" s="18" t="s"><v>2045</v></c><c r="F334" s="18" t="s"><v>3634</v></c><c r="G334" s="9"/><c r="H334" s="9" t="s"><v>3648</v></c><c r="I334" s="19" t="s"><v>2911</v></c><c r="J334" s="19" t="s"><v>2252</v></c><c r="K334" s="41"/><c r="L334" s="3"/><c r="M334" s="3"/></row><row r="335" spans="1:13" s="5" customFormat="1" x14ac:dyDescent="0.3"><c r="A335" s="9"><v>330</v></c><c r="B335" s="16" t="s"><v>2754</v></c><c r="C335" s="16" t="s"><v>2590</v></c><c r="D335" s="22" t="s"><v>2655</v></c><c r="E335" s="22" t="s"><v>1322</v></c><c r="F335" s="18" t="s"><v>3634</v></c><c r="G335" s="9"/><c r="H335" s="9" t="s"><v>3648</v></c><c r="I335" s="23" t="s"><v>2698</v></c><c r="J335" s="23" t="s"><v>3312</v></c><c r="K335" s="41"/><c r="L335" s="3"/><c r="M335" s="3"/></row><row r="336" spans="1:13" s="5" customFormat="1" x14ac:dyDescent="0.3"><c r="A336" s="13"><v>331</v></c><c r="B336" s="14" t="s"><v>2748</v></c><c r="C336" s="14" t="s"><v>172</v></c><c r="D336" s="14" t="s"><v>1129</v></c><c r="E336" s="20" t="s"><v>1374</v></c><c r="F336" s="20" t="s"><v>3637</v></c><c r="G336" s="13" t="s"><v>3641</v></c><c r="H336" s="13"/><c r="I336" s="21" t="s"><v>3313</v></c><c r="J336" s="21" t="s"><v>3472</v></c><c r="K336" s="41"/><c r="L336" s="3"/><c r="M336" s="3"/></row><row r="337" spans="1:13" s="5" customFormat="1" x14ac:dyDescent="0.3"><c r="A337" s="13"><v>332</v></c><c r="B337" s="14" t="s"><v>2748</v></c><c r="C337" s="14" t="s"><v>173</v></c><c r="D337" s="14" t="s"><v>1130</v></c><c r="E337" s="20" t="s"><v>1375</v></c><c r="F337" s="20" t="s"><v>3634</v></c><c r="G337" s="13"/><c r="H337" s="13" t="s"><v>3648</v></c><c r="I337" s="21" t="s"><v>2912</v></c><c r="J337" s="21" t="s"><v>2718</v></c><c r="K337" s="41"/><c r="L337" s="3"/><c r="M337" s="3"/></row><row r="338" spans="1:13" s="5" customFormat="1" x14ac:dyDescent="0.3"><c r="A338" s="13"><v>333</v></c><c r="B338" s="14" t="s"><v>2748</v></c><c r="C338" s="14" t="s"><v>174</v></c><c r="D338" s="14" t="s"><v>1131</v></c><c r="E338" s="20" t="s"><v>1376</v></c><c r="F338" s="20" t="s"><v>3634</v></c><c r="G338" s="13"/><c r="H338" s="13" t="s"><v>3648</v></c><c r="I338" s="21" t="s"><v>2913</v></c><c r="J338" s="21" t="s"><v>2718</v></c><c r="K338" s="41"/><c r="L338" s="3"/><c r="M338" s="3"/></row><row r="339" spans="1:13" s="5" customFormat="1" x14ac:dyDescent="0.3"><c r="A339" s="9"><v>334</v></c><c r="B339" s="16" t="s"><v>2755</v></c><c r="C339" s="16" t="s"><v>175</v></c><c r="D339" s="16" t="s"><v>1132</v></c><c r="E339" s="18" t="s"><v>1377</v></c><c r="F339" s="18" t="s"><v>3634</v></c><c r="G339" s="9"/><c r="H339" s="9" t="s"><v>3648</v></c><c r="I339" s="19"/><c r="J339" s="19" t="s"><v>2252</v></c><c r="K339" s="41"/><c r="L339" s="3"/><c r="M339" s="3"/></row><row r="340" spans="1:13" s="5" customFormat="1" x14ac:dyDescent="0.3"><c r="A340" s="9"><v>335</v></c><c r="B340" s="16" t="s"><v>2749</v></c><c r="C340" s="16" t="s"><v>977</v></c><c r="D340" s="16" t="s"><v>1133</v></c><c r="E340" s="18" t="s"><v>1378</v></c><c r="F340" s="18" t="s"><v>3634</v></c><c r="G340" s="9"/><c r="H340" s="9" t="s"><v>3648</v></c><c r="I340" s="19" t="s"><v>2914</v></c><c r="J340" s="19" t="s"><v>2718</v></c><c r="K340" s="41"/><c r="L340" s="3"/><c r="M340" s="3"/></row><row r="341" spans="1:13" s="5" customFormat="1" x14ac:dyDescent="0.3"><c r="A341" s="9"><v>336</v></c><c r="B341" s="16" t="s"><v>2754</v></c><c r="C341" s="16" t="s"><v>2383</v></c><c r="D341" s="22" t="s"><v>2463</v></c><c r="E341" s="22" t="s"><v>2464</v></c><c r="F341" s="22" t="s"><v>3639</v></c><c r="G341" s="9" t="s"><v>3643</v></c><c r="H341" s="9"/><c r="I341" s="23" t="s"><v>3085</v></c><c r="J341" s="23" t="s"><v>3285</v></c><c r="K341" s="41"/><c r="L341" s="3"/><c r="M341" s="3"/></row><row r="342" spans="1:13" s="5" customFormat="1" x14ac:dyDescent="0.3"><c r="A342" s="9"><v>337</v></c><c r="B342" s="16" t="s"><v>2761</v></c><c r="C342" s="16" t="s"><v>554</v></c><c r="D342" s="16" t="s"><v>1134</v></c><c r="E342" s="18" t="s"><v>1195</v></c><c r="F342" s="18" t="s"><v>3633</v></c><c r="G342" s="9" t="s"><v>3642</v></c><c r="H342" s="9"/><c r="I342" s="19"/><c r="J342" s="19" t="s"><v>2360</v></c><c r="K342" s="41"/><c r="L342" s="3"/><c r="M342" s="3"/></row><row r="343" spans="1:13" s="5" customFormat="1" x14ac:dyDescent="0.3"><c r="A343" s="9"><v>338</v></c><c r="B343" s="16" t="s"><v>2750</v></c><c r="C343" s="16" t="s"><v>576</v></c><c r="D343" s="16" t="s"><v>1135</v></c><c r="E343" s="18" t="s"><v>1195</v></c><c r="F343" s="18" t="s"><v>3633</v></c><c r="G343" s="9" t="s"><v>3642</v></c><c r="H343" s="9"/><c r="I343" s="19"/><c r="J343" s="19" t="s"><v>2360</v></c><c r="K343" s="41"/><c r="L343" s="3"/><c r="M343" s="3"/></row><row r="344" spans="1:13" s="5" customFormat="1" x14ac:dyDescent="0.3"><c r="A344" s="13"><v>339</v></c><c r="B344" s="14" t="s"><v>2748</v></c><c r="C344" s="14" t="s"><v>176</v></c><c r="D344" s="14" t="s"><v>1136</v></c><c r="E344" s="20" t="s"><v>1379</v></c><c r="F344" s="20" t="s"><v>3634</v></c><c r="G344" s="13"/><c r="H344" s="13"/><c r="I344" s="21" t="s"><v>3163</v></c><c r="J344" s="21"/><c r="K344" s="41"/><c r="L344" s="3"/><c r="M344" s="3"/></row><row r="345" spans="1:13" s="5" customFormat="1" x14ac:dyDescent="0.3"><c r="A345" s="9"><v>340</v></c><c r="B345" s="16" t="s"><v>2773</v></c><c r="C345" s="16" t="s"><v>177</v></c><c r="D345" s="16" t="s"><v>1137</v></c><c r="E345" s="18" t="s"><v>1380</v></c><c r="F345" s="18" t="s"><v>3634</v></c><c r="G345" s="9"/><c r="H345" s="9" t="s"><v>3648</v></c><c r="I345" s="19" t="s"><v>2915</v></c><c r="J345" s="19" t="s"><v>3473</v></c><c r="K345" s="41"/><c r="L345" s="3"/><c r="M345" s="3"/></row><row r="346" spans="1:13" s="5" customFormat="1" x14ac:dyDescent="0.3"><c r="A346" s="9"><v>341</v></c><c r="B346" s="16" t="s"><v>2769</v></c><c r="C346" s="16" t="s"><v>577</v></c><c r="D346" s="16" t="s"><v>1138</v></c><c r="E346" s="18" t="s"><v>1381</v></c><c r="F346" s="18" t="s"><v>3633</v></c><c r="G346" s="9"/><c r="H346" s="9"/><c r="I346" s="19" t="s"><v>2916</v></c><c r="J346" s="19" t="s"><v>3314</v></c><c r="K346" s="41"/><c r="L346" s="3"/><c r="M346" s="3"/></row><row r="347" spans="1:13" s="5" customFormat="1" x14ac:dyDescent="0.3"><c r="A347" s="9"><v>342</v></c><c r="B347" s="16" t="s"><v>2771</v></c><c r="C347" s="16" t="s"><v>178</v></c><c r="D347" s="16" t="s"><v>1139</v></c><c r="E347" s="18" t="s"><v>1382</v></c><c r="F347" s="18" t="s"><v>3634</v></c><c r="G347" s="9"/><c r="H347" s="9" t="s"><v>3648</v></c><c r="I347" s="19" t="s"><v>2911</v></c><c r="J347" s="19" t="s"><v>2252</v></c><c r="K347" s="41"/><c r="L347" s="3"/><c r="M347" s="3"/></row><row r="348" spans="1:13" s="5" customFormat="1" x14ac:dyDescent="0.3"><c r="A348" s="9"><v>343</v></c><c r="B348" s="16" t="s"><v>2754</v></c><c r="C348" s="16" t="s"><v>2561</v></c><c r="D348" s="16" t="s"><v>2663</v></c><c r="E348" s="18" t="s"><v>2664</v></c><c r="F348" s="18" t="s"><v>3634</v></c><c r="G348" s="9"/><c r="H348" s="9"/><c r="I348" s="19" t="s"><v>3315</v></c><c r="J348" s="19" t="s"><v>3474</v></c><c r="K348" s="41"/><c r="L348" s="3"/><c r="M348" s="3"/></row><row r="349" spans="1:13" s="5" customFormat="1" x14ac:dyDescent="0.3"><c r="A349" s="9"><v>344</v></c><c r="B349" s="16" t="s"><v>2773</v></c><c r="C349" s="16" t="s"><v>494</v></c><c r="D349" s="16" t="s"><v>1140</v></c><c r="E349" s="18" t="s"><v>1383</v></c><c r="F349" s="18" t="s"><v>3634</v></c><c r="G349" s="9"/><c r="H349" s="9" t="s"><v>3648</v></c><c r="I349" s="19" t="s"><v>2917</v></c><c r="J349" s="19" t="s"><v>2252</v></c><c r="K349" s="41"/><c r="L349" s="3"/><c r="M349" s="3"/></row><row r="350" spans="1:13" s="5" customFormat="1" x14ac:dyDescent="0.3"><c r="A350" s="9"><v>345</v></c><c r="B350" s="16" t="s"><v>2749</v></c><c r="C350" s="16" t="s"><v>974</v></c><c r="D350" s="18" t="s"><v>1384</v></c><c r="E350" s="18" t="s"><v>1323</v></c><c r="F350" s="18" t="s"><v>3633</v></c><c r="G350" s="9"/><c r="H350" s="9" t="s"><v>3648</v></c><c r="I350" s="19" t="s"><v>2811</v></c><c r="J350" s="19" t="s"><v>3475</v></c><c r="K350" s="41"/><c r="L350" s="3"/><c r="M350" s="3"/></row><row r="351" spans="1:13" s="5" customFormat="1" x14ac:dyDescent="0.3"><c r="A351" s="9"><v>346</v></c><c r="B351" s="16" t="s"><v>2754</v></c><c r="C351" s="16" t="s"><v>2434</v></c><c r="D351" s="22" t="s"><v>2465</v></c><c r="E351" s="22" t="s"><v>1188</v></c><c r="F351" s="18" t="s"><v>3634</v></c><c r="G351" s="9"/><c r="H351" s="9" t="s"><v>3648</v></c><c r="I351" s="23"/><c r="J351" s="23" t="s"><v>3316</v></c><c r="K351" s="41"/><c r="L351" s="3"/><c r="M351" s="3"/></row><row r="352" spans="1:13" s="5" customFormat="1" x14ac:dyDescent="0.3"><c r="A352" s="9"><v>347</v></c><c r="B352" s="16" t="s"><v>2752</v></c><c r="C352" s="16" t="s"><v>847</v></c><c r="D352" s="18" t="s"><v>2046</v></c><c r="E352" s="18" t="s"><v>2047</v></c><c r="F352" s="22" t="s"><v>3639</v></c><c r="G352" s="9" t="s"><v>3641</v></c><c r="H352" s="9"/><c r="I352" s="19" t="s"><v>3317</v></c><c r="J352" s="19" t="s"><v>3476</v></c><c r="K352" s="41"/><c r="L352" s="3"/><c r="M352" s="3"/></row><row r="353" spans="1:13" s="5" customFormat="1" x14ac:dyDescent="0.3"><c r="A353" s="9"><v>348</v></c><c r="B353" s="16" t="s"><v>2750</v></c><c r="C353" s="16" t="s"><v>552</v></c><c r="D353" s="18" t="s"><v>1385</v></c><c r="E353" s="18" t="s"><v>1188</v></c><c r="F353" s="18" t="s"><v>3633</v></c><c r="G353" s="9" t="s"><v>3642</v></c><c r="H353" s="9"/><c r="I353" s="19"/><c r="J353" s="19" t="s"><v>2360</v></c><c r="K353" s="41"/><c r="L353" s="3"/><c r="M353" s="3"/></row><row r="354" spans="1:13" s="5" customFormat="1" x14ac:dyDescent="0.3"><c r="A354" s="9"><v>349</v></c><c r="B354" s="16" t="s"><v>2772</v></c><c r="C354" s="16" t="s"><v>543</v></c><c r="D354" s="22" t="s"><v>2048</v></c><c r="E354" s="22" t="s"><v>1519</v></c><c r="F354" s="18" t="s"><v>3634</v></c><c r="G354" s="9"/><c r="H354" s="9" t="s"><v>3648</v></c><c r="I354" s="23" t="s"><v>2918</v></c><c r="J354" s="23" t="s"><v>3318</v></c><c r="K354" s="41"/><c r="L354" s="3"/><c r="M354" s="3"/></row><row r="355" spans="1:13" s="5" customFormat="1" x14ac:dyDescent="0.3"><c r="A355" s="13"><v>350</v></c><c r="B355" s="14" t="s"><v>2748</v></c><c r="C355" s="14" t="s"><v>179</v></c><c r="D355" s="20" t="s"><v>1386</v></c><c r="E355" s="20" t="s"><v>1387</v></c><c r="F355" s="20" t="s"><v>3634</v></c><c r="G355" s="13"/><c r="H355" s="13" t="s"><v>3648</v></c><c r="I355" s="21" t="s"><v>2919</v></c><c r="J355" s="21" t="s"><v>2700</v></c><c r="K355" s="41"/><c r="L355" s="3"/><c r="M355" s="3"/></row><row r="356" spans="1:13" s="5" customFormat="1" x14ac:dyDescent="0.3"><c r="A356" s="9"><v>351</v></c><c r="B356" s="16" t="s"><v>2755</v></c><c r="C356" s="16" t="s"><v>626</v></c><c r="D356" s="18" t="s"><v>2049</v></c><c r="E356" s="18" t="s"><v>1605</v></c><c r="F356" s="22" t="s"><v>3639</v></c><c r="G356" s="9" t="s"><v>3643</v></c><c r="H356" s="9"/><c r="I356" s="19" t="s"><v>3164</v></c><c r="J356" s="19" t="s"><v>3477</v></c><c r="K356" s="41"/><c r="L356" s="3"/><c r="M356" s="3"/></row><row r="357" spans="1:13" s="5" customFormat="1" x14ac:dyDescent="0.3"><c r="A357" s="9"><v>352</v></c><c r="B357" s="16" t="s"><v>2749</v></c><c r="C357" s="16" t="s"><v>756</v></c><c r="D357" s="18" t="s"><v>2050</v></c><c r="E357" s="18" t="s"><v>2051</v></c><c r="F357" s="18" t="s"><v>3634</v></c><c r="G357" s="9"/><c r="H357" s="9" t="s"><v>3648</v></c><c r="I357" s="19" t="s"><v>2920</v></c><c r="J357" s="19" t="s"><v>3478</v></c><c r="K357" s="41"/><c r="L357" s="3"/><c r="M357" s="3"/></row><row r="358" spans="1:13" s="5" customFormat="1" x14ac:dyDescent="0.3"><c r="A358" s="9"><v>353</v></c><c r="B358" s="16" t="s"><v>2749</v></c><c r="C358" s="16" t="s"><v>501</v></c><c r="D358" s="18" t="s"><v>1388</v></c><c r="E358" s="18" t="s"><v>1188</v></c><c r="F358" s="18" t="s"><v>3634</v></c><c r="G358" s="9"/><c r="H358" s="9" t="s"><v>3648</v></c><c r="I358" s="19" t="s"><v>2911</v></c><c r="J358" s="19" t="s"><v>2252</v></c><c r="K358" s="41"/><c r="L358" s="3"/><c r="M358" s="3"/></row><row r="359" spans="1:13" s="5" customFormat="1" x14ac:dyDescent="0.3"><c r="A359" s="9"><v>354</v></c><c r="B359" s="16" t="s"><v>2750</v></c><c r="C359" s="16" t="s"><v>180</v></c><c r="D359" s="18" t="s"><v>1389</v></c><c r="E359" s="18" t="s"><v>1195</v></c><c r="F359" s="18" t="s"><v>3633</v></c><c r="G359" s="9" t="s"><v>3642</v></c><c r="H359" s="9"/><c r="I359" s="19"/><c r="J359" s="19" t="s"><v>2360</v></c><c r="K359" s="41"/><c r="L359" s="3"/><c r="M359" s="3"/></row><row r="360" spans="1:13" s="5" customFormat="1" x14ac:dyDescent="0.3"><c r="A360" s="9"><v>355</v></c><c r="B360" s="16" t="s"><v>2758</v></c><c r="C360" s="16" t="s"><v>504</v></c><c r="D360" s="18" t="s"><v>1390</v></c><c r="E360" s="18" t="s"><v>1391</v></c><c r="F360" s="18" t="s"><v>3634</v></c><c r="G360" s="9"/><c r="H360" s="9" t="s"><v>3648</v></c><c r="I360" s="19" t="s"><v>2921</v></c><c r="J360" s="19" t="s"><v>3395</v></c><c r="K360" s="41"/><c r="L360" s="3"/><c r="M360" s="3"/></row><row r="361" spans="1:13" s="5" customFormat="1" x14ac:dyDescent="0.3"><c r="A361" s="9"><v>356</v></c><c r="B361" s="16" t="s"><v>2754</v></c><c r="C361" s="16" t="s"><v>2384</v></c><c r="D361" s="22" t="s"><v>2466</v></c><c r="E361" s="22" t="s"><v>1744</v></c><c r="F361" s="22" t="s"><v>3636</v></c><c r="G361" s="9"/><c r="H361" s="9" t="s"><v>3648</v></c><c r="I361" s="23" t="s"><v>2882</v></c><c r="J361" s="23" t="s"><v>3319</v></c><c r="K361" s="41"/><c r="L361" s="3"/><c r="M361" s="3"/></row><row r="362" spans="1:13" s="5" customFormat="1" x14ac:dyDescent="0.3"><c r="A362" s="9"><v>357</v></c><c r="B362" s="16" t="s"><v>2750</v></c><c r="C362" s="16" t="s"><v>181</v></c><c r="D362" s="18" t="s"><v>1392</v></c><c r="E362" s="18" t="s"><v>1254</v></c><c r="F362" s="18" t="s"><v>3634</v></c><c r="G362" s="9"/><c r="H362" s="9" t="s"><v>3648</v></c><c r="I362" s="19" t="s"><v>2842</v></c><c r="J362" s="19" t="s"><v>3446</v></c><c r="K362" s="41"/><c r="L362" s="3"/><c r="M362" s="3"/></row><row r="363" spans="1:13" s="5" customFormat="1" x14ac:dyDescent="0.3"><c r="A363" s="9"><v>358</v></c><c r="B363" s="16" t="s"><v>2773</v></c><c r="C363" s="16" t="s"><v>182</v></c><c r="D363" s="18" t="s"><v>2251</v></c><c r="E363" s="18" t="s"><v>1393</v></c><c r="F363" s="18" t="s"><v>3634</v></c><c r="G363" s="9"/><c r="H363" s="9" t="s"><v>3648</v></c><c r="I363" s="19" t="s"><v>2922</v></c><c r="J363" s="19"/><c r="K363" s="41"/><c r="L363" s="3"/><c r="M363" s="3"/></row><row r="364" spans="1:13" s="5" customFormat="1" x14ac:dyDescent="0.3"><c r="A364" s="9"><v>359</v></c><c r="B364" s="16" t="s"><v>2773</v></c><c r="C364" s="16" t="s"><v>183</v></c><c r="D364" s="18" t="s"><v>1394</v></c><c r="E364" s="18" t="s"><v>1231</v></c><c r="F364" s="18" t="s"><v>3634</v></c><c r="G364" s="9"/><c r="H364" s="9"/><c r="I364" s="19" t="s"><v>2825</v></c><c r="J364" s="19" t="s"><v>2700</v></c><c r="K364" s="41"/><c r="L364" s="3"/><c r="M364" s="3"/></row><row r="365" spans="1:13" s="5" customFormat="1" x14ac:dyDescent="0.3"><c r="A365" s="9"><v>360</v></c><c r="B365" s="16" t="s"><v>2754</v></c><c r="C365" s="16" t="s"><v>2385</v></c><c r="D365" s="22" t="s"><v>2467</v></c><c r="E365" s="22" t="s"><v>1188</v></c><c r="F365" s="18" t="s"><v>3633</v></c><c r="G365" s="9"/><c r="H365" s="9"/><c r="I365" s="23" t="s"><v>2698</v></c><c r="J365" s="23" t="s"><v>3288</v></c><c r="K365" s="41"/><c r="L365" s="3"/><c r="M365" s="3"/></row><row r="366" spans="1:13" s="5" customFormat="1" x14ac:dyDescent="0.3"><c r="A366" s="9"><v>361</v></c><c r="B366" s="16" t="s"><v>2753</v></c><c r="C366" s="16" t="s"><v>878</v></c><c r="D366" s="18" t="s"><v>2261</v></c><c r="E366" s="18" t="s"><v>2052</v></c><c r="F366" s="18" t="s"><v>3633</v></c><c r="G366" s="9"/><c r="H366" s="9"/><c r="I366" s="19"/><c r="J366" s="19"/><c r="K366" s="41"/><c r="L366" s="3"/><c r="M366" s="3"/></row><row r="367" spans="1:13" s="5" customFormat="1" x14ac:dyDescent="0.3"><c r="A367" s="9"><v>362</v></c><c r="B367" s="16" t="s"><v>2749</v></c><c r="C367" s="16" t="s"><v>535</v></c><c r="D367" s="18" t="s"><v>2053</v></c><c r="E367" s="18" t="s"><v>2054</v></c><c r="F367" s="22" t="s"><v>3639</v></c><c r="G367" s="9" t="s"><v>3643</v></c><c r="H367" s="9"/><c r="I367" s="19" t="s"><v>3165</v></c><c r="J367" s="19" t="s"><v>3402</v></c><c r="K367" s="41"/><c r="L367" s="3"/><c r="M367" s="3"/></row><row r="368" spans="1:13" s="5" customFormat="1" x14ac:dyDescent="0.3"><c r="A368" s="9"><v>363</v></c><c r="B368" s="16" t="s"><v>2749</v></c><c r="C368" s="16" t="s"><v>724</v></c><c r="D368" s="18" t="s"><v>2055</v></c><c r="E368" s="18" t="s"><v>1195</v></c><c r="F368" s="18" t="s"><v>3634</v></c><c r="G368" s="9"/><c r="H368" s="9" t="s"><v>3648</v></c><c r="I368" s="19"/><c r="J368" s="19" t="s"><v>2252</v></c><c r="K368" s="41"/><c r="L368" s="3"/><c r="M368" s="3"/></row><row r="369" spans="1:13" s="5" customFormat="1" x14ac:dyDescent="0.3"><c r="A369" s="13"><v>364</v></c><c r="B369" s="14" t="s"><v>2748</v></c><c r="C369" s="14" t="s"><v>184</v></c><c r="D369" s="20" t="s"><v>1395</v></c><c r="E369" s="20" t="s"><v>1396</v></c><c r="F369" s="20" t="s"><v>3634</v></c><c r="G369" s="13"/><c r="H369" s="13"/><c r="I369" s="21" t="s"><v>3166</v></c><c r="J369" s="21" t="s"><v>3479</v></c><c r="K369" s="41"/><c r="L369" s="3"/><c r="M369" s="3"/></row><row r="370" spans="1:13" s="5" customFormat="1" x14ac:dyDescent="0.3"><c r="A370" s="9"><v>365</v></c><c r="B370" s="16" t="s"><v>2759</v></c><c r="C370" s="16" t="s"><v>493</v></c><c r="D370" s="18" t="s"><v>1397</v></c><c r="E370" s="18" t="s"><v>1398</v></c><c r="F370" s="18" t="s"><v>3634</v></c><c r="G370" s="9"/><c r="H370" s="9"/><c r="I370" s="19" t="s"><v>3167</v></c><c r="J370" s="19" t="s"><v>3480</v></c><c r="K370" s="41"/><c r="L370" s="3"/><c r="M370" s="3"/></row><row r="371" spans="1:13" s="5" customFormat="1" x14ac:dyDescent="0.3"><c r="A371" s="9"><v>366</v></c><c r="B371" s="16" t="s"><v>2753</v></c><c r="C371" s="16" t="s"><v>940</v></c><c r="D371" s="18" t="s"><v>1399</v></c><c r="E371" s="18" t="s"><v>1400</v></c><c r="F371" s="22" t="s"><v>3639</v></c><c r="G371" s="9" t="s"><v>3643</v></c><c r="H371" s="9"/><c r="I371" s="19" t="s"><v>3085</v></c><c r="J371" s="19" t="s"><v>3481</v></c><c r="K371" s="41"/><c r="L371" s="3"/><c r="M371" s="3"/></row><row r="372" spans="1:13" s="5" customFormat="1" x14ac:dyDescent="0.3"><c r="A372" s="13"><v>367</v></c><c r="B372" s="14" t="s"><v>2748</v></c><c r="C372" s="14" t="s"><v>185</v></c><c r="D372" s="20" t="s"><v>1401</v></c><c r="E372" s="20" t="s"><v>1402</v></c><c r="F372" s="20" t="s"><v>3634</v></c><c r="G372" s="13"/><c r="H372" s="13" t="s"><v>3648</v></c><c r="I372" s="21" t="s"><v>2923</v></c><c r="J372" s="21" t="s"><v>3449</v></c><c r="K372" s="41"/><c r="L372" s="3"/><c r="M372" s="3"/></row><row r="373" spans="1:13" s="5" customFormat="1" x14ac:dyDescent="0.3"><c r="A373" s="9"><v>368</v></c><c r="B373" s="16" t="s"><v>2756</v></c><c r="C373" s="16" t="s"><v>522</v></c><c r="D373" s="18" t="s"><v>1403</v></c><c r="E373" s="18" t="s"><v>1404</v></c><c r="F373" s="18" t="s"><v>3634</v></c><c r="G373" s="9"/><c r="H373" s="9" t="s"><v>3648</v></c><c r="I373" s="19" t="s"><v>3081</v></c><c r="J373" s="19" t="s"><v>2252</v></c><c r="K373" s="41"/><c r="L373" s="3"/><c r="M373" s="3"/></row><row r="374" spans="1:13" s="5" customFormat="1" x14ac:dyDescent="0.3"><c r="A374" s="9"><v>369</v></c><c r="B374" s="16" t="s"><v>2773</v></c><c r="C374" s="16" t="s"><v>186</v></c><c r="D374" s="18" t="s"><v>2254</v></c><c r="E374" s="18" t="s"><v>1405</v></c><c r="F374" s="18" t="s"><v>3634</v></c><c r="G374" s="9"/><c r="H374" s="9" t="s"><v>3648</v></c><c r="I374" s="19" t="s"><v>2818</v></c><c r="J374" s="19"/><c r="K374" s="41"/><c r="L374" s="3"/><c r="M374" s="3"/></row><row r="375" spans="1:13" s="5" customFormat="1" x14ac:dyDescent="0.3"><c r="A375" s="9"><v>370</v></c><c r="B375" s="16" t="s"><v>2754</v></c><c r="C375" s="16" t="s"><v>2592</v></c><c r="D375" s="18" t="s"><v>2665</v></c><c r="E375" s="18" t="s"><v>1195</v></c><c r="F375" s="22" t="s"><v>3636</v></c><c r="G375" s="9" t="s"><v>3643</v></c><c r="H375" s="9"/><c r="I375" s="19"/><c r="J375" s="19"/><c r="K375" s="41"/><c r="L375" s="3"/><c r="M375" s="3"/></row><row r="376" spans="1:13" s="5" customFormat="1" x14ac:dyDescent="0.3"><c r="A376" s="9"><v>371</v></c><c r="B376" s="16" t="s"><v>2749</v></c><c r="C376" s="16" t="s"><v>537</v></c><c r="D376" s="18" t="s"><v>2056</v></c><c r="E376" s="18" t="s"><v>2057</v></c><c r="F376" s="18" t="s"><v>3634</v></c><c r="G376" s="9"/><c r="H376" s="9" t="s"><v>3648</v></c><c r="I376" s="19" t="s"><v>2924</v></c><c r="J376" s="19" t="s"><v>3482</v></c><c r="K376" s="41"/><c r="L376" s="3"/><c r="M376" s="3"/></row><row r="377" spans="1:13" s="5" customFormat="1" x14ac:dyDescent="0.3"><c r="A377" s="9"><v>372</v></c><c r="B377" s="16" t="s"><v>2766</v></c><c r="C377" s="16" t="s"><v>865</v></c><c r="D377" s="18" t="s"><v>2340</v></c><c r="E377" s="18" t="s"><v>2666</v></c><c r="F377" s="18" t="s"><v>3634</v></c><c r="G377" s="9"/><c r="H377" s="9"/><c r="I377" s="19" t="s"><v>3320</v></c><c r="J377" s="19" t="s"><v>3483</v></c><c r="K377" s="41"/><c r="L377" s="3"/><c r="M377" s="3"/></row><row r="378" spans="1:13" s="5" customFormat="1" x14ac:dyDescent="0.3"><c r="A378" s="9"><v>373</v></c><c r="B378" s="16" t="s"><v>2771</v></c><c r="C378" s="16" t="s"><v>187</v></c><c r="D378" s="18" t="s"><v>2255</v></c><c r="E378" s="18" t="s"><v>1406</v></c><c r="F378" s="18" t="s"><v>3634</v></c><c r="G378" s="9"/><c r="H378" s="9"/><c r="I378" s="19" t="s"><v>3168</v></c><c r="J378" s="19"/><c r="K378" s="41"/><c r="L378" s="3"/><c r="M378" s="3"/></row><row r="379" spans="1:13" s="5" customFormat="1" x14ac:dyDescent="0.3"><c r="A379" s="9"><v>374</v></c><c r="B379" s="16" t="s"><v>2768</v></c><c r="C379" s="16" t="s"><v>188</v></c><c r="D379" s="18" t="s"><v>1407</v></c><c r="E379" s="18" t="s"><v>1408</v></c><c r="F379" s="18" t="s"><v>3634</v></c><c r="G379" s="9"/><c r="H379" s="9" t="s"><v>3648</v></c><c r="I379" s="19" t="s"><v>2925</v></c><c r="J379" s="19" t="s"><v>3484</v></c><c r="K379" s="41"/><c r="L379" s="3"/><c r="M379" s="3"/></row><row r="380" spans="1:13" s="5" customFormat="1" x14ac:dyDescent="0.3"><c r="A380" s="9"><v>375</v></c><c r="B380" s="16" t="s"><v>2755</v></c><c r="C380" s="16" t="s"><v>189</v></c><c r="D380" s="18" t="s"><v>1409</v></c><c r="E380" s="18" t="s"><v>1410</v></c><c r="F380" s="18" t="s"><v>3634</v></c><c r="G380" s="9"/><c r="H380" s="9" t="s"><v>3648</v></c><c r="I380" s="19" t="s"><v>2926</v></c><c r="J380" s="19" t="s"><v>3485</v></c><c r="K380" s="41"/><c r="L380" s="3"/><c r="M380" s="3"/></row><row r="381" spans="1:13" s="5" customFormat="1" x14ac:dyDescent="0.3"><c r="A381" s="9"><v>376</v></c><c r="B381" s="16" t="s"><v>2765</v></c><c r="C381" s="16" t="s"><v>748</v></c><c r="D381" s="18" t="s"><v>1411</v></c><c r="E381" s="18" t="s"><v>1412</v></c><c r="F381" s="18" t="s"><v>3634</v></c><c r="G381" s="9"/><c r="H381" s="9" t="s"><v>3648</v></c><c r="I381" s="19" t="s"><v>2927</v></c><c r="J381" s="19" t="s"><v>2252</v></c><c r="K381" s="41"/><c r="L381" s="3"/><c r="M381" s="3"/></row><row r="382" spans="1:13" s="5" customFormat="1" x14ac:dyDescent="0.3"><c r="A382" s="13"><v>377</v></c><c r="B382" s="14" t="s"><v>2748</v></c><c r="C382" s="14" t="s"><v>190</v></c><c r="D382" s="20" t="s"><v>1413</v></c><c r="E382" s="20" t="s"><v>1414</v></c><c r="F382" s="20" t="s"><v>3633</v></c><c r="G382" s="13"/><c r="H382" s="13"/><c r="I382" s="21" t="s"><v>2928</v></c><c r="J382" s="21" t="s"><v>3486</v></c><c r="K382" s="41"/><c r="L382" s="3"/><c r="M382" s="3"/></row><row r="383" spans="1:13" s="5" customFormat="1" x14ac:dyDescent="0.3"><c r="A383" s="9"><v>378</v></c><c r="B383" s="16" t="s"><v>2759</v></c><c r="C383" s="16" t="s"><v>518</v></c><c r="D383" s="18" t="s"><v>1415</v></c><c r="E383" s="18" t="s"><v>1188</v></c><c r="F383" s="18" t="s"><v>3634</v></c><c r="G383" s="9"/><c r="H383" s="9" t="s"><v>3648</v></c><c r="I383" s="19"/><c r="J383" s="19" t="s"><v>2252</v></c><c r="K383" s="41"/><c r="L383" s="3"/><c r="M383" s="3"/></row><row r="384" spans="1:13" s="5" customFormat="1" x14ac:dyDescent="0.3"><c r="A384" s="9"><v>379</v></c><c r="B384" s="16" t="s"><v>2754</v></c><c r="C384" s="16" t="s"><v>2386</v></c><c r="D384" s="22" t="s"><v>2468</v></c><c r="E384" s="22" t="s"><v>1665</v></c><c r="F384" s="18" t="s"><v>3634</v></c><c r="G384" s="9"/><c r="H384" s="9" t="s"><v>3648</v></c><c r="I384" s="23" t="s"><v>2929</v></c><c r="J384" s="23" t="s"><v>3312</v></c><c r="K384" s="41"/><c r="L384" s="3"/><c r="M384" s="3"/></row><row r="385" spans="1:13" s="5" customFormat="1" x14ac:dyDescent="0.3"><c r="A385" s="9"><v>380</v></c><c r="B385" s="16" t="s"><v>2749</v></c><c r="C385" s="16" t="s"><v>726</v></c><c r="D385" s="18" t="s"><v>2058</v></c><c r="E385" s="18" t="s"><v>2059</v></c><c r="F385" s="18" t="s"><v>3634</v></c><c r="G385" s="9"/><c r="H385" s="9" t="s"><v>3648</v></c><c r="I385" s="19" t="s"><v>2930</v></c><c r="J385" s="19" t="s"><v>3487</v></c><c r="K385" s="41"/><c r="L385" s="3"/><c r="M385" s="3"/></row><row r="386" spans="1:13" s="5" customFormat="1" x14ac:dyDescent="0.3"><c r="A386" s="9"><v>381</v></c><c r="B386" s="16" t="s"><v>2771</v></c><c r="C386" s="16" t="s"><v>191</v></c><c r="D386" s="18" t="s"><v>1416</v></c><c r="E386" s="18" t="s"><v>1417</v></c><c r="F386" s="18" t="s"><v>3634</v></c><c r="G386" s="9"/><c r="H386" s="9" t="s"><v>3648</v></c><c r="I386" s="19" t="s"><v>2931</v></c><c r="J386" s="19" t="s"><v>2252</v></c><c r="K386" s="41"/><c r="L386" s="3"/><c r="M386" s="3"/></row><row r="387" spans="1:13" s="5" customFormat="1" x14ac:dyDescent="0.3"><c r="A387" s="9"><v>382</v></c><c r="B387" s="16" t="s"><v>2750</v></c><c r="C387" s="16" t="s"><v>192</v></c><c r="D387" s="18" t="s"><v>1418</v></c><c r="E387" s="18" t="s"><v>1419</v></c><c r="F387" s="18" t="s"><v>3634</v></c><c r="G387" s="9"/><c r="H387" s="9"/><c r="I387" s="19" t="s"><v>3169</v></c><c r="J387" s="19" t="s"><v>3488</v></c><c r="K387" s="41"/><c r="L387" s="3"/><c r="M387" s="3"/></row><row r="388" spans="1:13" s="5" customFormat="1" x14ac:dyDescent="0.3"><c r="A388" s="9"><v>383</v></c><c r="B388" s="16" t="s"><v>2755</v></c><c r="C388" s="16" t="s"><v>193</v></c><c r="D388" s="18" t="s"><v>1420</v></c><c r="E388" s="18" t="s"><v>1421</v></c><c r="F388" s="18" t="s"><v>3634</v></c><c r="G388" s="9"/><c r="H388" s="9" t="s"><v>3648</v></c><c r="I388" s="19" t="s"><v>2698</v></c><c r="J388" s="19" t="s"><v>2252</v></c><c r="K388" s="41"/><c r="L388" s="3"/><c r="M388" s="3"/></row><row r="389" spans="1:13" s="5" customFormat="1" x14ac:dyDescent="0.3"><c r="A389" s="9"><v>384</v></c><c r="B389" s="16" t="s"><v>2752</v></c><c r="C389" s="16" t="s"><v>836</v></c><c r="D389" s="18" t="s"><v>2060</v></c><c r="E389" s="18" t="s"><v>2061</v></c><c r="F389" s="18" t="s"><v>3634</v></c><c r="G389" s="9"/><c r="H389" s="9" t="s"><v>3648</v></c><c r="I389" s="19" t="s"><v>3170</v></c><c r="J389" s="19" t="s"><v>2252</v></c><c r="K389" s="41"/><c r="L389" s="3"/><c r="M389" s="3"/></row><row r="390" spans="1:13" s="5" customFormat="1" x14ac:dyDescent="0.3"><c r="A390" s="9"><v>385</v></c><c r="B390" s="16" t="s"><v>2774</v></c><c r="C390" s="16" t="s"><v>194</v></c><c r="D390" s="18" t="s"><v>1422</v></c><c r="E390" s="18" t="s"><v>1423</v></c><c r="F390" s="22" t="s"><v>3639</v></c><c r="G390" s="9"/><c r="H390" s="9"/><c r="I390" s="19" t="s"><v>3321</v></c><c r="J390" s="19" t="s"><v>3489</v></c><c r="K390" s="41"/><c r="L390" s="3"/><c r="M390" s="3"/></row><row r="391" spans="1:13" s="5" customFormat="1" x14ac:dyDescent="0.3"><c r="A391" s="13"><v>386</v></c><c r="B391" s="14" t="s"><v>2748</v></c><c r="C391" s="14" t="s"><v>195</v></c><c r="D391" s="20" t="s"><v>1424</v></c><c r="E391" s="20" t="s"><v>1425</v></c><c r="F391" s="14" t="s"><v>3638</v></c><c r="G391" s="13"/><c r="H391" s="13"/><c r="I391" s="21" t="s"><v>3322</v></c><c r="J391" s="21" t="s"><v>3490</v></c><c r="K391" s="41"/><c r="L391" s="3"/><c r="M391" s="3"/></row><row r="392" spans="1:13" s="5" customFormat="1" x14ac:dyDescent="0.3"><c r="A392" s="9"><v>387</v></c><c r="B392" s="16" t="s"><v>2749</v></c><c r="C392" s="16" t="s"><v>782</v></c><c r="D392" s="18" t="s"><v>2341</v></c><c r="E392" s="18" t="s"><v>2062</v></c><c r="F392" s="18" t="s"><v>3634</v></c><c r="G392" s="9"/><c r="H392" s="9"/><c r="I392" s="19" t="s"><v>3171</v></c><c r="J392" s="19"/><c r="K392" s="41"/><c r="L392" s="3"/><c r="M392" s="3"/></row><row r="393" spans="1:13" s="5" customFormat="1" x14ac:dyDescent="0.3"><c r="A393" s="9"><v>388</v></c><c r="B393" s="16" t="s"><v>2749</v></c><c r="C393" s="16" t="s"><v>755</v></c><c r="D393" s="18" t="s"><v>1426</v></c><c r="E393" s="18" t="s"><v>1427</v></c><c r="F393" s="16" t="s"><v>3638</v></c><c r="G393" s="9"/><c r="H393" s="9"/><c r="I393" s="19" t="s"><v>3323</v></c><c r="J393" s="19" t="s"><v>3491</v></c><c r="K393" s="41"/><c r="L393" s="3"/><c r="M393" s="3"/></row><row r="394" spans="1:13" s="5" customFormat="1" x14ac:dyDescent="0.3"><c r="A394" s="9"><v>389</v></c><c r="B394" s="16" t="s"><v>2758</v></c><c r="C394" s="16" t="s"><v>495</v></c><c r="D394" s="22" t="s"><v>1428</v></c><c r="E394" s="22" t="s"><v>1429</v></c><c r="F394" s="16" t="s"><v>3638</v></c><c r="G394" s="9"/><c r="H394" s="9"/><c r="I394" s="23" t="s"><v>3324</v></c><c r="J394" s="23" t="s"><v>3325</v></c><c r="K394" s="41"/><c r="L394" s="3"/><c r="M394" s="3"/></row><row r="395" spans="1:13" s="5" customFormat="1" x14ac:dyDescent="0.3"><c r="A395" s="9"><v>390</v></c><c r="B395" s="16" t="s"><v>2773</v></c><c r="C395" s="16" t="s"><v>196</v></c><c r="D395" s="18" t="s"><v>1430</v></c><c r="E395" s="18" t="s"><v>1431</v></c><c r="F395" s="18" t="s"><v>3634</v></c><c r="G395" s="9"/><c r="H395" s="9" t="s"><v>3648</v></c><c r="I395" s="19" t="s"><v>2932</v></c><c r="J395" s="19" t="s"><v>3492</v></c><c r="K395" s="41"/><c r="L395" s="3"/><c r="M395" s="3"/></row><row r="396" spans="1:13" s="5" customFormat="1" x14ac:dyDescent="0.3"><c r="A396" s="9"><v>391</v></c><c r="B396" s="16" t="s"><v>2753</v></c><c r="C396" s="16" t="s"><v>868</v></c><c r="D396" s="18" t="s"><v>2063</v></c><c r="E396" s="18" t="s"><v>2064</v></c><c r="F396" s="18" t="s"><v>3634</v></c><c r="G396" s="9"/><c r="H396" s="9" t="s"><v>3648</v></c><c r="I396" s="19" t="s"><v>2933</v></c><c r="J396" s="19" t="s"><v>2362</v></c><c r="K396" s="41"/><c r="L396" s="3"/><c r="M396" s="3"/></row><row r="397" spans="1:13" s="5" customFormat="1" x14ac:dyDescent="0.3"><c r="A397" s="9"><v>392</v></c><c r="B397" s="16" t="s"><v>2755</v></c><c r="C397" s="16" t="s"><v>197</v></c><c r="D397" s="18" t="s"><v>1432</v></c><c r="E397" s="18" t="s"><v>1433</v></c><c r="F397" s="18" t="s"><v>3634</v></c><c r="G397" s="9"/><c r="H397" s="9" t="s"><v>3648</v></c><c r="I397" s="19" t="s"><v>2934</v></c><c r="J397" s="19" t="s"><v>2252</v></c><c r="K397" s="41"/><c r="L397" s="3"/><c r="M397" s="3"/></row><row r="398" spans="1:13" s="5" customFormat="1" x14ac:dyDescent="0.3"><c r="A398" s="9"><v>393</v></c><c r="B398" s="16" t="s"><v>2774</v></c><c r="C398" s="16" t="s"><v>198</v></c><c r="D398" s="18" t="s"><v>1434</v></c><c r="E398" s="18" t="s"><v>1435</v></c><c r="F398" s="18" t="s"><v>3634</v></c><c r="G398" s="9"/><c r="H398" s="9" t="s"><v>3648</v></c><c r="I398" s="19" t="s"><v>2935</v></c><c r="J398" s="19" t="s"><v>3493</v></c><c r="K398" s="41"/><c r="L398" s="3"/><c r="M398" s="3"/></row><row r="399" spans="1:13" s="5" customFormat="1" x14ac:dyDescent="0.3"><c r="A399" s="9"><v>394</v></c><c r="B399" s="16" t="s"><v>2753</v></c><c r="C399" s="16" t="s"><v>881</v></c><c r="D399" s="18" t="s"><v>2065</v></c><c r="E399" s="18" t="s"><v>1188</v></c><c r="F399" s="18" t="s"><v>3634</v></c><c r="G399" s="9"/><c r="H399" s="9" t="s"><v>3648</v></c><c r="I399" s="19"/><c r="J399" s="19" t="s"><v>2252</v></c><c r="K399" s="41"/><c r="L399" s="3"/><c r="M399" s="3"/></row><row r="400" spans="1:13" s="5" customFormat="1" x14ac:dyDescent="0.3"><c r="A400" s="9"><v>395</v></c><c r="B400" s="16" t="s"><v>2749</v></c><c r="C400" s="16" t="s"><v>941</v></c><c r="D400" s="18" t="s"><v>1436</v></c><c r="E400" s="18" t="s"><v>1437</v></c><c r="F400" s="18" t="s"><v>3633</v></c><c r="G400" s="9"/><c r="H400" s="9"/><c r="I400" s="19"/><c r="J400" s="19" t="s"><v>2252</v></c><c r="K400" s="41"/><c r="L400" s="3"/><c r="M400" s="3"/></row><row r="401" spans="1:13" s="5" customFormat="1" x14ac:dyDescent="0.3"><c r="A401" s="9"><v>396</v></c><c r="B401" s="16" t="s"><v>2763</v></c><c r="C401" s="16" t="s"><v>505</v></c><c r="D401" s="18" t="s"><v>1438</v></c><c r="E401" s="18" t="s"><v>1439</v></c><c r="F401" s="18" t="s"><v>3634</v></c><c r="G401" s="9"/><c r="H401" s="9" t="s"><v>3648</v></c><c r="I401" s="19" t="s"><v>2893</v></c><c r="J401" s="19" t="s"><v>3457</v></c><c r="K401" s="41"/><c r="L401" s="3"/><c r="M401" s="3"/></row><row r="402" spans="1:13" s="5" customFormat="1" x14ac:dyDescent="0.3"><c r="A402" s="9"><v>397</v></c><c r="B402" s="16" t="s"><v>2761</v></c><c r="C402" s="16" t="s"><v>968</v></c><c r="D402" s="18" t="s"><v>1440</v></c><c r="E402" s="18" t="s"><v>1441</v></c><c r="F402" s="18" t="s"><v>3634</v></c><c r="G402" s="9"/><c r="H402" s="9" t="s"><v>3648</v></c><c r="I402" s="19" t="s"><v>3172</v></c><c r="J402" s="19" t="s"><v>3494</v></c><c r="K402" s="41"/><c r="L402" s="3"/><c r="M402" s="3"/></row><row r="403" spans="1:13" s="5" customFormat="1" x14ac:dyDescent="0.3"><c r="A403" s="9"><v>398</v></c><c r="B403" s="16" t="s"><v>2752</v></c><c r="C403" s="16" t="s"><v>823</v></c><c r="D403" s="18" t="s"><v>2066</v></c><c r="E403" s="18" t="s"><v>2067</v></c><c r="F403" s="22" t="s"><v>3639</v></c><c r="G403" s="9" t="s"><v>3643</v></c><c r="H403" s="9"/><c r="I403" s="19" t="s"><v>3173</v></c><c r="J403" s="19" t="s"><v>3402</v></c><c r="K403" s="41"/><c r="L403" s="3"/><c r="M403" s="3"/></row><row r="404" spans="1:13" s="5" customFormat="1" x14ac:dyDescent="0.3"><c r="A404" s="9"><v>399</v></c><c r="B404" s="16" t="s"><v>2751</v></c><c r="C404" s="16" t="s"><v>199</v></c><c r="D404" s="18" t="s"><v>1442</v></c><c r="E404" s="18" t="s"><v>1443</v></c><c r="F404" s="22" t="s"><v>3639</v></c><c r="G404" s="9" t="s"><v>3643</v></c><c r="H404" s="9"/><c r="I404" s="19" t="s"><v>3326</v></c><c r="J404" s="19" t="s"><v>3495</v></c><c r="K404" s="41"/><c r="L404" s="3"/><c r="M404" s="3"/></row><row r="405" spans="1:13" s="5" customFormat="1" x14ac:dyDescent="0.3"><c r="A405" s="9"><v>400</v></c><c r="B405" s="16" t="s"><v>2754</v></c><c r="C405" s="16" t="s"><v>2387</v></c><c r="D405" s="22" t="s"><v>2469</v></c><c r="E405" s="22" t="s"><v>2470</v></c><c r="F405" s="22" t="s"><v>3639</v></c><c r="G405" s="9"/><c r="H405" s="9"/><c r="I405" s="23" t="s"><v>3327</v></c><c r="J405" s="23" t="s"><v>3328</v></c><c r="K405" s="41"/><c r="L405" s="3"/><c r="M405" s="3"/></row><row r="406" spans="1:13" s="5" customFormat="1" x14ac:dyDescent="0.3"><c r="A406" s="9"><v>401</v></c><c r="B406" s="16" t="s"><v>2761</v></c><c r="C406" s="16" t="s"><v>972</v></c><c r="D406" s="18" t="s"><v>1444</v></c><c r="E406" s="18" t="s"><v>1335</v></c><c r="F406" s="22" t="s"><v>3636</v></c><c r="G406" s="9"/><c r="H406" s="9" t="s"><v>3648</v></c><c r="I406" s="19" t="s"><v>2936</v></c><c r="J406" s="19" t="s"><v>3496</v></c><c r="K406" s="41"/><c r="L406" s="3"/><c r="M406" s="3"/></row><row r="407" spans="1:13" s="5" customFormat="1" x14ac:dyDescent="0.3"><c r="A407" s="9"><v>402</v></c><c r="B407" s="16" t="s"><v>2773</v></c><c r="C407" s="16" t="s"><v>200</v></c><c r="D407" s="18" t="s"><v>1445</v></c><c r="E407" s="18" t="s"><v>1446</v></c><c r="F407" s="18" t="s"><v>3634</v></c><c r="G407" s="9"/><c r="H407" s="9"/><c r="I407" s="19" t="s"><v>3174</v></c><c r="J407" s="19" t="s"><v>3497</v></c><c r="K407" s="41"/><c r="L407" s="3"/><c r="M407" s="3"/></row><row r="408" spans="1:13" s="5" customFormat="1" x14ac:dyDescent="0.3"><c r="A408" s="9"><v>403</v></c><c r="B408" s="16" t="s"><v>2754</v></c><c r="C408" s="16" t="s"><v>2388</v></c><c r="D408" s="22" t="s"><v>2471</v></c><c r="E408" s="22" t="s"><v>1188</v></c><c r="F408" s="18" t="s"><v>3633</v></c><c r="G408" s="9"/><c r="H408" s="9"/><c r="I408" s="23"/><c r="J408" s="23" t="s"><v>3288</v></c><c r="K408" s="41"/><c r="L408" s="3"/><c r="M408" s="3"/></row><row r="409" spans="1:13" s="5" customFormat="1" x14ac:dyDescent="0.3"><c r="A409" s="9"><v>404</v></c><c r="B409" s="16" t="s"><v>2772</v></c><c r="C409" s="16" t="s"><v>613</v></c><c r="D409" s="18" t="s"><v>1447</v></c><c r="E409" s="18" t="s"><v>1448</v></c><c r="F409" s="18" t="s"><v>3634</v></c><c r="G409" s="9"/><c r="H409" s="9" t="s"><v>3648</v></c><c r="I409" s="19" t="s"><v>2937</v></c><c r="J409" s="19" t="s"><v>3498</v></c><c r="K409" s="41"/><c r="L409" s="3"/><c r="M409" s="3"/></row><row r="410" spans="1:13" s="5" customFormat="1" x14ac:dyDescent="0.3"><c r="A410" s="13"><v>405</v></c><c r="B410" s="14" t="s"><v>2748</v></c><c r="C410" s="14" t="s"><v>201</v></c><c r="D410" s="20" t="s"><v>1449</v></c><c r="E410" s="20" t="s"><v>1450</v></c><c r="F410" s="20" t="s"><v>3634</v></c><c r="G410" s="13"/><c r="H410" s="13" t="s"><v>3648</v></c><c r="I410" s="21" t="s"><v>2858</v></c><c r="J410" s="21" t="s"><v>3499</v></c><c r="K410" s="41"/><c r="L410" s="3"/><c r="M410" s="3"/></row><row r="411" spans="1:13" s="5" customFormat="1" x14ac:dyDescent="0.3"><c r="A411" s="9"><v>406</v></c><c r="B411" s="16" t="s"><v>2773</v></c><c r="C411" s="16" t="s"><v>202</v></c><c r="D411" s="18" t="s"><v>1451</v></c><c r="E411" s="18" t="s"><v>1452</v></c><c r="F411" s="18" t="s"><v>3634</v></c><c r="G411" s="9"/><c r="H411" s="9" t="s"><v>3648</v></c><c r="I411" s="19" t="s"><v>2858</v></c><c r="J411" s="19" t="s"><v>3499</v></c><c r="K411" s="41"/><c r="L411" s="3"/><c r="M411" s="3"/></row><row r="412" spans="1:13" s="5" customFormat="1" x14ac:dyDescent="0.3"><c r="A412" s="9"><v>407</v></c><c r="B412" s="16" t="s"><v>2754</v></c><c r="C412" s="16" t="s"><v>2583</v></c><c r="D412" s="18" t="s"><v>2667</v></c><c r="E412" s="18" t="s"><v>2668</v></c><c r="F412" s="18" t="s"><v>3634</v></c><c r="G412" s="9"/><c r="H412" s="9"/><c r="I412" s="19" t="s"><v>3329</v></c><c r="J412" s="19" t="s"><v>3500</v></c><c r="K412" s="41"/><c r="L412" s="3"/><c r="M412" s="3"/></row><row r="413" spans="1:13" s="5" customFormat="1" x14ac:dyDescent="0.3"><c r="A413" s="9"><v>408</v></c><c r="B413" s="16" t="s"><v>2772</v></c><c r="C413" s="16" t="s"><v>203</v></c><c r="D413" s="18" t="s"><v>1453</v></c><c r="E413" s="18" t="s"><v>1454</v></c><c r="F413" s="22" t="s"><v>3639</v></c><c r="G413" s="9" t="s"><v>3643</v></c><c r="H413" s="9"/><c r="I413" s="19" t="s"><v>3102</v></c><c r="J413" s="19" t="s"><v>3402</v></c><c r="K413" s="41"/><c r="L413" s="3"/><c r="M413" s="3"/></row><row r="414" spans="1:13" s="5" customFormat="1" x14ac:dyDescent="0.3"><c r="A414" s="9"><v>409</v></c><c r="B414" s="16" t="s"><v>2775</v></c><c r="C414" s="16" t="s"><v>204</v></c><c r="D414" s="18" t="s"><v>2256</v></c><c r="E414" s="18" t="s"><v>1455</v></c><c r="F414" s="18" t="s"><v>3634</v></c><c r="G414" s="9"/><c r="H414" s="9"/><c r="I414" s="19" t="s"><v>3175</v></c><c r="J414" s="19"/><c r="K414" s="41"/><c r="L414" s="3"/><c r="M414" s="3"/></row><row r="415" spans="1:13" s="5" customFormat="1" x14ac:dyDescent="0.3"><c r="A415" s="9"><v>410</v></c><c r="B415" s="16" t="s"><v>2753</v></c><c r="C415" s="16" t="s"><v>873</v></c><c r="D415" s="18" t="s"><v>2342</v></c><c r="E415" s="18" t="s"><v>2068</v></c><c r="F415" s="22" t="s"><v>3639</v></c><c r="G415" s="9"/><c r="H415" s="9"/><c r="I415" s="19" t="s"><v>3282</v></c><c r="J415" s="19"/><c r="K415" s="41"/><c r="L415" s="3"/><c r="M415" s="3"/></row><row r="416" spans="1:13" s="5" customFormat="1" x14ac:dyDescent="0.3"><c r="A416" s="9"><v>411</v></c><c r="B416" s="16" t="s"><v>2772</v></c><c r="C416" s="16" t="s"><v>205</v></c><c r="D416" s="18" t="s"><v>1456</v></c><c r="E416" s="18" t="s"><v>1457</v></c><c r="F416" s="18" t="s"><v>3633</v></c><c r="G416" s="9"/><c r="H416" s="9"/><c r="I416" s="19"/><c r="J416" s="19" t="s"><v>3501</v></c><c r="K416" s="41"/><c r="L416" s="3"/><c r="M416" s="3"/></row><row r="417" spans="1:13" s="5" customFormat="1" x14ac:dyDescent="0.3"><c r="A417" s="13"><v>412</v></c><c r="B417" s="14" t="s"><v>2748</v></c><c r="C417" s="14" t="s"><v>206</v></c><c r="D417" s="20" t="s"><v>1458</v></c><c r="E417" s="20" t="s"><v>1459</v></c><c r="F417" s="20" t="s"><v>3634</v></c><c r="G417" s="13"/><c r="H417" s="13" t="s"><v>3648</v></c><c r="I417" s="21"/><c r="J417" s="21" t="s"><v>3499</v></c><c r="K417" s="41"/><c r="L417" s="3"/><c r="M417" s="3"/></row><row r="418" spans="1:13" s="5" customFormat="1" x14ac:dyDescent="0.3"><c r="A418" s="9"><v>413</v></c><c r="B418" s="16" t="s"><v>2772</v></c><c r="C418" s="16" t="s"><v>578</v></c><c r="D418" s="18" t="s"><v>1460</v></c><c r="E418" s="18" t="s"><v>1461</v></c><c r="F418" s="18" t="s"><v>3634</v></c><c r="G418" s="9"/><c r="H418" s="9"/><c r="I418" s="19" t="s"><v>3176</v></c><c r="J418" s="19" t="s"><v>3502</v></c><c r="K418" s="41"/><c r="L418" s="3"/><c r="M418" s="3"/></row><row r="419" spans="1:13" s="5" customFormat="1" x14ac:dyDescent="0.3"><c r="A419" s="9"><v>414</v></c><c r="B419" s="16" t="s"><v>2755</v></c><c r="C419" s="16" t="s"><v>207</v></c><c r="D419" s="18" t="s"><v>1462</v></c><c r="E419" s="18" t="s"><v>1463</v></c><c r="F419" s="18" t="s"><v>3634</v></c><c r="G419" s="9"/><c r="H419" s="9" t="s"><v>3648</v></c><c r="I419" s="19" t="s"><v>2938</v></c><c r="J419" s="19" t="s"><v>3503</v></c><c r="K419" s="41"/><c r="L419" s="3"/><c r="M419" s="3"/></row><row r="420" spans="1:13" s="5" customFormat="1" x14ac:dyDescent="0.3"><c r="A420" s="9"><v>415</v></c><c r="B420" s="16" t="s"><v>2749</v></c><c r="C420" s="16" t="s"><v>771</v></c><c r="D420" s="18" t="s"><v>2069</v></c><c r="E420" s="18" t="s"><v>2070</v></c><c r="F420" s="18" t="s"><v>3634</v></c><c r="G420" s="9"/><c r="H420" s="9" t="s"><v>3648</v></c><c r="I420" s="19" t="s"><v>3177</v></c><c r="J420" s="19" t="s"><v>2718</v></c><c r="K420" s="41"/><c r="L420" s="3"/><c r="M420" s="3"/></row><row r="421" spans="1:13" s="5" customFormat="1" x14ac:dyDescent="0.3"><c r="A421" s="9"><v>416</v></c><c r="B421" s="16" t="s"><v>2768</v></c><c r="C421" s="16" t="s"><v>208</v></c><c r="D421" s="18" t="s"><v>1464</v></c><c r="E421" s="18" t="s"><v>1188</v></c><c r="F421" s="18" t="s"><v>3634</v></c><c r="G421" s="9"/><c r="H421" s="9" t="s"><v>3648</v></c><c r="I421" s="19" t="s"><v>2939</v></c><c r="J421" s="19" t="s"><v>3504</v></c><c r="K421" s="41"/><c r="L421" s="3"/><c r="M421" s="3"/></row><row r="422" spans="1:13" s="5" customFormat="1" x14ac:dyDescent="0.3"><c r="A422" s="9"><v>417</v></c><c r="B422" s="16" t="s"><v>2759</v></c><c r="C422" s="16" t="s"><v>845</v></c><c r="D422" s="18" t="s"><v>1465</v></c><c r="E422" s="18" t="s"><v>1466</v></c><c r="F422" s="18" t="s"><v>3634</v></c><c r="G422" s="9"/><c r="H422" s="9" t="s"><v>3648</v></c><c r="I422" s="19" t="s"><v>2940</v></c><c r="J422" s="19" t="s"><v>2252</v></c><c r="K422" s="41"/><c r="L422" s="3"/><c r="M422" s="3"/></row><row r="423" spans="1:13" s="5" customFormat="1" x14ac:dyDescent="0.3"><c r="A423" s="13"><v>418</v></c><c r="B423" s="14" t="s"><v>2748</v></c><c r="C423" s="14" t="s"><v>209</v></c><c r="D423" s="20" t="s"><v>1467</v></c><c r="E423" s="20" t="s"><v>1468</v></c><c r="F423" s="24" t="s"><v>3639</v></c><c r="G423" s="13" t="s"><v>3643</v></c><c r="H423" s="13"/><c r="I423" s="21" t="s"><v>3178</v></c><c r="J423" s="21" t="s"><v>3505</v></c><c r="K423" s="41"/><c r="L423" s="3"/><c r="M423" s="3"/></row><row r="424" spans="1:13" s="5" customFormat="1" x14ac:dyDescent="0.3"><c r="A424" s="13"><v>419</v></c><c r="B424" s="14" t="s"><v>2748</v></c><c r="C424" s="14" t="s"><v>210</v></c><c r="D424" s="20" t="s"><v>1469</v></c><c r="E424" s="20" t="s"><v>1470</v></c><c r="F424" s="20" t="s"><v>3634</v></c><c r="G424" s="13"/><c r="H424" s="13" t="s"><v>3648</v></c><c r="I424" s="21" t="s"><v>2895</v></c><c r="J424" s="21" t="s"><v>3459</v></c><c r="K424" s="41"/><c r="L424" s="3"/><c r="M424" s="3"/></row><row r="425" spans="1:13" s="5" customFormat="1" x14ac:dyDescent="0.3"><c r="A425" s="13"><v>420</v></c><c r="B425" s="14" t="s"><v>2748</v></c><c r="C425" s="14" t="s"><v>211</v></c><c r="D425" s="20" t="s"><v>2257</v></c><c r="E425" s="20" t="s"><v>1471</v></c><c r="F425" s="20" t="s"><v>3634</v></c><c r="G425" s="13"/><c r="H425" s="13"/><c r="I425" s="21" t="s"><v>3179</v></c><c r="J425" s="21"/><c r="K425" s="41"/><c r="L425" s="3"/><c r="M425" s="3"/></row><row r="426" spans="1:13" s="5" customFormat="1" x14ac:dyDescent="0.3"><c r="A426" s="9"><v>421</v></c><c r="B426" s="16" t="s"><v>2768</v></c><c r="C426" s="16" t="s"><v>212</v></c><c r="D426" s="18" t="s"><v>2258</v></c><c r="E426" s="18" t="s"><v>1472</v></c><c r="F426" s="18" t="s"><v>3634</v></c><c r="G426" s="9"/><c r="H426" s="9"/><c r="I426" s="19" t="s"><v>3330</v></c><c r="J426" s="19"/><c r="K426" s="41"/><c r="L426" s="3"/><c r="M426" s="3"/></row><row r="427" spans="1:13" s="5" customFormat="1" x14ac:dyDescent="0.3"><c r="A427" s="9"><v>422</v></c><c r="B427" s="16" t="s"><v>2772</v></c><c r="C427" s="16" t="s"><v>213</v></c><c r="D427" s="18" t="s"><v>1473</v></c><c r="E427" s="18" t="s"><v>1474</v></c><c r="F427" s="18" t="s"><v>3634</v></c><c r="G427" s="9"/><c r="H427" s="9" t="s"><v>3648</v></c><c r="I427" s="19" t="s"><v>2941</v></c><c r="J427" s="19" t="s"><v>2362</v></c><c r="K427" s="41"/><c r="L427" s="3"/><c r="M427" s="3"/></row><row r="428" spans="1:13" s="5" customFormat="1" x14ac:dyDescent="0.3"><c r="A428" s="9"><v>423</v></c><c r="B428" s="16" t="s"><v>2759</v></c><c r="C428" s="16" t="s"><v>837</v></c><c r="D428" s="18" t="s"><v>2259</v></c><c r="E428" s="18" t="s"><v>1475</v></c><c r="F428" s="18" t="s"><v>3634</v></c><c r="G428" s="9"/><c r="H428" s="9"/><c r="I428" s="19" t="s"><v>3180</v></c><c r="J428" s="19"/><c r="K428" s="41"/><c r="L428" s="3"/><c r="M428" s="3"/></row><row r="429" spans="1:13" s="5" customFormat="1" x14ac:dyDescent="0.3"><c r="A429" s="9"><v>424</v></c><c r="B429" s="16" t="s"><v>2752</v></c><c r="C429" s="16" t="s"><v>937</v></c><c r="D429" s="18" t="s"><v>1476</v></c><c r="E429" s="18" t="s"><v>1477</v></c><c r="F429" s="18" t="s"><v>3634</v></c><c r="G429" s="9"/><c r="H429" s="9" t="s"><v>3648</v></c><c r="I429" s="19" t="s"><v>2942</v></c><c r="J429" s="19" t="s"><v>3506</v></c><c r="K429" s="41"/><c r="L429" s="3"/><c r="M429" s="3"/></row><row r="430" spans="1:13" s="5" customFormat="1" x14ac:dyDescent="0.3"><c r="A430" s="9"><v>425</v></c><c r="B430" s="16" t="s"><v>2772</v></c><c r="C430" s="16" t="s"><v>214</v></c><c r="D430" s="18" t="s"><v>1478</v></c><c r="E430" s="18" t="s"><v>1479</v></c><c r="F430" s="18" t="s"><v>3634</v></c><c r="G430" s="9"/><c r="H430" s="9"/><c r="I430" s="19" t="s"><v>3181</v></c><c r="J430" s="19" t="s"><v>3507</v></c><c r="K430" s="41"/><c r="L430" s="3"/><c r="M430" s="3"/></row><row r="431" spans="1:13" s="5" customFormat="1" x14ac:dyDescent="0.3"><c r="A431" s="9"><v>426</v></c><c r="B431" s="16" t="s"><v>2754</v></c><c r="C431" s="16" t="s"><v>2616</v></c><c r="D431" s="18" t="s"><v>2669</v></c><c r="E431" s="18" t="s"><v>1324</v></c><c r="F431" s="18" t="s"><v>3633</v></c><c r="G431" s="9"/><c r="H431" s="9"/><c r="I431" s="19"/><c r="J431" s="19"/><c r="K431" s="41"/><c r="L431" s="3"/><c r="M431" s="3"/></row><row r="432" spans="1:13" s="5" customFormat="1" x14ac:dyDescent="0.3"><c r="A432" s="9"><v>427</v></c><c r="B432" s="16" t="s"><v>2755</v></c><c r="C432" s="16" t="s"><v>633</v></c><c r="D432" s="18" t="s"><v>2071</v></c><c r="E432" s="18" t="s"><v>1195</v></c><c r="F432" s="18" t="s"><v>3633</v></c><c r="G432" s="9"/><c r="H432" s="9"/><c r="I432" s="19"/><c r="J432" s="19" t="s"><v>3440</v></c><c r="K432" s="41"/><c r="L432" s="3"/><c r="M432" s="3"/></row><row r="433" spans="1:13" s="5" customFormat="1" x14ac:dyDescent="0.3"><c r="A433" s="9"><v>428</v></c><c r="B433" s="16" t="s"><v>2753</v></c><c r="C433" s="16" t="s"><v>857</v></c><c r="D433" s="18" t="s"><v>2072</v></c><c r="E433" s="18" t="s"><v>2073</v></c><c r="F433" s="18" t="s"><v>3634</v></c><c r="G433" s="9"/><c r="H433" s="9" t="s"><v>3648</v></c><c r="I433" s="19" t="s"><v>2877</v></c><c r="J433" s="19" t="s"><v>3508</v></c><c r="K433" s="41"/><c r="L433" s="3"/><c r="M433" s="3"/></row><row r="434" spans="1:13" s="5" customFormat="1" x14ac:dyDescent="0.3"><c r="A434" s="9"><v>429</v></c><c r="B434" s="16" t="s"><v>2753</v></c><c r="C434" s="16" t="s"><v>869</v></c><c r="D434" s="18" t="s"><v>2074</v></c><c r="E434" s="18" t="s"><v>1330</v></c><c r="F434" s="18" t="s"><v>3633</v></c><c r="G434" s="9"/><c r="H434" s="9"/><c r="I434" s="19" t="s"><v>2943</v></c><c r="J434" s="19" t="s"><v>2252</v></c><c r="K434" s="41"/><c r="L434" s="3"/><c r="M434" s="3"/></row><row r="435" spans="1:13" s="5" customFormat="1" x14ac:dyDescent="0.3"><c r="A435" s="9"><v>430</v></c><c r="B435" s="16" t="s"><v>2754</v></c><c r="C435" s="16" t="s"><v>2389</v></c><c r="D435" s="22" t="s"><v>2472</v></c><c r="E435" s="22" t="s"><v>1195</v></c><c r="F435" s="18" t="s"><v>3633</v></c><c r="G435" s="9" t="s"><v>3642</v></c><c r="H435" s="9"/><c r="I435" s="23"/><c r="J435" s="23" t="s"><v>3331</v></c><c r="K435" s="41"/><c r="L435" s="3"/><c r="M435" s="3"/></row><row r="436" spans="1:13" s="5" customFormat="1" x14ac:dyDescent="0.3"><c r="A436" s="13"><v>431</v></c><c r="B436" s="14" t="s"><v>2748</v></c><c r="C436" s="14" t="s"><v>215</v></c><c r="D436" s="20" t="s"><v>1480</v></c><c r="E436" s="20" t="s"><v>1481</v></c><c r="F436" s="20" t="s"><v>3634</v></c><c r="G436" s="13"/><c r="H436" s="13" t="s"><v>3648</v></c><c r="I436" s="21" t="s"><v>2944</v></c><c r="J436" s="21" t="s"><v>3438</v></c><c r="K436" s="41"/><c r="L436" s="3"/><c r="M436" s="3"/></row><row r="437" spans="1:13" s="5" customFormat="1" x14ac:dyDescent="0.3"><c r="A437" s="9"><v>432</v></c><c r="B437" s="16" t="s"><v>2754</v></c><c r="C437" s="16" t="s"><v>2600</v></c><c r="D437" s="18" t="s"><v>2670</v></c><c r="E437" s="18" t="s"><v>2671</v></c><c r="F437" s="22" t="s"><v>3636</v></c><c r="G437" s="9" t="s"><v>3642</v></c><c r="H437" s="9"/><c r="I437" s="19" t="s"><v>2672</v></c><c r="J437" s="19" t="s"><v>3509</v></c><c r="K437" s="41"/><c r="L437" s="3"/><c r="M437" s="3"/></row><row r="438" spans="1:13" s="5" customFormat="1" x14ac:dyDescent="0.3"><c r="A438" s="9"><v>433</v></c><c r="B438" s="16" t="s"><v>2750</v></c><c r="C438" s="16" t="s"><v>216</v></c><c r="D438" s="18" t="s"><v>1482</v></c><c r="E438" s="18" t="s"><v>1483</v></c><c r="F438" s="18" t="s"><v>3634</v></c><c r="G438" s="9" t="s"><v>3642</v></c><c r="H438" s="9" t="s"><v>3648</v></c><c r="I438" s="19" t="s"><v>2945</v></c><c r="J438" s="19" t="s"><v>2360</v></c><c r="K438" s="41"/><c r="L438" s="3"/><c r="M438" s="3"/></row><row r="439" spans="1:13" s="5" customFormat="1" x14ac:dyDescent="0.3"><c r="A439" s="9"><v>434</v></c><c r="B439" s="16" t="s"><v>2759</v></c><c r="C439" s="16" t="s"><v>799</v></c><c r="D439" s="18" t="s"><v>1484</v></c><c r="E439" s="18" t="s"><v>1195</v></c><c r="F439" s="22" t="s"><v>3639</v></c><c r="G439" s="9" t="s"><v>3642</v></c><c r="H439" s="9"/><c r="I439" s="19" t="s"><v>3182</v></c><c r="J439" s="19" t="s"><v>3510</v></c><c r="K439" s="41"/><c r="L439" s="3"/><c r="M439" s="3"/></row><row r="440" spans="1:13" s="5" customFormat="1" x14ac:dyDescent="0.3"><c r="A440" s="9"><v>435</v></c><c r="B440" s="16" t="s"><v>2759</v></c><c r="C440" s="16" t="s"><v>753</v></c><c r="D440" s="18" t="s"><v>1485</v></c><c r="E440" s="18" t="s"><v>1486</v></c><c r="F440" s="18" t="s"><v>3634</v></c><c r="G440" s="9"/><c r="H440" s="9"/><c r="I440" s="19" t="s"><v>3183</v></c><c r="J440" s="19" t="s"><v>3332</v></c><c r="K440" s="41"/><c r="L440" s="3"/><c r="M440" s="3"/></row><row r="441" spans="1:13" s="5" customFormat="1" x14ac:dyDescent="0.3"><c r="A441" s="9"><v>436</v></c><c r="B441" s="16" t="s"><v>2762</v></c><c r="C441" s="16" t="s"><v>824</v></c><c r="D441" s="22" t="s"><v>2075</v></c><c r="E441" s="22" t="s"><v>2076</v></c><c r="F441" s="22" t="s"><v>3639</v></c><c r="G441" s="9" t="s"><v>3643</v></c><c r="H441" s="9"/><c r="I441" s="23" t="s"><v>3129</v></c><c r="J441" s="23" t="s"><v>3309</v></c><c r="K441" s="41"/><c r="L441" s="3"/><c r="M441" s="3"/></row><row r="442" spans="1:13" s="5" customFormat="1" x14ac:dyDescent="0.3"><c r="A442" s="9"><v>437</v></c><c r="B442" s="16" t="s"><v>2761</v></c><c r="C442" s="16" t="s"><v>729</v></c><c r="D442" s="22" t="s"><v>2077</v></c><c r="E442" s="22" t="s"><v>2078</v></c><c r="F442" s="22" t="s"><v>3636</v></c><c r="G442" s="9" t="s"><v>3643</v></c><c r="H442" s="9"/><c r="I442" s="23" t="s"><v>2673</v></c><c r="J442" s="23"/><c r="K442" s="41"/><c r="L442" s="3"/><c r="M442" s="3"/></row><row r="443" spans="1:13" s="5" customFormat="1" x14ac:dyDescent="0.3"><c r="A443" s="9"><v>438</v></c><c r="B443" s="16" t="s"><v>2755</v></c><c r="C443" s="16" t="s"><v>217</v></c><c r="D443" s="18" t="s"><v>1487</v></c><c r="E443" s="18" t="s"><v>1488</v></c><c r="F443" s="22" t="s"><v>3639</v></c><c r="G443" s="9" t="s"><v>3643</v></c><c r="H443" s="9"/><c r="I443" s="19" t="s"><v>3184</v></c><c r="J443" s="19" t="s"><v>3434</v></c><c r="K443" s="41"/><c r="L443" s="3"/><c r="M443" s="3"/></row><row r="444" spans="1:13" s="5" customFormat="1" x14ac:dyDescent="0.3"><c r="A444" s="9"><v>439</v></c><c r="B444" s="16" t="s"><v>2754</v></c><c r="C444" s="16" t="s"><v>2390</v></c><c r="D444" s="22" t="s"><v>2473</v></c><c r="E444" s="22" t="s"><v>2474</v></c><c r="F444" s="18" t="s"><v>3633</v></c><c r="G444" s="9" t="s"><v>3642</v></c><c r="H444" s="9"/><c r="I444" s="23"/><c r="J444" s="23" t="s"><v>3331</v></c><c r="K444" s="41"/><c r="L444" s="3"/><c r="M444" s="3"/></row><row r="445" spans="1:13" s="5" customFormat="1" x14ac:dyDescent="0.3"><c r="A445" s="9"><v>440</v></c><c r="B445" s="16" t="s"><v>2772</v></c><c r="C445" s="16" t="s"><v>218</v></c><c r="D445" s="18" t="s"><v>1489</v></c><c r="E445" s="18" t="s"><v>1188</v></c><c r="F445" s="18" t="s"><v>3633</v></c><c r="G445" s="9" t="s"><v>3642</v></c><c r="H445" s="9"/><c r="I445" s="19"/><c r="J445" s="19" t="s"><v>2360</v></c><c r="K445" s="41"/><c r="L445" s="3"/><c r="M445" s="3"/></row><row r="446" spans="1:13" s="5" customFormat="1" x14ac:dyDescent="0.3"><c r="A446" s="9"><v>441</v></c><c r="B446" s="16" t="s"><v>2750</v></c><c r="C446" s="16" t="s"><v>219</v></c><c r="D446" s="18" t="s"><v>2260</v></c><c r="E446" s="18" t="s"><v>1490</v></c><c r="F446" s="18" t="s"><v>3633</v></c><c r="G446" s="9"/><c r="H446" s="9"/><c r="I446" s="19"/><c r="J446" s="19"/><c r="K446" s="41"/><c r="L446" s="3"/><c r="M446" s="3"/></row><row r="447" spans="1:13" s="5" customFormat="1" x14ac:dyDescent="0.3"><c r="A447" s="9"><v>442</v></c><c r="B447" s="16" t="s"><v>2749</v></c><c r="C447" s="16" t="s"><v>964</v></c><c r="D447" s="18" t="s"><v>1491</v></c><c r="E447" s="18" t="s"><v>1492</v></c><c r="F447" s="18" t="s"><v>3634</v></c><c r="G447" s="9"/><c r="H447" s="9"/><c r="I447" s="19" t="s"><v>3185</v></c><c r="J447" s="19" t="s"><v>3511</v></c><c r="K447" s="41"/><c r="L447" s="3"/><c r="M447" s="3"/></row><row r="448" spans="1:13" s="5" customFormat="1" x14ac:dyDescent="0.3"><c r="A448" s="9"><v>443</v></c><c r="B448" s="16" t="s"><v>2753</v></c><c r="C448" s="16" t="s"><v>880</v></c><c r="D448" s="18" t="s"><v>1493</v></c><c r="E448" s="18" t="s"><v>1195</v></c><c r="F448" s="18" t="s"><v>3633</v></c><c r="G448" s="9"/><c r="H448" s="9"/><c r="I448" s="19"/><c r="J448" s="19" t="s"><v>2252</v></c><c r="K448" s="41"/><c r="L448" s="3"/><c r="M448" s="3"/></row><row r="449" spans="1:13" s="5" customFormat="1" x14ac:dyDescent="0.3"><c r="A449" s="9"><v>444</v></c><c r="B449" s="16" t="s"><v>2751</v></c><c r="C449" s="16" t="s"><v>579</v></c><c r="D449" s="22" t="s"><v>2079</v></c><c r="E449" s="22" t="s"><v>1195</v></c><c r="F449" s="16" t="s"><v>3638</v></c><c r="G449" s="9" t="s"><v>3642</v></c><c r="H449" s="9" t="s"><v>3648</v></c><c r="I449" s="23"/><c r="J449" s="23" t="s"><v>3331</v></c><c r="K449" s="41"/><c r="L449" s="3"/><c r="M449" s="3"/></row><row r="450" spans="1:13" s="5" customFormat="1" x14ac:dyDescent="0.3"><c r="A450" s="9"><v>445</v></c><c r="B450" s="16" t="s"><v>2755</v></c><c r="C450" s="16" t="s"><v>580</v></c><c r="D450" s="18" t="s"><v>2080</v></c><c r="E450" s="18" t="s"><v>1195</v></c><c r="F450" s="22" t="s"><v>3636</v></c><c r="G450" s="9"/><c r="H450" s="9" t="s"><v>3648</v></c><c r="I450" s="19"/><c r="J450" s="19" t="s"><v>2252</v></c><c r="K450" s="41"/><c r="L450" s="3"/><c r="M450" s="3"/></row><row r="451" spans="1:13" s="5" customFormat="1" x14ac:dyDescent="0.3"><c r="A451" s="13"><v>446</v></c><c r="B451" s="14" t="s"><v>2748</v></c><c r="C451" s="14" t="s"><v>220</v></c><c r="D451" s="20" t="s"><v>1494</v></c><c r="E451" s="20" t="s"><v>1188</v></c><c r="F451" s="20" t="s"><v>3633</v></c><c r="G451" s="13" t="s"><v>3642</v></c><c r="H451" s="13"/><c r="I451" s="21"/><c r="J451" s="21" t="s"><v>2360</v></c><c r="K451" s="41"/><c r="L451" s="3"/><c r="M451" s="3"/></row><row r="452" spans="1:13" s="5" customFormat="1" x14ac:dyDescent="0.3"><c r="A452" s="9"><v>447</v></c><c r="B452" s="16" t="s"><v>2752</v></c><c r="C452" s="16" t="s"><v>825</v></c><c r="D452" s="18" t="s"><v>2081</v></c><c r="E452" s="18" t="s"><v>1265</v></c><c r="F452" s="22" t="s"><v>3636</v></c><c r="G452" s="9"/><c r="H452" s="9" t="s"><v>3648</v></c><c r="I452" s="19" t="s"><v>2882</v></c><c r="J452" s="19" t="s"><v>3453</v></c><c r="K452" s="41"/><c r="L452" s="3"/><c r="M452" s="3"/></row><row r="453" spans="1:13" s="5" customFormat="1" x14ac:dyDescent="0.3"><c r="A453" s="13"><v>448</v></c><c r="B453" s="14" t="s"><v>2748</v></c><c r="C453" s="14" t="s"><v>221</v></c><c r="D453" s="20" t="s"><v>2263</v></c><c r="E453" s="20" t="s"><v>1495</v></c><c r="F453" s="20" t="s"><v>3634</v></c><c r="G453" s="13"/><c r="H453" s="13"/><c r="I453" s="21" t="s"><v>3186</v></c><c r="J453" s="21"/><c r="K453" s="41"/><c r="L453" s="3"/><c r="M453" s="3"/></row><row r="454" spans="1:13" s="5" customFormat="1" x14ac:dyDescent="0.3"><c r="A454" s="13"><v>449</v></c><c r="B454" s="14" t="s"><v>2748</v></c><c r="C454" s="14" t="s"><v>222</v></c><c r="D454" s="20" t="s"><v>1496</v></c><c r="E454" s="20" t="s"><v>1497</v></c><c r="F454" s="24" t="s"><v>3639</v></c><c r="G454" s="13"/><c r="H454" s="13"/><c r="I454" s="21" t="s"><v>3187</v></c><c r="J454" s="21" t="s"><v>3512</v></c><c r="K454" s="41"/><c r="L454" s="3"/><c r="M454" s="3"/></row><row r="455" spans="1:13" s="5" customFormat="1" x14ac:dyDescent="0.3"><c r="A455" s="9"><v>450</v></c><c r="B455" s="16" t="s"><v>2752</v></c><c r="C455" s="16" t="s"><v>816</v></c><c r="D455" s="18" t="s"><v>1498</v></c><c r="E455" s="18" t="s"><v>1499</v></c><c r="F455" s="22" t="s"><v>3639</v></c><c r="G455" s="9"/><c r="H455" s="9"/><c r="I455" s="19" t="s"><v>3188</v></c><c r="J455" s="19" t="s"><v>3513</v></c><c r="K455" s="41"/><c r="L455" s="3"/><c r="M455" s="3"/></row><row r="456" spans="1:13" s="5" customFormat="1" x14ac:dyDescent="0.3"><c r="A456" s="13"><v>451</v></c><c r="B456" s="14" t="s"><v>2748</v></c><c r="C456" s="14" t="s"><v>223</v></c><c r="D456" s="20" t="s"><v>1500</v></c><c r="E456" s="20" t="s"><v>1195</v></c><c r="F456" s="24" t="s"><v>3636</v></c><c r="G456" s="13" t="s"><v>3642</v></c><c r="H456" s="13"/><c r="I456" s="21" t="s"><v>3189</v></c><c r="J456" s="21" t="s"><v>2360</v></c><c r="K456" s="41"/><c r="L456" s="3"/><c r="M456" s="3"/></row><row r="457" spans="1:13" s="5" customFormat="1" x14ac:dyDescent="0.3"><c r="A457" s="13"><v>452</v></c><c r="B457" s="14" t="s"><v>2748</v></c><c r="C457" s="14" t="s"><v>224</v></c><c r="D457" s="20" t="s"><v>1501</v></c><c r="E457" s="20" t="s"><v>1502</v></c><c r="F457" s="20" t="s"><v>3633</v></c><c r="G457" s="13"/><c r="H457" s="13"/><c r="I457" s="21" t="s"><v>2946</v></c><c r="J457" s="21" t="s"><v>3395</v></c><c r="K457" s="41"/><c r="L457" s="3"/><c r="M457" s="3"/></row><row r="458" spans="1:13" s="5" customFormat="1" x14ac:dyDescent="0.3"><c r="A458" s="9"><v>453</v></c><c r="B458" s="16" t="s"><v>2761</v></c><c r="C458" s="16" t="s"><v>751</v></c><c r="D458" s="22" t="s"><v>2475</v></c><c r="E458" s="22" t="s"><v>1195</v></c><c r="F458" s="18" t="s"><v>3633</v></c><c r="G458" s="9" t="s"><v>3642</v></c><c r="H458" s="9"/><c r="I458" s="23"/><c r="J458" s="23" t="s"><v>3331</v></c><c r="K458" s="41"/><c r="L458" s="3"/><c r="M458" s="3"/></row><row r="459" spans="1:13" s="5" customFormat="1" x14ac:dyDescent="0.3"><c r="A459" s="9"><v>454</v></c><c r="B459" s="16" t="s"><v>2768</v></c><c r="C459" s="16" t="s"><v>225</v></c><c r="D459" s="18" t="s"><v>1503</v></c><c r="E459" s="18" t="s"><v>1195</v></c><c r="F459" s="18" t="s"><v>3633</v></c><c r="G459" s="9" t="s"><v>3642</v></c><c r="H459" s="9"/><c r="I459" s="19" t="s"><v>2947</v></c><c r="J459" s="19" t="s"><v>2360</v></c><c r="K459" s="41"/><c r="L459" s="3"/><c r="M459" s="3"/></row><row r="460" spans="1:13" s="5" customFormat="1" x14ac:dyDescent="0.3"><c r="A460" s="13"><v>455</v></c><c r="B460" s="14" t="s"><v>2748</v></c><c r="C460" s="14" t="s"><v>226</v></c><c r="D460" s="20" t="s"><v>1504</v></c><c r="E460" s="20" t="s"><v>1188</v></c><c r="F460" s="20" t="s"><v>3633</v></c><c r="G460" s="13"/><c r="H460" s="13"/><c r="I460" s="21" t="s"><v>2948</v></c><c r="J460" s="21" t="s"><v>2252</v></c><c r="K460" s="41"/><c r="L460" s="3"/><c r="M460" s="3"/></row><row r="461" spans="1:13" s="5" customFormat="1" x14ac:dyDescent="0.3"><c r="A461" s="9"><v>456</v></c><c r="B461" s="16" t="s"><v>2750</v></c><c r="C461" s="16" t="s"><v>227</v></c><c r="D461" s="18" t="s"><v>1505</v></c><c r="E461" s="18" t="s"><v>1195</v></c><c r="F461" s="18" t="s"><v>3634</v></c><c r="G461" s="9"/><c r="H461" s="9" t="s"><v>3648</v></c><c r="I461" s="19"/><c r="J461" s="19" t="s"><v>2252</v></c><c r="K461" s="41"/><c r="L461" s="3"/><c r="M461" s="3"/></row><row r="462" spans="1:13" s="5" customFormat="1" x14ac:dyDescent="0.3"><c r="A462" s="9"><v>457</v></c><c r="B462" s="16" t="s"><v>2758</v></c><c r="C462" s="16" t="s"><v>481</v></c><c r="D462" s="18" t="s"><v>1506</v></c><c r="E462" s="18" t="s"><v>1195</v></c><c r="F462" s="18" t="s"><v>3633</v></c><c r="G462" s="9"/><c r="H462" s="9"/><c r="I462" s="19"/><c r="J462" s="19" t="s"><v>2252</v></c><c r="K462" s="41"/><c r="L462" s="3"/><c r="M462" s="3"/></row><row r="463" spans="1:13" s="5" customFormat="1" x14ac:dyDescent="0.3"><c r="A463" s="9"><v>458</v></c><c r="B463" s="16" t="s"><v>2759</v></c><c r="C463" s="16" t="s"><v>528</v></c><c r="D463" s="18" t="s"><v>1507</v></c><c r="E463" s="18" t="s"><v>1195</v></c><c r="F463" s="18" t="s"><v>3633</v></c><c r="G463" s="9"/><c r="H463" s="9"/><c r="I463" s="19"/><c r="J463" s="19" t="s"><v>2252</v></c><c r="K463" s="41"/><c r="L463" s="3"/><c r="M463" s="3"/></row><row r="464" spans="1:13" s="5" customFormat="1" x14ac:dyDescent="0.3"><c r="A464" s="9"><v>459</v></c><c r="B464" s="16" t="s"><v>2754</v></c><c r="C464" s="16" t="s"><v>2391</v></c><c r="D464" s="22" t="s"><v>2476</v></c><c r="E464" s="22" t="s"><v>1195</v></c><c r="F464" s="18" t="s"><v>3634</v></c><c r="G464" s="9"/><c r="H464" s="9" t="s"><v>3648</v></c><c r="I464" s="23" t="s"><v>2949</v></c><c r="J464" s="23" t="s"><v>3288</v></c><c r="K464" s="41"/><c r="L464" s="3"/><c r="M464" s="3"/></row><row r="465" spans="1:13" s="5" customFormat="1" x14ac:dyDescent="0.3"><c r="A465" s="9"><v>460</v></c><c r="B465" s="16" t="s"><v>2779</v></c><c r="C465" s="16" t="s"><v>618</v></c><c r="D465" s="18" t="s"><v>2082</v></c><c r="E465" s="18" t="s"><v>1188</v></c><c r="F465" s="18" t="s"><v>3634</v></c><c r="G465" s="9"/><c r="H465" s="9" t="s"><v>3648</v></c><c r="I465" s="19"/><c r="J465" s="19" t="s"><v>2252</v></c><c r="K465" s="41"/><c r="L465" s="3"/><c r="M465" s="3"/></row><row r="466" spans="1:13" s="5" customFormat="1" x14ac:dyDescent="0.3"><c r="A466" s="9"><v>461</v></c><c r="B466" s="16" t="s"><v>2749</v></c><c r="C466" s="16" t="s"><v>784</v></c><c r="D466" s="18" t="s"><v>2083</v></c><c r="E466" s="18" t="s"><v>1364</v></c><c r="F466" s="22" t="s"><v>3639</v></c><c r="G466" s="9" t="s"><v>3643</v></c><c r="H466" s="9"/><c r="I466" s="19" t="s"><v>3085</v></c><c r="J466" s="19" t="s"><v>3514</v></c><c r="K466" s="41"/><c r="L466" s="3"/><c r="M466" s="3"/></row><row r="467" spans="1:13" s="5" customFormat="1" x14ac:dyDescent="0.3"><c r="A467" s="9"><v>462</v></c><c r="B467" s="16" t="s"><v>2749</v></c><c r="C467" s="16" t="s"><v>741</v></c><c r="D467" s="18" t="s"><v>2084</v></c><c r="E467" s="18" t="s"><v>1195</v></c><c r="F467" s="22" t="s"><v>3639</v></c><c r="G467" s="9" t="s"><v>3643</v></c><c r="H467" s="9"/><c r="I467" s="19" t="s"><v>3085</v></c><c r="J467" s="19" t="s"><v>3462</v></c><c r="K467" s="41"/><c r="L467" s="3"/><c r="M467" s="3"/></row><row r="468" spans="1:13" s="5" customFormat="1" x14ac:dyDescent="0.3"><c r="A468" s="9"><v>463</v></c><c r="B468" s="16" t="s"><v>2766</v></c><c r="C468" s="16" t="s"><v>879</v></c><c r="D468" s="22" t="s"><v>2085</v></c><c r="E468" s="22" t="s"><v>2086</v></c><c r="F468" s="18" t="s"><v>3633</v></c><c r="G468" s="9"/><c r="H468" s="9" t="s"><v>3648</v></c><c r="I468" s="23" t="s"><v>2950</v></c><c r="J468" s="23" t="s"><v>3333</v></c><c r="K468" s="41"/><c r="L468" s="3"/><c r="M468" s="3"/></row><row r="469" spans="1:13" s="5" customFormat="1" x14ac:dyDescent="0.3"><c r="A469" s="9"><v>464</v></c><c r="B469" s="16" t="s"><v>2751</v></c><c r="C469" s="16" t="s"><v>581</v></c><c r="D469" s="22" t="s"><v>2087</v></c><c r="E469" s="22" t="s"><v>2088</v></c><c r="F469" s="18" t="s"><v>3633</v></c><c r="G469" s="9"/><c r="H469" s="9"/><c r="I469" s="23" t="s"><v>2682</v></c><c r="J469" s="23" t="s"><v>3288</v></c><c r="K469" s="41"/><c r="L469" s="3"/><c r="M469" s="3"/></row><row r="470" spans="1:13" s="5" customFormat="1" x14ac:dyDescent="0.3"><c r="A470" s="9"><v>465</v></c><c r="B470" s="16" t="s"><v>2771</v></c><c r="C470" s="16" t="s"><v>228</v></c><c r="D470" s="18" t="s"><v>1508</v></c><c r="E470" s="18" t="s"><v>1195</v></c><c r="F470" s="18" t="s"><v>3633</v></c><c r="G470" s="9" t="s"><v>3642</v></c><c r="H470" s="9"/><c r="I470" s="19"/><c r="J470" s="19" t="s"><v>2360</v></c><c r="K470" s="41"/><c r="L470" s="3"/><c r="M470" s="3"/></row><row r="471" spans="1:13" s="5" customFormat="1" x14ac:dyDescent="0.3"><c r="A471" s="9"><v>466</v></c><c r="B471" s="16" t="s"><v>2752</v></c><c r="C471" s="16" t="s"><v>832</v></c><c r="D471" s="18" t="s"><v>2089</v></c><c r="E471" s="18" t="s"><v>1512</v></c><c r="F471" s="18" t="s"><v>3634</v></c><c r="G471" s="9"/><c r="H471" s="9" t="s"><v>3648</v></c><c r="I471" s="19" t="s"><v>2951</v></c><c r="J471" s="19" t="s"><v>3406</v></c><c r="K471" s="41"/><c r="L471" s="3"/><c r="M471" s="3"/></row><row r="472" spans="1:13" s="5" customFormat="1" x14ac:dyDescent="0.3"><c r="A472" s="9"><v>467</v></c><c r="B472" s="16" t="s"><v>2749</v></c><c r="C472" s="16" t="s"><v>521</v></c><c r="D472" s="18" t="s"><v>2090</v></c><c r="E472" s="18" t="s"><v>2091</v></c><c r="F472" s="22" t="s"><v>3639</v></c><c r="G472" s="9" t="s"><v>3643</v></c><c r="H472" s="9"/><c r="I472" s="19" t="s"><v>3085</v></c><c r="J472" s="19" t="s"><v>3402</v></c><c r="K472" s="41"/><c r="L472" s="3"/><c r="M472" s="3"/></row><row r="473" spans="1:13" s="5" customFormat="1" x14ac:dyDescent="0.3"><c r="A473" s="9"><v>468</v></c><c r="B473" s="16" t="s"><v>2772</v></c><c r="C473" s="16" t="s"><v>508</v></c><c r="D473" s="18" t="s"><v>2092</v></c><c r="E473" s="18" t="s"><v>2093</v></c><c r="F473" s="18" t="s"><v>3634</v></c><c r="G473" s="9"/><c r="H473" s="9"/><c r="I473" s="19" t="s"><v>2674</v></c><c r="J473" s="19" t="s"><v>3515</v></c><c r="K473" s="41"/><c r="L473" s="3"/><c r="M473" s="3"/></row><row r="474" spans="1:13" s="5" customFormat="1" x14ac:dyDescent="0.3"><c r="A474" s="9"><v>469</v></c><c r="B474" s="16" t="s"><v>2754</v></c><c r="C474" s="16" t="s"><v>2392</v></c><c r="D474" s="22" t="s"><v>2477</v></c><c r="E474" s="22" t="s"><v>1195</v></c><c r="F474" s="18" t="s"><v>3633</v></c><c r="G474" s="9"/><c r="H474" s="9"/><c r="I474" s="23"/><c r="J474" s="23" t="s"><v>3288</v></c><c r="K474" s="41"/><c r="L474" s="3"/><c r="M474" s="3"/></row><row r="475" spans="1:13" s="5" customFormat="1" x14ac:dyDescent="0.3"><c r="A475" s="9"><v>470</v></c><c r="B475" s="16" t="s"><v>2771</v></c><c r="C475" s="16" t="s"><v>229</v></c><c r="D475" s="18" t="s"><v>1509</v></c><c r="E475" s="18" t="s"><v>1510</v></c><c r="F475" s="22" t="s"><v>3636</v></c><c r="G475" s="9"/><c r="H475" s="9" t="s"><v>3648</v></c><c r="I475" s="19" t="s"><v>2867</v></c><c r="J475" s="19" t="s"><v>3516</v></c><c r="K475" s="41"/><c r="L475" s="3"/><c r="M475" s="3"/></row><row r="476" spans="1:13" s="5" customFormat="1" x14ac:dyDescent="0.3"><c r="A476" s="9"><v>471</v></c><c r="B476" s="16" t="s"><v>2749</v></c><c r="C476" s="16" t="s"><v>956</v></c><c r="D476" s="18" t="s"><v>1511</v></c><c r="E476" s="18" t="s"><v>1512</v></c><c r="F476" s="18" t="s"><v>3634</v></c><c r="G476" s="9"/><c r="H476" s="9" t="s"><v>3648</v></c><c r="I476" s="19" t="s"><v>2951</v></c><c r="J476" s="19" t="s"><v>3517</v></c><c r="K476" s="41"/><c r="L476" s="3"/><c r="M476" s="3"/></row><row r="477" spans="1:13" s="5" customFormat="1" x14ac:dyDescent="0.3"><c r="A477" s="9"><v>472</v></c><c r="B477" s="16" t="s"><v>2754</v></c><c r="C477" s="16" t="s"><v>2615</v></c><c r="D477" s="18" t="s"><v>2675</v></c><c r="E477" s="18" t="s"><v>1265</v></c><c r="F477" s="22" t="s"><v>3636</v></c><c r="G477" s="9" t="s"><v>3643</v></c><c r="H477" s="9"/><c r="I477" s="19" t="s"><v>3334</v></c><c r="J477" s="19" t="s"><v>2676</v></c><c r="K477" s="41"/><c r="L477" s="3"/><c r="M477" s="3"/></row><row r="478" spans="1:13" s="5" customFormat="1" x14ac:dyDescent="0.3"><c r="A478" s="9"><v>473</v></c><c r="B478" s="16" t="s"><v>2754</v></c><c r="C478" s="16" t="s"><v>2393</v></c><c r="D478" s="22" t="s"><v>2478</v></c><c r="E478" s="22" t="s"><v>2479</v></c><c r="F478" s="22" t="s"><v>3636</v></c><c r="G478" s="9"/><c r="H478" s="9" t="s"><v>3648</v></c><c r="I478" s="23" t="s"><v>2882</v></c><c r="J478" s="23" t="s"><v>3319</v></c><c r="K478" s="41"/><c r="L478" s="3"/><c r="M478" s="3"/></row><row r="479" spans="1:13" s="5" customFormat="1" x14ac:dyDescent="0.3"><c r="A479" s="9"><v>474</v></c><c r="B479" s="16" t="s"><v>2750</v></c><c r="C479" s="16" t="s"><v>230</v></c><c r="D479" s="18" t="s"><v>1513</v></c><c r="E479" s="18" t="s"><v>1373</v></c><c r="F479" s="22" t="s"><v>3639</v></c><c r="G479" s="9" t="s"><v>3642</v></c><c r="H479" s="9"/><c r="I479" s="19" t="s"><v>3162</v></c><c r="J479" s="19" t="s"><v>2360</v></c><c r="K479" s="41"/><c r="L479" s="3"/><c r="M479" s="3"/></row><row r="480" spans="1:13" s="5" customFormat="1" x14ac:dyDescent="0.3"><c r="A480" s="9"><v>475</v></c><c r="B480" s="16" t="s"><v>2752</v></c><c r="C480" s="16" t="s"><v>848</v></c><c r="D480" s="18" t="s"><v>2094</v></c><c r="E480" s="18" t="s"><v>1188</v></c><c r="F480" s="22" t="s"><v>3639</v></c><c r="G480" s="9" t="s"><v>3643</v></c><c r="H480" s="9"/><c r="I480" s="19" t="s"><v>3085</v></c><c r="J480" s="19" t="s"><v>3402</v></c><c r="K480" s="41"/><c r="L480" s="3"/><c r="M480" s="3"/></row><row r="481" spans="1:13" s="5" customFormat="1" x14ac:dyDescent="0.3"><c r="A481" s="9"><v>476</v></c><c r="B481" s="16" t="s"><v>2749</v></c><c r="C481" s="16" t="s"><v>534</v></c><c r="D481" s="18" t="s"><v>2095</v></c><c r="E481" s="18" t="s"><v>2096</v></c><c r="F481" s="22" t="s"><v>3636</v></c><c r="G481" s="9"/><c r="H481" s="9" t="s"><v>3648</v></c><c r="I481" s="19" t="s"><v>2882</v></c><c r="J481" s="19" t="s"><v>3453</v></c><c r="K481" s="41"/><c r="L481" s="3"/><c r="M481" s="3"/></row><row r="482" spans="1:13" s="5" customFormat="1" x14ac:dyDescent="0.3"><c r="A482" s="9"><v>477</v></c><c r="B482" s="16" t="s"><v>2754</v></c><c r="C482" s="16" t="s"><v>2601</v></c><c r="D482" s="18" t="s"><v>2677</v></c><c r="E482" s="18" t="s"><v>2678</v></c><c r="F482" s="22" t="s"><v>3636</v></c><c r="G482" s="9" t="s"><v>3643</v></c><c r="H482" s="9"/><c r="I482" s="19" t="s"><v>2679</v></c><c r="J482" s="19"/><c r="K482" s="41"/><c r="L482" s="3"/><c r="M482" s="3"/></row><row r="483" spans="1:13" s="5" customFormat="1" x14ac:dyDescent="0.3"><c r="A483" s="9"><v>478</v></c><c r="B483" s="16" t="s"><v>2765</v></c><c r="C483" s="16" t="s"><v>509</v></c><c r="D483" s="18" t="s"><v>2264</v></c><c r="E483" s="18" t="s"><v>1514</v></c><c r="F483" s="18" t="s"><v>3634</v></c><c r="G483" s="9"/><c r="H483" s="9"/><c r="I483" s="19" t="s"><v>3190</v></c><c r="J483" s="19"/><c r="K483" s="41"/><c r="L483" s="3"/><c r="M483" s="3"/></row><row r="484" spans="1:13" s="5" customFormat="1" x14ac:dyDescent="0.3"><c r="A484" s="13"><v>479</v></c><c r="B484" s="14" t="s"><v>2748</v></c><c r="C484" s="14" t="s"><v>231</v></c><c r="D484" s="20" t="s"><v>2265</v></c><c r="E484" s="20" t="s"><v>1515</v></c><c r="F484" s="20" t="s"><v>3634</v></c><c r="G484" s="13"/><c r="H484" s="13" t="s"><v>3648</v></c><c r="I484" s="21" t="s"><v>2944</v></c><c r="J484" s="21"/><c r="K484" s="41"/><c r="L484" s="3"/><c r="M484" s="3"/></row><row r="485" spans="1:13" s="5" customFormat="1" x14ac:dyDescent="0.3"><c r="A485" s="13"><v>480</v></c><c r="B485" s="14" t="s"><v>2748</v></c><c r="C485" s="14" t="s"><v>232</v></c><c r="D485" s="20" t="s"><v>1516</v></c><c r="E485" s="20" t="s"><v>1517</v></c><c r="F485" s="20" t="s"><v>3634</v></c><c r="G485" s="13"/><c r="H485" s="13" t="s"><v>3648</v></c><c r="I485" s="21" t="s"><v>2952</v></c><c r="J485" s="21" t="s"><v>3518</v></c><c r="K485" s="41"/><c r="L485" s="3"/><c r="M485" s="3"/></row><row r="486" spans="1:13" s="5" customFormat="1" x14ac:dyDescent="0.3"><c r="A486" s="13"><v>481</v></c><c r="B486" s="14" t="s"><v>2748</v></c><c r="C486" s="14" t="s"><v>233</v></c><c r="D486" s="20" t="s"><v>1518</v></c><c r="E486" s="20" t="s"><v>1519</v></c><c r="F486" s="20" t="s"><v>3634</v></c><c r="G486" s="13"/><c r="H486" s="13" t="s"><v>3648</v></c><c r="I486" s="21" t="s"><v>2918</v></c><c r="J486" s="21" t="s"><v>3519</v></c><c r="K486" s="41"/><c r="L486" s="3"/><c r="M486" s="3"/></row><row r="487" spans="1:13" s="5" customFormat="1" x14ac:dyDescent="0.3"><c r="A487" s="9"><v>482</v></c><c r="B487" s="16" t="s"><v>2754</v></c><c r="C487" s="16" t="s"><v>2394</v></c><c r="D487" s="22" t="s"><v>2480</v></c><c r="E487" s="22" t="s"><v>1242</v></c><c r="F487" s="18" t="s"><v>3634</v></c><c r="G487" s="9"/><c r="H487" s="9" t="s"><v>3648</v></c><c r="I487" s="23" t="s"><v>2953</v></c><c r="J487" s="23" t="s"><v>3335</v></c><c r="K487" s="41"/><c r="L487" s="3"/><c r="M487" s="3"/></row><row r="488" spans="1:13" s="5" customFormat="1" x14ac:dyDescent="0.3"><c r="A488" s="13"><v>483</v></c><c r="B488" s="14" t="s"><v>2748</v></c><c r="C488" s="14" t="s"><v>234</v></c><c r="D488" s="20" t="s"><v>1520</v></c><c r="E488" s="20" t="s"><v>1521</v></c><c r="F488" s="24" t="s"><v>3639</v></c><c r="G488" s="13" t="s"><v>3642</v></c><c r="H488" s="13"/><c r="I488" s="21" t="s"><v>3162</v></c><c r="J488" s="21" t="s"><v>2360</v></c><c r="K488" s="41"/><c r="L488" s="3"/><c r="M488" s="3"/></row><row r="489" spans="1:13" s="5" customFormat="1" x14ac:dyDescent="0.3"><c r="A489" s="9"><v>484</v></c><c r="B489" s="16" t="s"><v>2768</v></c><c r="C489" s="16" t="s"><v>235</v></c><c r="D489" s="18" t="s"><v>2266</v></c><c r="E489" s="18" t="s"><v>2267</v></c><c r="F489" s="18" t="s"><v>3634</v></c><c r="G489" s="9"/><c r="H489" s="9" t="s"><v>3648</v></c><c r="I489" s="19"/><c r="J489" s="19"/><c r="K489" s="41"/><c r="L489" s="3"/><c r="M489" s="3"/></row><row r="490" spans="1:13" s="5" customFormat="1" x14ac:dyDescent="0.3"><c r="A490" s="9"><v>485</v></c><c r="B490" s="16" t="s"><v>2771</v></c><c r="C490" s="16" t="s"><v>582</v></c><c r="D490" s="18" t="s"><v>1522</v></c><c r="E490" s="18" t="s"><v>1523</v></c><c r="F490" s="18" t="s"><v>3633</v></c><c r="G490" s="9" t="s"><v>3642</v></c><c r="H490" s="9"/><c r="I490" s="19"/><c r="J490" s="19" t="s"><v>2360</v></c><c r="K490" s="41"/><c r="L490" s="3"/><c r="M490" s="3"/></row><row r="491" spans="1:13" s="5" customFormat="1" x14ac:dyDescent="0.3"><c r="A491" s="9"><v>486</v></c><c r="B491" s="16" t="s"><v>2754</v></c><c r="C491" s="16" t="s"><v>2557</v></c><c r="D491" s="18" t="s"><v>2680</v></c><c r="E491" s="18" t="s"><v>2681</v></c><c r="F491" s="18" t="s"><v>3634</v></c><c r="G491" s="9"/><c r="H491" s="9"/><c r="I491" s="19" t="s"><v>2682</v></c><c r="J491" s="19"/><c r="K491" s="41"/><c r="L491" s="3"/><c r="M491" s="3"/></row><row r="492" spans="1:13" s="5" customFormat="1" x14ac:dyDescent="0.3"><c r="A492" s="9"><v>487</v></c><c r="B492" s="16" t="s"><v>2754</v></c><c r="C492" s="16" t="s"><v>2395</v></c><c r="D492" s="22" t="s"><v>2481</v></c><c r="E492" s="22" t="s"><v>1188</v></c><c r="F492" s="18" t="s"><v>3633</v></c><c r="G492" s="9"/><c r="H492" s="9"/><c r="I492" s="23"/><c r="J492" s="23" t="s"><v>3288</v></c><c r="K492" s="41"/><c r="L492" s="3"/><c r="M492" s="3"/></row><row r="493" spans="1:13" s="5" customFormat="1" x14ac:dyDescent="0.3"><c r="A493" s="13"><v>488</v></c><c r="B493" s="14" t="s"><v>2748</v></c><c r="C493" s="14" t="s"><v>236</v></c><c r="D493" s="20" t="s"><v>1524</v></c><c r="E493" s="20" t="s"><v>1525</v></c><c r="F493" s="20" t="s"><v>3634</v></c><c r="G493" s="13"/><c r="H493" s="13" t="s"><v>3648</v></c><c r="I493" s="21" t="s"><v>2954</v></c><c r="J493" s="21" t="s"><v>3422</v></c><c r="K493" s="41"/><c r="L493" s="3"/><c r="M493" s="3"/></row><row r="494" spans="1:13" s="5" customFormat="1" x14ac:dyDescent="0.3"><c r="A494" s="9"><v>489</v></c><c r="B494" s="16" t="s"><v>2755</v></c><c r="C494" s="16" t="s"><v>625</v></c><c r="D494" s="18" t="s"><v>2097</v></c><c r="E494" s="18" t="s"><v>2098</v></c><c r="F494" s="22" t="s"><v>3639</v></c><c r="G494" s="9" t="s"><v>3643</v></c><c r="H494" s="9"/><c r="I494" s="19" t="s"><v>3191</v></c><c r="J494" s="19" t="s"><v>3416</v></c><c r="K494" s="41"/><c r="L494" s="3"/><c r="M494" s="3"/></row><row r="495" spans="1:13" s="5" customFormat="1" x14ac:dyDescent="0.3"><c r="A495" s="9"><v>490</v></c><c r="B495" s="16" t="s"><v>2771</v></c><c r="C495" s="16" t="s"><v>536</v></c><c r="D495" s="18" t="s"><v>1526</v></c><c r="E495" s="18" t="s"><v>1527</v></c><c r="F495" s="22" t="s"><v>3636</v></c><c r="G495" s="9" t="s"><v>3642</v></c><c r="H495" s="9" t="s"><v>3648</v></c><c r="I495" s="19"/><c r="J495" s="19" t="s"><v>3520</v></c><c r="K495" s="41"/><c r="L495" s="3"/><c r="M495" s="3"/></row><row r="496" spans="1:13" s="5" customFormat="1" x14ac:dyDescent="0.3"><c r="A496" s="9"><v>491</v></c><c r="B496" s="16" t="s"><v>2773</v></c><c r="C496" s="16" t="s"><v>237</v></c><c r="D496" s="18" t="s"><v>1528</v></c><c r="E496" s="18" t="s"><v>1188</v></c><c r="F496" s="18" t="s"><v>3634</v></c><c r="G496" s="9"/><c r="H496" s="9" t="s"><v>3648</v></c><c r="I496" s="19"/><c r="J496" s="19" t="s"><v>2252</v></c><c r="K496" s="41"/><c r="L496" s="3"/><c r="M496" s="3"/></row><row r="497" spans="1:13" s="5" customFormat="1" x14ac:dyDescent="0.3"><c r="A497" s="9"><v>492</v></c><c r="B497" s="16" t="s"><v>2751</v></c><c r="C497" s="16" t="s"><v>238</v></c><c r="D497" s="18" t="s"><v>1529</v></c><c r="E497" s="18" t="s"><v>1530</v></c><c r="F497" s="22" t="s"><v>3636</v></c><c r="G497" s="9"/><c r="H497" s="9" t="s"><v>3648</v></c><c r="I497" s="19" t="s"><v>2955</v></c><c r="J497" s="19" t="s"><v>3521</v></c><c r="K497" s="41"/><c r="L497" s="3"/><c r="M497" s="3"/></row><row r="498" spans="1:13" s="5" customFormat="1" x14ac:dyDescent="0.3"><c r="A498" s="13"><v>493</v></c><c r="B498" s="14" t="s"><v>2748</v></c><c r="C498" s="14" t="s"><v>239</v></c><c r="D498" s="20" t="s"><v>1531</v></c><c r="E498" s="20" t="s"><v>1532</v></c><c r="F498" s="20" t="s"><v>3633</v></c><c r="G498" s="13"/><c r="H498" s="13"/><c r="I498" s="21" t="s"><v>2956</v></c><c r="J498" s="21" t="s"><v>3522</v></c><c r="K498" s="41"/><c r="L498" s="3"/><c r="M498" s="3"/></row><row r="499" spans="1:13" s="5" customFormat="1" x14ac:dyDescent="0.3"><c r="A499" s="9"><v>494</v></c><c r="B499" s="16" t="s"><v>2750</v></c><c r="C499" s="16" t="s"><v>549</v></c><c r="D499" s="18" t="s"><v>1533</v></c><c r="E499" s="18" t="s"><v>1195</v></c><c r="F499" s="18" t="s"><v>3634</v></c><c r="G499" s="9"/><c r="H499" s="9" t="s"><v>3648</v></c><c r="I499" s="19"/><c r="J499" s="19" t="s"><v>2252</v></c><c r="K499" s="41"/><c r="L499" s="3"/><c r="M499" s="3"/></row><row r="500" spans="1:13" s="5" customFormat="1" x14ac:dyDescent="0.3"><c r="A500" s="9"><v>495</v></c><c r="B500" s="16" t="s"><v>2779</v></c><c r="C500" s="16" t="s"><v>240</v></c><c r="D500" s="18" t="s"><v>1534</v></c><c r="E500" s="18" t="s"><v>1535</v></c><c r="F500" s="18" t="s"><v>3634</v></c><c r="G500" s="9"/><c r="H500" s="9" t="s"><v>3648</v></c><c r="I500" s="19" t="s"><v>2870</v></c><c r="J500" s="19" t="s"><v>3523</v></c><c r="K500" s="41"/><c r="L500" s="3"/><c r="M500" s="3"/></row><row r="501" spans="1:13" s="5" customFormat="1" x14ac:dyDescent="0.3"><c r="A501" s="9"><v>496</v></c><c r="B501" s="16" t="s"><v>2755</v></c><c r="C501" s="16" t="s"><v>583</v></c><c r="D501" s="18" t="s"><v>2099</v></c><c r="E501" s="18" t="s"><v>2100</v></c><c r="F501" s="18" t="s"><v>3634</v></c><c r="G501" s="9"/><c r="H501" s="9" t="s"><v>3648</v></c><c r="I501" s="19" t="s"><v>2957</v></c><c r="J501" s="19" t="s"><v>2252</v></c><c r="K501" s="41"/><c r="L501" s="3"/><c r="M501" s="3"/></row><row r="502" spans="1:13" s="5" customFormat="1" x14ac:dyDescent="0.3"><c r="A502" s="9"><v>497</v></c><c r="B502" s="16" t="s"><v>2750</v></c><c r="C502" s="16" t="s"><v>241</v></c><c r="D502" s="18" t="s"><v>1536</v></c><c r="E502" s="18" t="s"><v>1278</v></c><c r="F502" s="22" t="s"><v>3639</v></c><c r="G502" s="9" t="s"><v>3643</v></c><c r="H502" s="9"/><c r="I502" s="19" t="s"><v>3192</v></c><c r="J502" s="19" t="s"><v>3462</v></c><c r="K502" s="41"/><c r="L502" s="3"/><c r="M502" s="3"/></row><row r="503" spans="1:13" s="5" customFormat="1" x14ac:dyDescent="0.3"><c r="A503" s="9"><v>498</v></c><c r="B503" s="16" t="s"><v>2772</v></c><c r="C503" s="16" t="s"><v>242</v></c><c r="D503" s="18" t="s"><v>1537</v></c><c r="E503" s="18" t="s"><v>1538</v></c><c r="F503" s="18" t="s"><v>3634</v></c><c r="G503" s="9"/><c r="H503" s="9" t="s"><v>3648</v></c><c r="I503" s="19" t="s"><v>2682</v></c><c r="J503" s="19" t="s"><v>2252</v></c><c r="K503" s="41"/><c r="L503" s="3"/><c r="M503" s="3"/></row><row r="504" spans="1:13" s="5" customFormat="1" x14ac:dyDescent="0.3"><c r="A504" s="9"><v>499</v></c><c r="B504" s="16" t="s"><v>2751</v></c><c r="C504" s="16" t="s"><v>243</v></c><c r="D504" s="18" t="s"><v>1539</v></c><c r="E504" s="18" t="s"><v>1463</v></c><c r="F504" s="18" t="s"><v>3634</v></c><c r="G504" s="9"/><c r="H504" s="9" t="s"><v>3648</v></c><c r="I504" s="19" t="s"><v>2938</v></c><c r="J504" s="19" t="s"><v>3524</v></c><c r="K504" s="41"/><c r="L504" s="3"/><c r="M504" s="3"/></row><row r="505" spans="1:13" s="5" customFormat="1" x14ac:dyDescent="0.3"><c r="A505" s="9"><v>500</v></c><c r="B505" s="16" t="s"><v>2751</v></c><c r="C505" s="16" t="s"><v>244</v></c><c r="D505" s="18" t="s"><v>1540</v></c><c r="E505" s="18" t="s"><v>1541</v></c><c r="F505" s="18" t="s"><v>3634</v></c><c r="G505" s="9"/><c r="H505" s="9" t="s"><v>3648</v></c><c r="I505" s="19" t="s"><v>2958</v></c><c r="J505" s="19" t="s"><v>3406</v></c><c r="K505" s="41"/><c r="L505" s="3"/><c r="M505" s="3"/></row><row r="506" spans="1:13" s="5" customFormat="1" x14ac:dyDescent="0.3"><c r="A506" s="9"><v>501</v></c><c r="B506" s="16" t="s"><v>2749</v></c><c r="C506" s="16" t="s"><v>566</v></c><c r="D506" s="18" t="s"><v>1542</v></c><c r="E506" s="18" t="s"><v>1543</v></c><c r="F506" s="18" t="s"><v>3634</v></c><c r="G506" s="9"/><c r="H506" s="9"/><c r="I506" s="19" t="s"><v>3193</v></c><c r="J506" s="19" t="s"><v>3525</v></c><c r="K506" s="41"/><c r="L506" s="3"/><c r="M506" s="3"/></row><row r="507" spans="1:13" s="5" customFormat="1" x14ac:dyDescent="0.3"><c r="A507" s="13"><v>502</v></c><c r="B507" s="14" t="s"><v>2748</v></c><c r="C507" s="14" t="s"><v>245</v></c><c r="D507" s="20" t="s"><v>2269</v></c><c r="E507" s="26" t="s"><v>2268</v></c><c r="F507" s="20" t="s"><v>3634</v></c><c r="G507" s="13"/><c r="H507" s="13" t="s"><v>3648</v></c><c r="I507" s="21" t="s"><v>2959</v></c><c r="J507" s="21"/><c r="K507" s="41"/><c r="L507" s="3"/><c r="M507" s="3"/></row><row r="508" spans="1:13" s="5" customFormat="1" x14ac:dyDescent="0.3"><c r="A508" s="9"><v>503</v></c><c r="B508" s="16" t="s"><v>2777</v></c><c r="C508" s="16" t="s"><v>246</v></c><c r="D508" s="18" t="s"><v>2270</v></c><c r="E508" s="18" t="s"><v>1544</v></c><c r="F508" s="18" t="s"><v>3634</v></c><c r="G508" s="9"/><c r="H508" s="9" t="s"><v>3648</v></c><c r="I508" s="19" t="s"><v>2960</v></c><c r="J508" s="19"/><c r="K508" s="41"/><c r="L508" s="3"/><c r="M508" s="3"/></row><row r="509" spans="1:13" s="5" customFormat="1" x14ac:dyDescent="0.3"><c r="A509" s="9"><v>504</v></c><c r="B509" s="16" t="s"><v>2752</v></c><c r="C509" s="16" t="s"><v>828</v></c><c r="D509" s="18" t="s"><v>2101</v></c><c r="E509" s="18" t="s"><v>2102</v></c><c r="F509" s="22" t="s"><v>3636</v></c><c r="G509" s="9"/><c r="H509" s="9" t="s"><v>3648</v></c><c r="I509" s="19" t="s"><v>2961</v></c><c r="J509" s="19" t="s"><v>3515</v></c><c r="K509" s="41"/><c r="L509" s="3"/><c r="M509" s="3"/></row><row r="510" spans="1:13" s="5" customFormat="1" x14ac:dyDescent="0.3"><c r="A510" s="13"><v>505</v></c><c r="B510" s="14" t="s"><v>2748</v></c><c r="C510" s="14" t="s"><v>247</v></c><c r="D510" s="20" t="s"><v>1545</v></c><c r="E510" s="20" t="s"><v>1546</v></c><c r="F510" s="20" t="s"><v>3634</v></c><c r="G510" s="13"/><c r="H510" s="13" t="s"><v>3648</v></c><c r="I510" s="21" t="s"><v>2962</v></c><c r="J510" s="21" t="s"><v>3526</v></c><c r="K510" s="41"/><c r="L510" s="3"/><c r="M510" s="3"/></row><row r="511" spans="1:13" s="5" customFormat="1" x14ac:dyDescent="0.3"><c r="A511" s="9"><v>506</v></c><c r="B511" s="16" t="s"><v>2758</v></c><c r="C511" s="16" t="s"><v>525</v></c><c r="D511" s="18" t="s"><v>1547</v></c><c r="E511" s="18" t="s"><v>1188</v></c><c r="F511" s="18" t="s"><v>3634</v></c><c r="G511" s="9"/><c r="H511" s="9" t="s"><v>3648</v></c><c r="I511" s="19"/><c r="J511" s="19" t="s"><v>2252</v></c><c r="K511" s="41"/><c r="L511" s="3"/><c r="M511" s="3"/></row><row r="512" spans="1:13" s="5" customFormat="1" x14ac:dyDescent="0.3"><c r="A512" s="13"><v>507</v></c><c r="B512" s="14" t="s"><v>2748</v></c><c r="C512" s="14" t="s"><v>248</v></c><c r="D512" s="20" t="s"><v>1548</v></c><c r="E512" s="20" t="s"><v>1195</v></c><c r="F512" s="20" t="s"><v>3633</v></c><c r="G512" s="13" t="s"><v>3642</v></c><c r="H512" s="13"/><c r="I512" s="21"/><c r="J512" s="21" t="s"><v>2360</v></c><c r="K512" s="41"/><c r="L512" s="3"/><c r="M512" s="3"/></row><row r="513" spans="1:13" s="5" customFormat="1" x14ac:dyDescent="0.3"><c r="A513" s="9"><v>508</v></c><c r="B513" s="16" t="s"><v>2771</v></c><c r="C513" s="16" t="s"><v>249</v></c><c r="D513" s="18" t="s"><v>2271</v></c><c r="E513" s="18" t="s"><v>1549</v></c><c r="F513" s="18" t="s"><v>3634</v></c><c r="G513" s="9"/><c r="H513" s="9"/><c r="I513" s="19" t="s"><v>3194</v></c><c r="J513" s="19"/><c r="K513" s="41"/><c r="L513" s="3"/><c r="M513" s="3"/></row><row r="514" spans="1:13" s="5" customFormat="1" x14ac:dyDescent="0.3"><c r="A514" s="13"><v>509</v></c><c r="B514" s="14" t="s"><v>2748</v></c><c r="C514" s="14" t="s"><v>250</v></c><c r="D514" s="20" t="s"><v>1550</v></c><c r="E514" s="20" t="s"><v>1551</v></c><c r="F514" s="20" t="s"><v>3634</v></c><c r="G514" s="13"/><c r="H514" s="13" t="s"><v>3648</v></c><c r="I514" s="21" t="s"><v>2963</v></c><c r="J514" s="21" t="s"><v>2252</v></c><c r="K514" s="41"/><c r="L514" s="3"/><c r="M514" s="3"/></row><row r="515" spans="1:13" s="5" customFormat="1" x14ac:dyDescent="0.3"><c r="A515" s="13"><v>510</v></c><c r="B515" s="14" t="s"><v>2748</v></c><c r="C515" s="14" t="s"><v>251</v></c><c r="D515" s="20" t="s"><v>1552</v></c><c r="E515" s="20" t="s"><v>1553</v></c><c r="F515" s="20" t="s"><v>3634</v></c><c r="G515" s="13"/><c r="H515" s="13" t="s"><v>3648</v></c><c r="I515" s="21" t="s"><v>2964</v></c><c r="J515" s="21" t="s"><v>2700</v></c><c r="K515" s="41"/><c r="L515" s="3"/><c r="M515" s="3"/></row><row r="516" spans="1:13" s="5" customFormat="1" x14ac:dyDescent="0.3"><c r="A516" s="9"><v>511</v></c><c r="B516" s="16" t="s"><v>2761</v></c><c r="C516" s="16" t="s"><v>758</v></c><c r="D516" s="18" t="s"><v>2343</v></c><c r="E516" s="18" t="s"><v>2103</v></c><c r="F516" s="22" t="s"><v>3636</v></c><c r="G516" s="9" t="s"><v>3643</v></c><c r="H516" s="9"/><c r="I516" s="19" t="s"><v>3336</v></c><c r="J516" s="19" t="s"><v>3527</v></c><c r="K516" s="41"/><c r="L516" s="3"/><c r="M516" s="3"/></row><row r="517" spans="1:13" s="5" customFormat="1" x14ac:dyDescent="0.3"><c r="A517" s="9"><v>512</v></c><c r="B517" s="16" t="s"><v>2755</v></c><c r="C517" s="16" t="s"><v>252</v></c><c r="D517" s="18" t="s"><v>2272</v></c><c r="E517" s="18" t="s"><v>1554</v></c><c r="F517" s="18" t="s"><v>3634</v></c><c r="G517" s="9"/><c r="H517" s="9"/><c r="I517" s="19" t="s"><v>3195</v></c><c r="J517" s="19"/><c r="K517" s="41"/><c r="L517" s="3"/><c r="M517" s="3"/></row><row r="518" spans="1:13" s="5" customFormat="1" x14ac:dyDescent="0.3"><c r="A518" s="9"><v>513</v></c><c r="B518" s="16" t="s"><v>2754</v></c><c r="C518" s="16" t="s"><v>2564</v></c><c r="D518" s="18" t="s"><v>2683</v></c><c r="E518" s="18" t="s"><v>2684</v></c><c r="F518" s="22" t="s"><v>3636</v></c><c r="G518" s="9" t="s"><v>3643</v></c><c r="H518" s="9"/><c r="I518" s="28" t="s"><v>3337</v></c><c r="J518" s="19" t="s"><v>3528</v></c><c r="K518" s="41"/><c r="L518" s="3"/><c r="M518" s="3"/></row><row r="519" spans="1:13" s="5" customFormat="1" x14ac:dyDescent="0.3"><c r="A519" s="9"><v>514</v></c><c r="B519" s="16" t="s"><v>2771</v></c><c r="C519" s="16" t="s"><v>253</v></c><c r="D519" s="18" t="s"><v>2273</v></c><c r="E519" s="18" t="s"><v>1555</v></c><c r="F519" s="18" t="s"><v>3634</v></c><c r="G519" s="9"/><c r="H519" s="9"/><c r="I519" s="19" t="s"><v>3196</v></c><c r="J519" s="19"/><c r="K519" s="41"/><c r="L519" s="3"/><c r="M519" s="3"/></row><row r="520" spans="1:13" s="5" customFormat="1" x14ac:dyDescent="0.3"><c r="A520" s="9"><v>515</v></c><c r="B520" s="16" t="s"><v>2754</v></c><c r="C520" s="16" t="s"><v>2566</v></c><c r="D520" s="18" t="s"><v>2685</v></c><c r="E520" s="18" t="s"><v>2686</v></c><c r="F520" s="22" t="s"><v>3636</v></c><c r="G520" s="9" t="s"><v>3643</v></c><c r="H520" s="9"/><c r="I520" s="19" t="s"><v>3338</v></c><c r="J520" s="19" t="s"><v>3529</v></c><c r="K520" s="41"/><c r="L520" s="3"/><c r="M520" s="3"/></row><row r="521" spans="1:13" s="5" customFormat="1" x14ac:dyDescent="0.3"><c r="A521" s="9"><v>516</v></c><c r="B521" s="16" t="s"><v>2749</v></c><c r="C521" s="16" t="s"><v>727</v></c><c r="D521" s="18" t="s"><v>2104</v></c><c r="E521" s="18" t="s"><v>2105</v></c><c r="F521" s="18" t="s"><v>3634</v></c><c r="G521" s="9"/><c r="H521" s="9" t="s"><v>3648</v></c><c r="I521" s="19" t="s"><v>2965</v></c><c r="J521" s="19" t="s"><v>3530</v></c><c r="K521" s="41"/><c r="L521" s="3"/><c r="M521" s="3"/></row><row r="522" spans="1:13" s="5" customFormat="1" x14ac:dyDescent="0.3"><c r="A522" s="13"><v>517</v></c><c r="B522" s="14" t="s"><v>2748</v></c><c r="C522" s="14" t="s"><v>474</v></c><c r="D522" s="20" t="s"><v>2274</v></c><c r="E522" s="20" t="s"><v>1556</v></c><c r="F522" s="20" t="s"><v>3634</v></c><c r="G522" s="13"/><c r="H522" s="13"/><c r="I522" s="21" t="s"><v>3197</v></c><c r="J522" s="21"/><c r="K522" s="41"/><c r="L522" s="3"/><c r="M522" s="3"/></row><row r="523" spans="1:13" s="5" customFormat="1" x14ac:dyDescent="0.3"><c r="A523" s="9"><v>518</v></c><c r="B523" s="16" t="s"><v>2749</v></c><c r="C523" s="16" t="s"><v>547</v></c><c r="D523" s="18" t="s"><v>1557</v></c><c r="E523" s="18" t="s"><v>1558</v></c><c r="F523" s="18" t="s"><v>3634</v></c><c r="G523" s="9"/><c r="H523" s="9" t="s"><v>3648</v></c><c r="I523" s="19" t="s"><v>2809</v></c><c r="J523" s="19" t="s"><v>2252</v></c><c r="K523" s="41"/><c r="L523" s="3"/><c r="M523" s="3"/></row><row r="524" spans="1:13" s="5" customFormat="1" x14ac:dyDescent="0.3"><c r="A524" s="9"><v>519</v></c><c r="B524" s="16" t="s"><v>2772</v></c><c r="C524" s="16" t="s"><v>584</v></c><c r="D524" s="18" t="s"><v>2275</v></c><c r="E524" s="18" t="s"><v>1559</v></c><c r="F524" s="18" t="s"><v>3634</v></c><c r="G524" s="9"/><c r="H524" s="9"/><c r="I524" s="19" t="s"><v>3198</v></c><c r="J524" s="19"/><c r="K524" s="41"/><c r="L524" s="3"/><c r="M524" s="3"/></row><row r="525" spans="1:13" s="5" customFormat="1" x14ac:dyDescent="0.3"><c r="A525" s="13"><v>520</v></c><c r="B525" s="14" t="s"><v>2748</v></c><c r="C525" s="14" t="s"><v>254</v></c><c r="D525" s="20" t="s"><v>2276</v></c><c r="E525" s="20" t="s"><v>1560</v></c><c r="F525" s="20" t="s"><v>3634</v></c><c r="G525" s="13"/><c r="H525" s="13"/><c r="I525" s="21" t="s"><v>3199</v></c><c r="J525" s="21"/><c r="K525" s="41"/><c r="L525" s="3"/><c r="M525" s="3"/></row><row r="526" spans="1:13" s="5" customFormat="1" x14ac:dyDescent="0.3"><c r="A526" s="13"><v>521</v></c><c r="B526" s="14" t="s"><v>2748</v></c><c r="C526" s="14" t="s"><v>255</v></c><c r="D526" s="20" t="s"><v>1561</v></c><c r="E526" s="20" t="s"><v>1562</v></c><c r="F526" s="20" t="s"><v>3634</v></c><c r="G526" s="13"/><c r="H526" s="13" t="s"><v>3648</v></c><c r="I526" s="21" t="s"><v>646</v></c><c r="J526" s="21" t="s"><v>3332</v></c><c r="K526" s="41"/><c r="L526" s="3"/><c r="M526" s="3"/></row><row r="527" spans="1:13" s="5" customFormat="1" x14ac:dyDescent="0.3"><c r="A527" s="9"><v>522</v></c><c r="B527" s="16" t="s"><v>2772</v></c><c r="C527" s="16" t="s"><v>256</v></c><c r="D527" s="18" t="s"><v>1563</v></c><c r="E527" s="18" t="s"><v>1564</v></c><c r="F527" s="18" t="s"><v>3634</v></c><c r="G527" s="9"/><c r="H527" s="9"/><c r="I527" s="19" t="s"><v>3200</v></c><c r="J527" s="19" t="s"><v>3531</v></c><c r="K527" s="41"/><c r="L527" s="3"/><c r="M527" s="3"/></row><row r="528" spans="1:13" s="5" customFormat="1" x14ac:dyDescent="0.3"><c r="A528" s="9"><v>523</v></c><c r="B528" s="16" t="s"><v>2749</v></c><c r="C528" s="16" t="s"><v>973</v></c><c r="D528" s="18" t="s"><v>2277</v></c><c r="E528" s="18" t="s"><v>1565</v></c><c r="F528" s="18" t="s"><v>3634</v></c><c r="G528" s="9"/><c r="H528" s="9"/><c r="I528" s="19" t="s"><v>3201</v></c><c r="J528" s="19"/><c r="K528" s="41"/><c r="L528" s="3"/><c r="M528" s="3"/></row><row r="529" spans="1:13" s="5" customFormat="1" x14ac:dyDescent="0.3"><c r="A529" s="9"><v>524</v></c><c r="B529" s="16" t="s"><v>2776</v></c><c r="C529" s="16" t="s"><v>257</v></c><c r="D529" s="18" t="s"><v>2278</v></c><c r="E529" s="18" t="s"><v>1566</v></c><c r="F529" s="18" t="s"><v>3634</v></c><c r="G529" s="9"/><c r="H529" s="9" t="s"><v>3648</v></c><c r="I529" s="19" t="s"><v>2966</v></c><c r="J529" s="19"/><c r="K529" s="41"/><c r="L529" s="3"/><c r="M529" s="3"/></row><row r="530" spans="1:13" s="5" customFormat="1" x14ac:dyDescent="0.3"><c r="A530" s="9"><v>525</v></c><c r="B530" s="16" t="s"><v>2749</v></c><c r="C530" s="16" t="s"><v>942</v></c><c r="D530" s="18" t="s"><v>1567</v></c><c r="E530" s="18" t="s"><v>1568</v></c><c r="F530" s="22" t="s"><v>3639</v></c><c r="G530" s="9" t="s"><v>3643</v></c><c r="H530" s="9"/><c r="I530" s="19" t="s"><v>3339</v></c><c r="J530" s="19" t="s"><v>3532</v></c><c r="K530" s="41"/><c r="L530" s="3"/><c r="M530" s="3"/></row><row r="531" spans="1:13" s="5" customFormat="1" x14ac:dyDescent="0.3"><c r="A531" s="13"><v>526</v></c><c r="B531" s="14" t="s"><v>2748</v></c><c r="C531" s="14" t="s"><v>258</v></c><c r="D531" s="20" t="s"><v>2279</v></c><c r="E531" s="20" t="s"><v>1569</v></c><c r="F531" s="20" t="s"><v>3634</v></c><c r="G531" s="13"/><c r="H531" s="13"/><c r="I531" s="21" t="s"><v>3202</v></c><c r="J531" s="21"/><c r="K531" s="41"/><c r="L531" s="3"/><c r="M531" s="3"/></row><row r="532" spans="1:13" s="5" customFormat="1" x14ac:dyDescent="0.3"><c r="A532" s="9"><v>527</v></c><c r="B532" s="16" t="s"><v>2755</v></c><c r="C532" s="16" t="s"><v>619</v></c><c r="D532" s="18" t="s"><v>2344</v></c><c r="E532" s="18" t="s"><v>2106</v></c><c r="F532" s="18" t="s"><v>3634</v></c><c r="G532" s="9"/><c r="H532" s="9"/><c r="I532" s="19" t="s"><v>3179</v></c><c r="J532" s="19"/><c r="K532" s="41"/><c r="L532" s="3"/><c r="M532" s="3"/></row><row r="533" spans="1:13" s="5" customFormat="1" x14ac:dyDescent="0.3"><c r="A533" s="9"><v>528</v></c><c r="B533" s="16" t="s"><v>2752</v></c><c r="C533" s="16" t="s"><v>844</v></c><c r="D533" s="18" t="s"><v>2345</v></c><c r="E533" s="18" t="s"><v>2107</v></c><c r="F533" s="18" t="s"><v>3634</v></c><c r="G533" s="9"/><c r="H533" s="9" t="s"><v>3648</v></c><c r="I533" s="19" t="s"><v>3203</v></c><c r="J533" s="19"/><c r="K533" s="41"/><c r="L533" s="3"/><c r="M533" s="3"/></row><row r="534" spans="1:13" s="5" customFormat="1" x14ac:dyDescent="0.3"><c r="A534" s="9"><v>529</v></c><c r="B534" s="16" t="s"><v>2771</v></c><c r="C534" s="16" t="s"><v>585</v></c><c r="D534" s="18" t="s"><v>2346</v></c><c r="E534" s="18" t="s"><v>2108</v></c><c r="F534" s="18" t="s"><v>3634</v></c><c r="G534" s="9"/><c r="H534" s="9"/><c r="I534" s="19" t="s"><v>3204</v></c><c r="J534" s="19"/><c r="K534" s="41"/><c r="L534" s="3"/><c r="M534" s="3"/></row><row r="535" spans="1:13" s="5" customFormat="1" x14ac:dyDescent="0.3"><c r="A535" s="9"><v>530</v></c><c r="B535" s="16" t="s"><v>2750</v></c><c r="C535" s="16" t="s"><v>259</v></c><c r="D535" s="18" t="s"><v>1570</v></c><c r="E535" s="18" t="s"><v>1571</v></c><c r="F535" s="18" t="s"><v>3634</v></c><c r="G535" s="9"/><c r="H535" s="9"/><c r="I535" s="19" t="s"><v>3205</v></c><c r="J535" s="19" t="s"><v>3533</v></c><c r="K535" s="41"/><c r="L535" s="3"/><c r="M535" s="3"/></row><row r="536" spans="1:13" s="5" customFormat="1" x14ac:dyDescent="0.3"><c r="A536" s="9"><v>531</v></c><c r="B536" s="16" t="s"><v>2761</v></c><c r="C536" s="16" t="s"><v>740</v></c><c r="D536" s="18" t="s"><v>2109</v></c><c r="E536" s="18" t="s"><v>2110</v></c><c r="F536" s="22" t="s"><v>3636</v></c><c r="G536" s="9" t="s"><v>3643</v></c><c r="H536" s="9"/><c r="I536" s="19" t="s"><v>2687</v></c><c r="J536" s="19" t="s"><v>3530</v></c><c r="K536" s="41"/><c r="L536" s="3"/><c r="M536" s="3"/></row><row r="537" spans="1:13" s="5" customFormat="1" x14ac:dyDescent="0.3"><c r="A537" s="9"><v>532</v></c><c r="B537" s="16" t="s"><v>2756</v></c><c r="C537" s="16" t="s"><v>718</v></c><c r="D537" s="18" t="s"><v>2280</v></c><c r="E537" s="18" t="s"><v>1572</v></c><c r="F537" s="18" t="s"><v>3634</v></c><c r="G537" s="9"/><c r="H537" s="9"/><c r="I537" s="19" t="s"><v>3097</v></c><c r="J537" s="19"/><c r="K537" s="41"/><c r="L537" s="3"/><c r="M537" s="3"/></row><row r="538" spans="1:13" s="5" customFormat="1" x14ac:dyDescent="0.3"><c r="A538" s="9"><v>533</v></c><c r="B538" s="16" t="s"><v>2776</v></c><c r="C538" s="16" t="s"><v>260</v></c><c r="D538" s="18" t="s"><v>2281</v></c><c r="E538" s="18" t="s"><v>1573</v></c><c r="F538" s="18" t="s"><v>3634</v></c><c r="G538" s="9"/><c r="H538" s="9"/><c r="I538" s="19" t="s"><v>3206</v></c><c r="J538" s="19"/><c r="K538" s="41"/><c r="L538" s="3"/><c r="M538" s="3"/></row><row r="539" spans="1:13" s="5" customFormat="1" x14ac:dyDescent="0.3"><c r="A539" s="9"><v>534</v></c><c r="B539" s="16" t="s"><v>2749</v></c><c r="C539" s="16" t="s"><v>734</v></c><c r="D539" s="18" t="s"><v>2111</v></c><c r="E539" s="18" t="s"><v>2112</v></c><c r="F539" s="18" t="s"><v>3634</v></c><c r="G539" s="9"/><c r="H539" s="9"/><c r="I539" s="19" t="s"><v>3340</v></c><c r="J539" s="19" t="s"><v>3534</v></c><c r="K539" s="41"/><c r="L539" s="3"/><c r="M539" s="3"/></row><row r="540" spans="1:13" s="5" customFormat="1" x14ac:dyDescent="0.3"><c r="A540" s="9"><v>535</v></c><c r="B540" s="16" t="s"><v>2749</v></c><c r="C540" s="16" t="s"><v>759</v></c><c r="D540" s="18" t="s"><v>2347</v></c><c r="E540" s="18" t="s"><v>2113</v></c><c r="F540" s="18" t="s"><v>3634</v></c><c r="G540" s="9"/><c r="H540" s="9"/><c r="I540" s="19" t="s"><v>3207</v></c><c r="J540" s="19"/><c r="K540" s="41"/><c r="L540" s="3"/><c r="M540" s="3"/></row><row r="541" spans="1:13" s="5" customFormat="1" x14ac:dyDescent="0.3"><c r="A541" s="9"><v>536</v></c><c r="B541" s="16" t="s"><v>2770</v></c><c r="C541" s="16" t="s"><v>586</v></c><c r="D541" s="18" t="s"><v>2114</v></c><c r="E541" s="18" t="s"><v>1188</v></c><c r="F541" s="18" t="s"><v>3634</v></c><c r="G541" s="9"/><c r="H541" s="9" t="s"><v>3648</v></c><c r="I541" s="19"/><c r="J541" s="19" t="s"><v>2252</v></c><c r="K541" s="41"/><c r="L541" s="3"/><c r="M541" s="3"/></row><row r="542" spans="1:13" s="5" customFormat="1" x14ac:dyDescent="0.3"><c r="A542" s="9"><v>537</v></c><c r="B542" s="16" t="s"><v>2752</v></c><c r="C542" s="16" t="s"><v>821</v></c><c r="D542" s="18" t="s"><v>2348</v></c><c r="E542" s="18" t="s"><v>2115</v></c><c r="F542" s="18" t="s"><v>3634</v></c><c r="G542" s="9"/><c r="H542" s="9"/><c r="I542" s="19" t="s"><v>3208</v></c><c r="J542" s="19"/><c r="K542" s="41"/><c r="L542" s="3"/><c r="M542" s="3"/></row><row r="543" spans="1:13" s="5" customFormat="1" x14ac:dyDescent="0.3"><c r="A543" s="9"><v>538</v></c><c r="B543" s="16" t="s"><v>2774</v></c><c r="C543" s="16" t="s"><v>261</v></c><c r="D543" s="18" t="s"><v>1574</v></c><c r="E543" s="18" t="s"><v>1575</v></c><c r="F543" s="18" t="s"><v>3634</v></c><c r="G543" s="9"/><c r="H543" s="9" t="s"><v>3648</v></c><c r="I543" s="19" t="s"><v>2967</v></c><c r="J543" s="19" t="s"><v>3515</v></c><c r="K543" s="41"/><c r="L543" s="3"/><c r="M543" s="3"/></row><row r="544" spans="1:13" s="5" customFormat="1" x14ac:dyDescent="0.3"><c r="A544" s="9"><v>539</v></c><c r="B544" s="16" t="s"><v>2762</v></c><c r="C544" s="16" t="s"><v>827</v></c><c r="D544" s="18" t="s"><v>2116</v></c><c r="E544" s="18" t="s"><v>1350</v></c><c r="F544" s="18" t="s"><v>3634</v></c><c r="G544" s="9"/><c r="H544" s="9"/><c r="I544" s="19" t="s"><v>3341</v></c><c r="J544" s="19"/><c r="K544" s="41"/><c r="L544" s="3"/><c r="M544" s="3"/></row><row r="545" spans="1:13" s="5" customFormat="1" x14ac:dyDescent="0.3"><c r="A545" s="9"><v>540</v></c><c r="B545" s="16" t="s"><v>2751</v></c><c r="C545" s="16" t="s"><v>262</v></c><c r="D545" s="18" t="s"><v>1576</v></c><c r="E545" s="18" t="s"><v>1577</v></c><c r="F545" s="18" t="s"><v>3633</v></c><c r="G545" s="9"/><c r="H545" s="9"/><c r="I545" s="19"/><c r="J545" s="19" t="s"><v>2252</v></c><c r="K545" s="41"/><c r="L545" s="3"/><c r="M545" s="3"/></row><row r="546" spans="1:13" s="5" customFormat="1" x14ac:dyDescent="0.3"><c r="A546" s="13"><v>541</v></c><c r="B546" s="14" t="s"><v>2748</v></c><c r="C546" s="14" t="s"><v>263</v></c><c r="D546" s="20" t="s"><v>1578</v></c><c r="E546" s="20" t="s"><v>1579</v></c><c r="F546" s="20" t="s"><v>3634</v></c><c r="G546" s="13"/><c r="H546" s="13" t="s"><v>3648</v></c><c r="I546" s="21" t="s"><v>2968</v></c><c r="J546" s="21" t="s"><v>3535</v></c><c r="K546" s="41"/><c r="L546" s="3"/><c r="M546" s="3"/></row><row r="547" spans="1:13" s="5" customFormat="1" x14ac:dyDescent="0.3"><c r="A547" s="9"><v>542</v></c><c r="B547" s="16" t="s"><v>2755</v></c><c r="C547" s="16" t="s"><v>587</v></c><c r="D547" s="18" t="s"><v>2349</v></c><c r="E547" s="18" t="s"><v>2117</v></c><c r="F547" s="18" t="s"><v>3634</v></c><c r="G547" s="9"/><c r="H547" s="9"/><c r="I547" s="19" t="s"><v>3209</v></c><c r="J547" s="19"/><c r="K547" s="41"/><c r="L547" s="3"/><c r="M547" s="3"/></row><row r="548" spans="1:13" s="5" customFormat="1" x14ac:dyDescent="0.3"><c r="A548" s="13"><v>543</v></c><c r="B548" s="14" t="s"><v>2748</v></c><c r="C548" s="14" t="s"><v>264</v></c><c r="D548" s="20" t="s"><v>1580</v></c><c r="E548" s="20" t="s"><v>1581</v></c><c r="F548" s="24" t="s"><v>3639</v></c><c r="G548" s="13" t="s"><v>3643</v></c><c r="H548" s="13"/><c r="I548" s="21" t="s"><v>3210</v></c><c r="J548" s="21" t="s"><v>3536</v></c><c r="K548" s="41"/><c r="L548" s="3"/><c r="M548" s="3"/></row><row r="549" spans="1:13" s="5" customFormat="1" x14ac:dyDescent="0.3"><c r="A549" s="9"><v>544</v></c><c r="B549" s="16" t="s"><v>2768</v></c><c r="C549" s="16" t="s"><v>265</v></c><c r="D549" s="18" t="s"><v>2282</v></c><c r="E549" s="18" t="s"><v>1582</v></c><c r="F549" s="18" t="s"><v>3634</v></c><c r="G549" s="9"/><c r="H549" s="9"/><c r="I549" s="19" t="s"><v>3211</v></c><c r="J549" s="19"/><c r="K549" s="41"/><c r="L549" s="3"/><c r="M549" s="3"/></row><row r="550" spans="1:13" s="5" customFormat="1" x14ac:dyDescent="0.3"><c r="A550" s="9"><v>545</v></c><c r="B550" s="16" t="s"><v>2772</v></c><c r="C550" s="16" t="s"><v>266</v></c><c r="D550" s="18" t="s"><v>2283</v></c><c r="E550" s="18" t="s"><v>1583</v></c><c r="F550" s="18" t="s"><v>3634</v></c><c r="G550" s="9"/><c r="H550" s="9" t="s"><v>3648</v></c><c r="I550" s="19" t="s"><v>2969</v></c><c r="J550" s="19"/><c r="K550" s="41"/><c r="L550" s="3"/><c r="M550" s="3"/></row><row r="551" spans="1:13" s="5" customFormat="1" x14ac:dyDescent="0.3"><c r="A551" s="13"><v>546</v></c><c r="B551" s="14" t="s"><v>2748</v></c><c r="C551" s="14" t="s"><v>267</v></c><c r="D551" s="20" t="s"><v>2284</v></c><c r="E551" s="20" t="s"><v>1584</v></c><c r="F551" s="20" t="s"><v>3634</v></c><c r="G551" s="13"/><c r="H551" s="13"/><c r="I551" s="21" t="s"><v>2970</v></c><c r="J551" s="21"/><c r="K551" s="41"/><c r="L551" s="3"/><c r="M551" s="3"/></row><row r="552" spans="1:13" s="5" customFormat="1" x14ac:dyDescent="0.3"><c r="A552" s="9"><v>547</v></c><c r="B552" s="16" t="s"><v>2750</v></c><c r="C552" s="16" t="s"><v>268</v></c><c r="D552" s="18" t="s"><v>1585</v></c><c r="E552" s="18" t="s"><v>1586</v></c><c r="F552" s="18" t="s"><v>3633</v></c><c r="G552" s="9"/><c r="H552" s="9"/><c r="I552" s="19" t="s"><v>2971</v></c><c r="J552" s="19" t="s"><v>3537</v></c><c r="K552" s="41"/><c r="L552" s="3"/><c r="M552" s="3"/></row><row r="553" spans="1:13" s="5" customFormat="1" x14ac:dyDescent="0.3"><c r="A553" s="9"><v>548</v></c><c r="B553" s="16" t="s"><v>2756</v></c><c r="C553" s="16" t="s"><v>556</v></c><c r="D553" s="18" t="s"><v>1587</v></c><c r="E553" s="18" t="s"><v>1588</v></c><c r="F553" s="18" t="s"><v>3634</v></c><c r="G553" s="9"/><c r="H553" s="9" t="s"><v>3648</v></c><c r="I553" s="19"/><c r="J553" s="19" t="s"><v>3538</v></c><c r="K553" s="41"/><c r="L553" s="3"/><c r="M553" s="3"/></row><row r="554" spans="1:13" s="5" customFormat="1" x14ac:dyDescent="0.3"><c r="A554" s="9"><v>549</v></c><c r="B554" s="16" t="s"><v>2773</v></c><c r="C554" s="16" t="s"><v>269</v></c><c r="D554" s="18" t="s"><v>1589</v></c><c r="E554" s="18" t="s"><v>1216</v></c><c r="F554" s="18" t="s"><v>3634</v></c><c r="G554" s="9"/><c r="H554" s="9" t="s"><v>3648</v></c><c r="I554" s="19" t="s"><v>2814</v></c><c r="J554" s="19" t="s"><v>3539</v></c><c r="K554" s="41"/><c r="L554" s="3"/><c r="M554" s="3"/></row><row r="555" spans="1:13" s="5" customFormat="1" x14ac:dyDescent="0.3"><c r="A555" s="9"><v>550</v></c><c r="B555" s="16" t="s"><v>2765</v></c><c r="C555" s="16" t="s"><v>870</v></c><c r="D555" s="18" t="s"><v>2285</v></c><c r="E555" s="18" t="s"><v>1590</v></c><c r="F555" s="18" t="s"><v>3634</v></c><c r="G555" s="9"/><c r="H555" s="9" t="s"><v>3648</v></c><c r="I555" s="19" t="s"><v>2972</v></c><c r="J555" s="19"/><c r="K555" s="41"/><c r="L555" s="3"/><c r="M555" s="3"/></row><row r="556" spans="1:13" s="5" customFormat="1" x14ac:dyDescent="0.3"><c r="A556" s="13"><v>551</v></c><c r="B556" s="14" t="s"><v>2748</v></c><c r="C556" s="14" t="s"><v>270</v></c><c r="D556" s="20" t="s"><v>1591</v></c><c r="E556" s="20" t="s"><v>1195</v></c><c r="F556" s="20" t="s"><v>3633</v></c><c r="G556" s="13"/><c r="H556" s="13"/><c r="I556" s="21"/><c r="J556" s="21" t="s"><v>2252</v></c><c r="K556" s="41"/><c r="L556" s="3"/><c r="M556" s="3"/></row><row r="557" spans="1:13" s="5" customFormat="1" x14ac:dyDescent="0.3"><c r="A557" s="9"><v>552</v></c><c r="B557" s="16" t="s"><v>2756</v></c><c r="C557" s="16" t="s"><v>546</v></c><c r="D557" s="18" t="s"><v>1592</v></c><c r="E557" s="18" t="s"><v>1188</v></c><c r="F557" s="18" t="s"><v>3634</v></c><c r="G557" s="9"/><c r="H557" s="9" t="s"><v>3648</v></c><c r="I557" s="19"/><c r="J557" s="19" t="s"><v>3440</v></c><c r="K557" s="41"/><c r="L557" s="3"/><c r="M557" s="3"/></row><row r="558" spans="1:13" s="5" customFormat="1" x14ac:dyDescent="0.3"><c r="A558" s="9"><v>553</v></c><c r="B558" s="16" t="s"><v>2754</v></c><c r="C558" s="16" t="s"><v>2396</v></c><c r="D558" s="22" t="s"><v>2482</v></c><c r="E558" s="22" t="s"><v>2204</v></c><c r="F558" s="22" t="s"><v>3639</v></c><c r="G558" s="9" t="s"><v>3643</v></c><c r="H558" s="9"/><c r="I558" s="23" t="s"><v>3342</v></c><c r="J558" s="23" t="s"><v>3343</v></c><c r="K558" s="41"/><c r="L558" s="3"/><c r="M558" s="3"/></row><row r="559" spans="1:13" s="5" customFormat="1" x14ac:dyDescent="0.3"><c r="A559" s="9"><v>554</v></c><c r="B559" s="16" t="s"><v>2773</v></c><c r="C559" s="16" t="s"><v>271</v></c><c r="D559" s="18" t="s"><v>1593</v></c><c r="E559" s="18" t="s"><v>1330</v></c><c r="F559" s="22" t="s"><v>3639</v></c><c r="G559" s="9" t="s"><v>3642</v></c><c r="H559" s="9" t="s"><v>3648</v></c><c r="I559" s="19" t="s"><v>2878</v></c><c r="J559" s="19" t="s"><v>2360</v></c><c r="K559" s="41"/><c r="L559" s="3"/><c r="M559" s="3"/></row><row r="560" spans="1:13" s="5" customFormat="1" x14ac:dyDescent="0.3"><c r="A560" s="9"><v>555</v></c><c r="B560" s="16" t="s"><v>2754</v></c><c r="C560" s="16" t="s"><v>2614</v></c><c r="D560" s="18" t="s"><v>2688</v></c><c r="E560" s="18" t="s"><v>2689</v></c><c r="F560" s="18" t="s"><v>3633</v></c><c r="G560" s="9"/><c r="H560" s="9"/><c r="I560" s="19"/><c r="J560" s="19"/><c r="K560" s="41"/><c r="L560" s="3"/><c r="M560" s="3"/></row><row r="561" spans="1:13" s="5" customFormat="1" x14ac:dyDescent="0.3"><c r="A561" s="9"><v>556</v></c><c r="B561" s="16" t="s"><v>2752</v></c><c r="C561" s="16" t="s"><v>833</v></c><c r="D561" s="18" t="s"><v>2118</v></c><c r="E561" s="18" t="s"><v>2119</v></c><c r="F561" s="22" t="s"><v>3636</v></c><c r="G561" s="9"/><c r="H561" s="9" t="s"><v>3648</v></c><c r="I561" s="19" t="s"><v>2882</v></c><c r="J561" s="19" t="s"><v>3453</v></c><c r="K561" s="41"/><c r="L561" s="3"/><c r="M561" s="3"/></row><row r="562" spans="1:13" s="5" customFormat="1" x14ac:dyDescent="0.3"><c r="A562" s="9"><v>557</v></c><c r="B562" s="16" t="s"><v>2754</v></c><c r="C562" s="16" t="s"><v>2577</v></c><c r="D562" s="18" t="s"><v>2690</v></c><c r="E562" s="18" t="s"><v>2691</v></c><c r="F562" s="22" t="s"><v>3636</v></c><c r="G562" s="9" t="s"><v>3643</v></c><c r="H562" s="9"/><c r="I562" s="19" t="s"><v>2692</v></c><c r="J562" s="19"/><c r="K562" s="41"/><c r="L562" s="3"/><c r="M562" s="3"/></row><row r="563" spans="1:13" s="5" customFormat="1" x14ac:dyDescent="0.3"><c r="A563" s="9"><v>558</v></c><c r="B563" s="16" t="s"><v>2754</v></c><c r="C563" s="16" t="s"><v>2397</v></c><c r="D563" s="22" t="s"><v>2483</v></c><c r="E563" s="22" t="s"><v>1188</v></c><c r="F563" s="22" t="s"><v>3639</v></c><c r="G563" s="9" t="s"><v>3642</v></c><c r="H563" s="9" t="s"><v>3648</v></c><c r="I563" s="23"/><c r="J563" s="23" t="s"><v>3344</v></c><c r="K563" s="41"/><c r="L563" s="3"/><c r="M563" s="3"/></row><row r="564" spans="1:13" s="5" customFormat="1" x14ac:dyDescent="0.3"><c r="A564" s="9"><v>559</v></c><c r="B564" s="16" t="s"><v>2751</v></c><c r="C564" s="16" t="s"><v>614</v></c><c r="D564" s="22" t="s"><v>2120</v></c><c r="E564" s="22" t="s"><v>1188</v></c><c r="F564" s="22" t="s"><v>3639</v></c><c r="G564" s="9" t="s"><v>3642</v></c><c r="H564" s="9" t="s"><v>3648</v></c><c r="I564" s="23"/><c r="J564" s="23" t="s"><v>3331</v></c><c r="K564" s="41"/><c r="L564" s="3"/><c r="M564" s="3"/></row><row r="565" spans="1:13" s="5" customFormat="1" x14ac:dyDescent="0.3"><c r="A565" s="9"><v>560</v></c><c r="B565" s="16" t="s"><v>2751</v></c><c r="C565" s="16" t="s"><v>272</v></c><c r="D565" s="18" t="s"><v>1594</v></c><c r="E565" s="18" t="s"><v>1595</v></c><c r="F565" s="22" t="s"><v>3636</v></c><c r="G565" s="9" t="s"><v>3642</v></c><c r="H565" s="9" t="s"><v>3648</v></c><c r="I565" s="19" t="s"><v>2973</v></c><c r="J565" s="19" t="s"><v>3540</v></c><c r="K565" s="41"/><c r="L565" s="3"/><c r="M565" s="3"/></row><row r="566" spans="1:13" s="5" customFormat="1" x14ac:dyDescent="0.3"><c r="A566" s="9"><v>561</v></c><c r="B566" s="16" t="s"><v>2750</v></c><c r="C566" s="16" t="s"><v>273</v></c><c r="D566" s="18" t="s"><v>1596</v></c><c r="E566" s="18" t="s"><v>1597</v></c><c r="F566" s="22" t="s"><v>3639</v></c><c r="G566" s="9" t="s"><v>3643</v></c><c r="H566" s="9"/><c r="I566" s="19" t="s"><v>3345</v></c><c r="J566" s="19" t="s"><v>3541</v></c><c r="K566" s="41"/><c r="L566" s="3"/><c r="M566" s="3"/></row><row r="567" spans="1:13" s="5" customFormat="1" x14ac:dyDescent="0.3"><c r="A567" s="9"><v>562</v></c><c r="B567" s="16" t="s"><v>2755</v></c><c r="C567" s="16" t="s"><v>588</v></c><c r="D567" s="18" t="s"><v>2121</v></c><c r="E567" s="18" t="s"><v>2122</v></c><c r="F567" s="22" t="s"><v>3639</v></c><c r="G567" s="9" t="s"><v>3643</v></c><c r="H567" s="9"/><c r="I567" s="19" t="s"><v>3346</v></c><c r="J567" s="19" t="s"><v>3481</v></c><c r="K567" s="41"/><c r="L567" s="3"/><c r="M567" s="3"/></row><row r="568" spans="1:13" s="5" customFormat="1" x14ac:dyDescent="0.3"><c r="A568" s="13"><v>563</v></c><c r="B568" s="14" t="s"><v>2748</v></c><c r="C568" s="14" t="s"><v>274</v></c><c r="D568" s="20" t="s"><v>1598</v></c><c r="E568" s="20" t="s"><v>1145</v></c><c r="F568" s="20" t="s"><v>3634</v></c><c r="G568" s="13"/><c r="H568" s="13" t="s"><v>3648</v></c><c r="I568" s="21" t="s"><v>2781</v></c><c r="J568" s="21" t="s"><v>3440</v></c><c r="K568" s="41"/><c r="L568" s="3"/><c r="M568" s="3"/></row><row r="569" spans="1:13" s="5" customFormat="1" x14ac:dyDescent="0.3"><c r="A569" s="9"><v>564</v></c><c r="B569" s="16" t="s"><v>2749</v></c><c r="C569" s="16" t="s"><v>544</v></c><c r="D569" s="18" t="s"><v>2123</v></c><c r="E569" s="18" t="s"><v>2124</v></c><c r="F569" s="18" t="s"><v>3634</v></c><c r="G569" s="9"/><c r="H569" s="9" t="s"><v>3648</v></c><c r="I569" s="19"/><c r="J569" s="19" t="s"><v>2252</v></c><c r="K569" s="41"/><c r="L569" s="3"/><c r="M569" s="3"/></row><row r="570" spans="1:13" s="5" customFormat="1" x14ac:dyDescent="0.3"><c r="A570" s="9"><v>565</v></c><c r="B570" s="16" t="s"><v>2754</v></c><c r="C570" s="16" t="s"><v>2398</v></c><c r="D570" s="22" t="s"><v>2484</v></c><c r="E570" s="22" t="s"><v>2485</v></c><c r="F570" s="18" t="s"><v>3634</v></c><c r="G570" s="9"/><c r="H570" s="9" t="s"><v>3648</v></c><c r="I570" s="23" t="s"><v>2974</v></c><c r="J570" s="23" t="s"><v>3347</v></c><c r="K570" s="41"/><c r="L570" s="3"/><c r="M570" s="3"/></row><row r="571" spans="1:13" s="5" customFormat="1" x14ac:dyDescent="0.3"><c r="A571" s="13"><v>566</v></c><c r="B571" s="14" t="s"><v>2748</v></c><c r="C571" s="14" t="s"><v>275</v></c><c r="D571" s="20" t="s"><v>1599</v></c><c r="E571" s="20" t="s"><v>1600</v></c><c r="F571" s="24" t="s"><v>3636</v></c><c r="G571" s="13"/><c r="H571" s="13"/><c r="I571" s="21" t="s"><v>3212</v></c><c r="J571" s="21" t="s"><v>2700</v></c><c r="K571" s="41"/><c r="L571" s="3"/><c r="M571" s="3"/></row><row r="572" spans="1:13" s="5" customFormat="1" x14ac:dyDescent="0.3"><c r="A572" s="9"><v>567</v></c><c r="B572" s="16" t="s"><v>2754</v></c><c r="C572" s="16" t="s"><v>2399</v></c><c r="D572" s="22" t="s"><v>2486</v></c><c r="E572" s="22" t="s"><v>1188</v></c><c r="F572" s="18" t="s"><v>3634</v></c><c r="G572" s="9"/><c r="H572" s="9" t="s"><v>3648</v></c><c r="I572" s="23"/><c r="J572" s="23" t="s"><v>3288</v></c><c r="K572" s="41"/><c r="L572" s="3"/><c r="M572" s="3"/></row><row r="573" spans="1:13" s="5" customFormat="1" x14ac:dyDescent="0.3"><c r="A573" s="9"><v>568</v></c><c r="B573" s="16" t="s"><v>2750</v></c><c r="C573" s="16" t="s"><v>276</v></c><c r="D573" s="18" t="s"><v>1601</v></c><c r="E573" s="18" t="s"><v>1602</v></c><c r="F573" s="18" t="s"><v>3634</v></c><c r="G573" s="9"/><c r="H573" s="9" t="s"><v>3648</v></c><c r="I573" s="19" t="s"><v>2975</v></c><c r="J573" s="19" t="s"><v>3542</v></c><c r="K573" s="41"/><c r="L573" s="3"/><c r="M573" s="3"/></row><row r="574" spans="1:13" s="5" customFormat="1" x14ac:dyDescent="0.3"><c r="A574" s="9"><v>569</v></c><c r="B574" s="16" t="s"><v>2772</v></c><c r="C574" s="16" t="s"><v>277</v></c><c r="D574" s="18" t="s"><v>1603</v></c><c r="E574" s="18" t="s"><v>1414</v></c><c r="F574" s="18" t="s"><v>3633</v></c><c r="G574" s="9"/><c r="H574" s="9"/><c r="I574" s="19" t="s"><v>2928</v></c><c r="J574" s="19" t="s"><v>3543</v></c><c r="K574" s="41"/><c r="L574" s="3"/><c r="M574" s="3"/></row><row r="575" spans="1:13" s="5" customFormat="1" x14ac:dyDescent="0.3"><c r="A575" s="9"><v>570</v></c><c r="B575" s="16" t="s"><v>2763</v></c><c r="C575" s="16" t="s"><v>512</v></c><c r="D575" s="22" t="s"><v>2125</v></c><c r="E575" s="22" t="s"><v>2126</v></c><c r="F575" s="18" t="s"><v>3634</v></c><c r="G575" s="9"/><c r="H575" s="9" t="s"><v>3648</v></c><c r="I575" s="23" t="s"><v>2976</v></c><c r="J575" s="23" t="s"><v>3303</v></c><c r="K575" s="41"/><c r="L575" s="3"/><c r="M575" s="3"/></row><row r="576" spans="1:13" s="5" customFormat="1" x14ac:dyDescent="0.3"><c r="A576" s="9"><v>571</v></c><c r="B576" s="16" t="s"><v>2772</v></c><c r="C576" s="16" t="s"><v>278</v></c><c r="D576" s="18" t="s"><v>1604</v></c><c r="E576" s="18" t="s"><v>1605</v></c><c r="F576" s="22" t="s"><v>3639</v></c><c r="G576" s="9"/><c r="H576" s="9"/><c r="I576" s="19" t="s"><v>3188</v></c><c r="J576" s="19" t="s"><v>2363</v></c><c r="K576" s="41"/><c r="L576" s="3"/><c r="M576" s="3"/></row><row r="577" spans="1:13" s="5" customFormat="1" x14ac:dyDescent="0.3"><c r="A577" s="9"><v>572</v></c><c r="B577" s="16" t="s"><v>2754</v></c><c r="C577" s="16" t="s"><v>2400</v></c><c r="D577" s="22" t="s"><v>2487</v></c><c r="E577" s="22" t="s"><v>1195</v></c><c r="F577" s="18" t="s"><v>3634</v></c><c r="G577" s="9"/><c r="H577" s="9" t="s"><v>3648</v></c><c r="I577" s="23"/><c r="J577" s="23" t="s"><v>3288</v></c><c r="K577" s="41"/><c r="L577" s="3"/><c r="M577" s="3"/></row><row r="578" spans="1:13" s="5" customFormat="1" x14ac:dyDescent="0.3"><c r="A578" s="9"><v>573</v></c><c r="B578" s="16" t="s"><v>2753</v></c><c r="C578" s="16" t="s"><v>861</v></c><c r="D578" s="18" t="s"><v>2127</v></c><c r="E578" s="18" t="s"><v>2128</v></c><c r="F578" s="18" t="s"><v>3634</v></c><c r="G578" s="9"/><c r="H578" s="9" t="s"><v>3648</v></c><c r="I578" s="19" t="s"><v>2977</v></c><c r="J578" s="19" t="s"><v>3544</v></c><c r="K578" s="41"/><c r="L578" s="3"/><c r="M578" s="3"/></row><row r="579" spans="1:13" s="5" customFormat="1" x14ac:dyDescent="0.3"><c r="A579" s="9"><v>574</v></c><c r="B579" s="16" t="s"><v>2754</v></c><c r="C579" s="16" t="s"><v>2401</v></c><c r="D579" s="22" t="s"><v>2488</v></c><c r="E579" s="22" t="s"><v>1188</v></c><c r="F579" s="18" t="s"><v>3634</v></c><c r="G579" s="9"/><c r="H579" s="9" t="s"><v>3648</v></c><c r="I579" s="23"/><c r="J579" s="23" t="s"><v>3288</v></c><c r="K579" s="41"/><c r="L579" s="3"/><c r="M579" s="3"/></row><row r="580" spans="1:13" s="5" customFormat="1" x14ac:dyDescent="0.3"><c r="A580" s="9"><v>575</v></c><c r="B580" s="16" t="s"><v>2754</v></c><c r="C580" s="16" t="s"><v>2402</v></c><c r="D580" s="22" t="s"><v>2489</v></c><c r="E580" s="22" t="s"><v>2490</v></c><c r="F580" s="18" t="s"><v>3634</v></c><c r="G580" s="9"/><c r="H580" s="9" t="s"><v>3648</v></c><c r="I580" s="23" t="s"><v>2978</v></c><c r="J580" s="23" t="s"><v>3348</v></c><c r="K580" s="41"/><c r="L580" s="3"/><c r="M580" s="3"/></row><row r="581" spans="1:13" s="5" customFormat="1" x14ac:dyDescent="0.3"><c r="A581" s="9"><v>576</v></c><c r="B581" s="16" t="s"><v>2754</v></c><c r="C581" s="16" t="s"><v>2403</v></c><c r="D581" s="22" t="s"><v>2491</v></c><c r="E581" s="22" t="s"><v>1188</v></c><c r="F581" s="18" t="s"><v>3634</v></c><c r="G581" s="9"/><c r="H581" s="9" t="s"><v>3648</v></c><c r="I581" s="23" t="s"><v>2979</v></c><c r="J581" s="23" t="s"><v>3288</v></c><c r="K581" s="41"/><c r="L581" s="3"/><c r="M581" s="3"/></row><row r="582" spans="1:13" s="5" customFormat="1" x14ac:dyDescent="0.3"><c r="A582" s="9"><v>577</v></c><c r="B582" s="16" t="s"><v>2749</v></c><c r="C582" s="16" t="s"><v>720</v></c><c r="D582" s="18" t="s"><v>2129</v></c><c r="E582" s="18" t="s"><v>2130</v></c><c r="F582" s="18" t="s"><v>3633</v></c><c r="G582" s="9"/><c r="H582" s="9"/><c r="I582" s="19" t="s"><v>2980</v></c><c r="J582" s="19" t="s"><v>3545</v></c><c r="K582" s="41"/><c r="L582" s="3"/><c r="M582" s="3"/></row><row r="583" spans="1:13" s="5" customFormat="1" x14ac:dyDescent="0.3"><c r="A583" s="9"><v>578</v></c><c r="B583" s="16" t="s"><v>2755</v></c><c r="C583" s="16" t="s"><v>279</v></c><c r="D583" s="18" t="s"><v>1606</v></c><c r="E583" s="18" t="s"><v>1351</v></c><c r="F583" s="18" t="s"><v>3634</v></c><c r="G583" s="9"/><c r="H583" s="9" t="s"><v>3648</v></c><c r="I583" s="19" t="s"><v>2894</v></c><c r="J583" s="19" t="s"><v>3458</v></c><c r="K583" s="41"/><c r="L583" s="3"/><c r="M583" s="3"/></row><row r="584" spans="1:13" s="5" customFormat="1" x14ac:dyDescent="0.3"><c r="A584" s="9"><v>579</v></c><c r="B584" s="16" t="s"><v>2769</v></c><c r="C584" s="16" t="s"><v>280</v></c><c r="D584" s="18" t="s"><v>1607</v></c><c r="E584" s="18" t="s"><v>1188</v></c><c r="F584" s="18" t="s"><v>3634</v></c><c r="G584" s="9"/><c r="H584" s="9" t="s"><v>3648</v></c><c r="I584" s="19"/><c r="J584" s="19" t="s"><v>3440</v></c><c r="K584" s="41"/><c r="L584" s="3"/><c r="M584" s="3"/></row><row r="585" spans="1:13" s="5" customFormat="1" x14ac:dyDescent="0.3"><c r="A585" s="9"><v>580</v></c><c r="B585" s="16" t="s"><v>2771</v></c><c r="C585" s="16" t="s"><v>281</v></c><c r="D585" s="18" t="s"><v>1608</v></c><c r="E585" s="18" t="s"><v>1188</v></c><c r="F585" s="18" t="s"><v>3633</v></c><c r="G585" s="9"/><c r="H585" s="9"/><c r="I585" s="19"/><c r="J585" s="19" t="s"><v>2252</v></c><c r="K585" s="41"/><c r="L585" s="3"/><c r="M585" s="3"/></row><row r="586" spans="1:13" s="5" customFormat="1" x14ac:dyDescent="0.3"><c r="A586" s="9"><v>581</v></c><c r="B586" s="16" t="s"><v>2771</v></c><c r="C586" s="16" t="s"><v>483</v></c><c r="D586" s="18" t="s"><v>1609</v></c><c r="E586" s="18" t="s"><v>1188</v></c><c r="F586" s="18" t="s"><v>3633</v></c><c r="G586" s="9"/><c r="H586" s="9"/><c r="I586" s="19"/><c r="J586" s="19" t="s"><v>2252</v></c><c r="K586" s="41"/><c r="L586" s="3"/><c r="M586" s="3"/></row><row r="587" spans="1:13" s="5" customFormat="1" x14ac:dyDescent="0.3"><c r="A587" s="9"><v>582</v></c><c r="B587" s="16" t="s"><v>2771</v></c><c r="C587" s="16" t="s"><v>282</v></c><c r="D587" s="18" t="s"><v>1610</v></c><c r="E587" s="18" t="s"><v>1188</v></c><c r="F587" s="18" t="s"><v>3634</v></c><c r="G587" s="9"/><c r="H587" s="9" t="s"><v>3648</v></c><c r="I587" s="19" t="s"><v>2948</v></c><c r="J587" s="19" t="s"><v>2252</v></c><c r="K587" s="41"/><c r="L587" s="3"/><c r="M587" s="3"/></row><row r="588" spans="1:13" s="5" customFormat="1" x14ac:dyDescent="0.3"><c r="A588" s="9"><v>583</v></c><c r="B588" s="16" t="s"><v>2749</v></c><c r="C588" s="16" t="s"><v>970</v></c><c r="D588" s="18" t="s"><v>1611</v></c><c r="E588" s="18" t="s"><v>1612</v></c><c r="F588" s="18" t="s"><v>3634</v></c><c r="G588" s="9"/><c r="H588" s="9" t="s"><v>3648</v></c><c r="I588" s="19" t="s"><v>2981</v></c><c r="J588" s="19" t="s"><v>2252</v></c><c r="K588" s="41"/><c r="L588" s="3"/><c r="M588" s="3"/></row><row r="589" spans="1:13" s="5" customFormat="1" x14ac:dyDescent="0.3"><c r="A589" s="9"><v>584</v></c><c r="B589" s="16" t="s"><v>2754</v></c><c r="C589" s="16" t="s"><v>2404</v></c><c r="D589" s="22" t="s"><v>2492</v></c><c r="E589" s="22" t="s"><v>2493</v></c><c r="F589" s="18" t="s"><v>3634</v></c><c r="G589" s="9"/><c r="H589" s="9" t="s"><v>3648</v></c><c r="I589" s="23" t="s"><v>3213</v></c><c r="J589" s="23" t="s"><v>3349</v></c><c r="K589" s="41"/><c r="L589" s="3"/><c r="M589" s="3"/></row><row r="590" spans="1:13" s="5" customFormat="1" x14ac:dyDescent="0.3"><c r="A590" s="9"><v>585</v></c><c r="B590" s="16" t="s"><v>2749</v></c><c r="C590" s="16" t="s"><v>773</v></c><c r="D590" s="18" t="s"><v>2350</v></c><c r="E590" s="18" t="s"><v>2131</v></c><c r="F590" s="22" t="s"><v>3636</v></c><c r="G590" s="9"/><c r="H590" s="9" t="s"><v>3648</v></c><c r="I590" s="19" t="s"><v>2982</v></c><c r="J590" s="19"/><c r="K590" s="41"/><c r="L590" s="3"/><c r="M590" s="3"/></row><row r="591" spans="1:13" s="5" customFormat="1" x14ac:dyDescent="0.3"><c r="A591" s="9"><v>586</v></c><c r="B591" s="16" t="s"><v>2749</v></c><c r="C591" s="16" t="s"><v>760</v></c><c r="D591" s="18" t="s"><v>2132</v></c><c r="E591" s="18" t="s"><v>2133</v></c><c r="F591" s="18" t="s"><v>3634</v></c><c r="G591" s="9"/><c r="H591" s="9"/><c r="I591" s="19" t="s"><v>3350</v></c><c r="J591" s="19" t="s"><v>3546</v></c><c r="K591" s="41"/><c r="L591" s="3"/><c r="M591" s="3"/></row><row r="592" spans="1:13" s="5" customFormat="1" x14ac:dyDescent="0.3"><c r="A592" s="9"><v>587</v></c><c r="B592" s="16" t="s"><v>2774</v></c><c r="C592" s="16" t="s"><v>283</v></c><c r="D592" s="18" t="s"><v>1613</v></c><c r="E592" s="18" t="s"><v>1195</v></c><c r="F592" s="18" t="s"><v>3634</v></c><c r="G592" s="9"/><c r="H592" s="9" t="s"><v>3648</v></c><c r="I592" s="19"/><c r="J592" s="19" t="s"><v>2252</v></c><c r="K592" s="41"/><c r="L592" s="3"/><c r="M592" s="3"/></row><row r="593" spans="1:13" s="5" customFormat="1" x14ac:dyDescent="0.3"><c r="A593" s="9"><v>588</v></c><c r="B593" s="16" t="s"><v>2754</v></c><c r="C593" s="16" t="s"><v>2405</v></c><c r="D593" s="22" t="s"><v>2494</v></c><c r="E593" s="22" t="s"><v>1188</v></c><c r="F593" s="18" t="s"><v>3634</v></c><c r="G593" s="9"/><c r="H593" s="9" t="s"><v>3648</v></c><c r="I593" s="23"/><c r="J593" s="23" t="s"><v>3288</v></c><c r="K593" s="41"/><c r="L593" s="3"/><c r="M593" s="3"/></row><row r="594" spans="1:13" s="5" customFormat="1" x14ac:dyDescent="0.3"><c r="A594" s="9"><v>589</v></c><c r="B594" s="16" t="s"><v>2755</v></c><c r="C594" s="16" t="s"><v>589</v></c><c r="D594" s="18" t="s"><v>2134</v></c><c r="E594" s="18" t="s"><v>1188</v></c><c r="F594" s="18" t="s"><v>3634</v></c><c r="G594" s="9"/><c r="H594" s="9" t="s"><v>3648</v></c><c r="I594" s="19"/><c r="J594" s="19" t="s"><v>2252</v></c><c r="K594" s="41"/><c r="L594" s="3"/><c r="M594" s="3"/></row><row r="595" spans="1:13" s="5" customFormat="1" x14ac:dyDescent="0.3"><c r="A595" s="9"><v>590</v></c><c r="B595" s="16" t="s"><v>2758</v></c><c r="C595" s="16" t="s"><v>503</v></c><c r="D595" s="22" t="s"><v>2135</v></c><c r="E595" s="22" t="s"><v>1188</v></c><c r="F595" s="18" t="s"><v>3634</v></c><c r="G595" s="9"/><c r="H595" s="9" t="s"><v>3648</v></c><c r="I595" s="23"/><c r="J595" s="23" t="s"><v>3288</v></c><c r="K595" s="41"/><c r="L595" s="3"/><c r="M595" s="3"/></row><row r="596" spans="1:13" s="5" customFormat="1" x14ac:dyDescent="0.3"><c r="A596" s="9"><v>591</v></c><c r="B596" s="16" t="s"><v>2749</v></c><c r="C596" s="16" t="s"><v>745</v></c><c r="D596" s="18" t="s"><v>1614</v></c><c r="E596" s="18" t="s"><v>1188</v></c><c r="F596" s="18" t="s"><v>3634</v></c><c r="G596" s="9"/><c r="H596" s="9" t="s"><v>3648</v></c><c r="I596" s="19"/><c r="J596" s="19" t="s"><v>2252</v></c><c r="K596" s="41"/><c r="L596" s="3"/><c r="M596" s="3"/></row><row r="597" spans="1:13" s="5" customFormat="1" x14ac:dyDescent="0.3"><c r="A597" s="9"><v>592</v></c><c r="B597" s="16" t="s"><v>2751</v></c><c r="C597" s="16" t="s"><v>590</v></c><c r="D597" s="22" t="s"><v>2136</v></c><c r="E597" s="22" t="s"><v>1188</v></c><c r="F597" s="18" t="s"><v>3633</v></c><c r="G597" s="9"/><c r="H597" s="9"/><c r="I597" s="23"/><c r="J597" s="23" t="s"><v>3288</v></c><c r="K597" s="41"/><c r="L597" s="3"/><c r="M597" s="3"/></row><row r="598" spans="1:13" s="5" customFormat="1" x14ac:dyDescent="0.3"><c r="A598" s="13"><v>593</v></c><c r="B598" s="14" t="s"><v>2748</v></c><c r="C598" s="14" t="s"><v>591</v></c><c r="D598" s="20" t="s"><v>1615</v></c><c r="E598" s="20" t="s"><v>1326</v></c><c r="F598" s="20" t="s"><v>3634</v></c><c r="G598" s="13"/><c r="H598" s="13" t="s"><v>3648</v></c><c r="I598" s="21" t="s"><v>3214</v></c><c r="J598" s="21" t="s"><v>2252</v></c><c r="K598" s="41"/><c r="L598" s="3"/><c r="M598" s="3"/></row><row r="599" spans="1:13" s="5" customFormat="1" x14ac:dyDescent="0.3"><c r="A599" s="9"><v>594</v></c><c r="B599" s="16" t="s"><v>2752</v></c><c r="C599" s="16" t="s"><v>839</v></c><c r="D599" s="18" t="s"><v>2137</v></c><c r="E599" s="18" t="s"><v>1195</v></c><c r="F599" s="18" t="s"><v>3633</v></c><c r="G599" s="9"/><c r="H599" s="9"/><c r="I599" s="19"/><c r="J599" s="19" t="s"><v>2252</v></c><c r="K599" s="41"/><c r="L599" s="3"/><c r="M599" s="3"/></row><row r="600" spans="1:13" s="5" customFormat="1" x14ac:dyDescent="0.3"><c r="A600" s="9"><v>595</v></c><c r="B600" s="16" t="s"><v>2754</v></c><c r="C600" s="16" t="s"><v>2406</v></c><c r="D600" s="22" t="s"><v>2495</v></c><c r="E600" s="22" t="s"><v>2496</v></c><c r="F600" s="18" t="s"><v>3634</v></c><c r="G600" s="9"/><c r="H600" s="9" t="s"><v>3648</v></c><c r="I600" s="23" t="s"><v>3215</v></c><c r="J600" s="23" t="s"><v>3316</v></c><c r="K600" s="41"/><c r="L600" s="3"/><c r="M600" s="3"/></row><row r="601" spans="1:13" s="5" customFormat="1" x14ac:dyDescent="0.3"><c r="A601" s="9"><v>596</v></c><c r="B601" s="16" t="s"><v>2752</v></c><c r="C601" s="16" t="s"><v>934</v></c><c r="D601" s="18" t="s"><v>1616</v></c><c r="E601" s="18" t="s"><v>1188</v></c><c r="F601" s="18" t="s"><v>3634</v></c><c r="G601" s="9"/><c r="H601" s="9" t="s"><v>3648</v></c><c r="I601" s="19"/><c r="J601" s="19" t="s"><v>2252</v></c><c r="K601" s="41"/><c r="L601" s="3"/><c r="M601" s="3"/></row><row r="602" spans="1:13" s="5" customFormat="1" x14ac:dyDescent="0.3"><c r="A602" s="9"><v>597</v></c><c r="B602" s="16" t="s"><v>2755</v></c><c r="C602" s="16" t="s"><v>592</v></c><c r="D602" s="18" t="s"><v>1617</v></c><c r="E602" s="18" t="s"><v>1618</v></c><c r="F602" s="18" t="s"><v>3634</v></c><c r="G602" s="9"/><c r="H602" s="9" t="s"><v>3648</v></c><c r="I602" s="19" t="s"><v>3082</v></c><c r="J602" s="19" t="s"><v>2252</v></c><c r="K602" s="41"/><c r="L602" s="3"/><c r="M602" s="3"/></row><row r="603" spans="1:13" s="5" customFormat="1" x14ac:dyDescent="0.3"><c r="A603" s="9"><v>598</v></c><c r="B603" s="16" t="s"><v>2749</v></c><c r="C603" s="16" t="s"><v>765</v></c><c r="D603" s="18" t="s"><v>1619</v></c><c r="E603" s="18" t="s"><v>1195</v></c><c r="F603" s="18" t="s"><v>3634</v></c><c r="G603" s="9"/><c r="H603" s="9" t="s"><v>3648</v></c><c r="I603" s="19"/><c r="J603" s="19" t="s"><v>2252</v></c><c r="K603" s="41"/><c r="L603" s="3"/><c r="M603" s="3"/></row><row r="604" spans="1:13" s="5" customFormat="1" x14ac:dyDescent="0.3"><c r="A604" s="9"><v>599</v></c><c r="B604" s="16" t="s"><v>2749</v></c><c r="C604" s="16" t="s"><v>797</v></c><c r="D604" s="18" t="s"><v>2138</v></c><c r="E604" s="18" t="s"><v>2139</v></c><c r="F604" s="18" t="s"><v>3634</v></c><c r="G604" s="9"/><c r="H604" s="9" t="s"><v>3648</v></c><c r="I604" s="19" t="s"><v>2875</v></c><c r="J604" s="19" t="s"><v>2746</v></c><c r="K604" s="41"/><c r="L604" s="3"/><c r="M604" s="3"/></row><row r="605" spans="1:13" s="5" customFormat="1" x14ac:dyDescent="0.3"><c r="A605" s="9"><v>600</v></c><c r="B605" s="16" t="s"><v>2752</v></c><c r="C605" s="16" t="s"><v>843</v></c><c r="D605" s="18" t="s"><v>2140</v></c><c r="E605" s="18" t="s"><v>2141</v></c><c r="F605" s="18" t="s"><v>3633</v></c><c r="G605" s="9"/><c r="H605" s="9"/><c r="I605" s="19"/><c r="J605" s="19" t="s"><v>2252</v></c><c r="K605" s="41"/><c r="L605" s="3"/><c r="M605" s="3"/></row><row r="606" spans="1:13" s="5" customFormat="1" x14ac:dyDescent="0.3"><c r="A606" s="9"><v>601</v></c><c r="B606" s="16" t="s"><v>2767</v></c><c r="C606" s="16" t="s"><v>811</v></c><c r="D606" s="18" t="s"><v>2142</v></c><c r="E606" s="18" t="s"><v>1195</v></c><c r="F606" s="18" t="s"><v>3634</v></c><c r="G606" s="9"/><c r="H606" s="9" t="s"><v>3648</v></c><c r="I606" s="19"/><c r="J606" s="19" t="s"><v>2252</v></c><c r="K606" s="41"/><c r="L606" s="3"/><c r="M606" s="3"/></row><row r="607" spans="1:13" s="5" customFormat="1" x14ac:dyDescent="0.3"><c r="A607" s="9"><v>602</v></c><c r="B607" s="16" t="s"><v>2749</v></c><c r="C607" s="16" t="s"><v>638</v></c><c r="D607" s="18" t="s"><v>2143</v></c><c r="E607" s="18" t="s"><v>2144</v></c><c r="F607" s="18" t="s"><v>3634</v></c><c r="G607" s="9"/><c r="H607" s="9" t="s"><v>3648</v></c><c r="I607" s="19" t="s"><v>2965</v></c><c r="J607" s="19" t="s"><v>3530</v></c><c r="K607" s="41"/><c r="L607" s="3"/><c r="M607" s="3"/></row><row r="608" spans="1:13" s="5" customFormat="1" x14ac:dyDescent="0.3"><c r="A608" s="9"><v>603</v></c><c r="B608" s="16" t="s"><v>2750</v></c><c r="C608" s="16" t="s"><v>284</v></c><c r="D608" s="18" t="s"><v>1620</v></c><c r="E608" s="18" t="s"><v>1621</v></c><c r="F608" s="18" t="s"><v>3634</v></c><c r="G608" s="9"/><c r="H608" s="9"/><c r="I608" s="19" t="s"><v>3216</v></c><c r="J608" s="19" t="s"><v>3547</v></c><c r="K608" s="41"/><c r="L608" s="3"/><c r="M608" s="3"/></row><row r="609" spans="1:13" s="5" customFormat="1" x14ac:dyDescent="0.3"><c r="A609" s="9"><v>604</v></c><c r="B609" s="16" t="s"><v>2755</v></c><c r="C609" s="16" t="s"><v>593</v></c><c r="D609" s="18" t="s"><v>2351</v></c><c r="E609" s="18" t="s"><v>2145</v></c><c r="F609" s="18" t="s"><v>3634</v></c><c r="G609" s="9"/><c r="H609" s="9"/><c r="I609" s="19" t="s"><v>3217</v></c><c r="J609" s="19"/><c r="K609" s="41"/><c r="L609" s="3"/><c r="M609" s="3"/></row><row r="610" spans="1:13" s="5" customFormat="1" x14ac:dyDescent="0.3"><c r="A610" s="9"><v>605</v></c><c r="B610" s="16" t="s"><v>2751</v></c><c r="C610" s="16" t="s"><v>611</v></c><c r="D610" s="22" t="s"><v>2146</v></c><c r="E610" s="22" t="s"><v>2147</v></c><c r="F610" s="18" t="s"><v>3634</v></c><c r="G610" s="9"/><c r="H610" s="9"/><c r="I610" s="23" t="s"><v>3218</v></c><c r="J610" s="23" t="s"><v>3548</v></c><c r="K610" s="41"/><c r="L610" s="3"/><c r="M610" s="3"/></row><row r="611" spans="1:13" s="5" customFormat="1" x14ac:dyDescent="0.3"><c r="A611" s="9"><v>606</v></c><c r="B611" s="16" t="s"><v>2753</v></c><c r="C611" s="16" t="s"><v>875</v></c><c r="D611" s="18" t="s"><v>2148</v></c><c r="E611" s="18" t="s"><v>2149</v></c><c r="F611" s="18" t="s"><v>3634</v></c><c r="G611" s="9"/><c r="H611" s="9" t="s"><v>3648</v></c><c r="I611" s="19" t="s"><v>2983</v></c><c r="J611" s="19" t="s"><v>2252</v></c><c r="K611" s="41"/><c r="L611" s="3"/><c r="M611" s="3"/></row><row r="612" spans="1:13" s="5" customFormat="1" x14ac:dyDescent="0.3"><c r="A612" s="13"><v>607</v></c><c r="B612" s="14" t="s"><v>2748</v></c><c r="C612" s="14" t="s"><v>285</v></c><c r="D612" s="20" t="s"><v>1622</v></c><c r="E612" s="20" t="s"><v>1188</v></c><c r="F612" s="20" t="s"><v>3634</v></c><c r="G612" s="13"/><c r="H612" s="13" t="s"><v>3648</v></c><c r="I612" s="21" t="s"><v>2927</v></c><c r="J612" s="21" t="s"><v>2252</v></c><c r="K612" s="41"/><c r="L612" s="3"/><c r="M612" s="3"/></row><row r="613" spans="1:13" s="5" customFormat="1" x14ac:dyDescent="0.3"><c r="A613" s="9"><v>608</v></c><c r="B613" s="16" t="s"><v>2765</v></c><c r="C613" s="16" t="s"><v>530</v></c><c r="D613" s="18" t="s"><v>1623</v></c><c r="E613" s="18" t="s"><v>1624</v></c><c r="F613" s="18" t="s"><v>3634</v></c><c r="G613" s="9"/><c r="H613" s="9" t="s"><v>3648</v></c><c r="I613" s="19" t="s"><v>2984</v></c><c r="J613" s="19" t="s"><v>2718</v></c><c r="K613" s="41"/><c r="L613" s="3"/><c r="M613" s="3"/></row><row r="614" spans="1:13" s="5" customFormat="1" x14ac:dyDescent="0.3"><c r="A614" s="9"><v>609</v></c><c r="B614" s="16" t="s"><v>2768</v></c><c r="C614" s="16" t="s"><v>286</v></c><c r="D614" s="18" t="s"><v>1625</v></c><c r="E614" s="18" t="s"><v>1195</v></c><c r="F614" s="18" t="s"><v>3634</v></c><c r="G614" s="9"/><c r="H614" s="9" t="s"><v>3648</v></c><c r="I614" s="19"/><c r="J614" s="19" t="s"><v>2252</v></c><c r="K614" s="41"/><c r="L614" s="3"/><c r="M614" s="3"/></row><row r="615" spans="1:13" s="5" customFormat="1" x14ac:dyDescent="0.3"><c r="A615" s="13"><v>610</v></c><c r="B615" s="14" t="s"><v>2748</v></c><c r="C615" s="14" t="s"><v>287</v></c><c r="D615" s="20" t="s"><v>2286</v></c><c r="E615" s="20" t="s"><v>1626</v></c><c r="F615" s="20" t="s"><v>3634</v></c><c r="G615" s="13"/><c r="H615" s="13"/><c r="I615" s="21" t="s"><v>3219</v></c><c r="J615" s="21"/><c r="K615" s="41"/><c r="L615" s="3"/><c r="M615" s="3"/></row><row r="616" spans="1:13" s="5" customFormat="1" x14ac:dyDescent="0.3"><c r="A616" s="9"><v>611</v></c><c r="B616" s="16" t="s"><v>2779</v></c><c r="C616" s="16" t="s"><v>288</v></c><c r="D616" s="18" t="s"><v>2287</v></c><c r="E616" s="18" t="s"><v>1627</v></c><c r="F616" s="18" t="s"><v>3634</v></c><c r="G616" s="9"/><c r="H616" s="9"/><c r="I616" s="19" t="s"><v>3220</v></c><c r="J616" s="19"/><c r="K616" s="41"/><c r="L616" s="3"/><c r="M616" s="3"/></row><row r="617" spans="1:13" s="5" customFormat="1" x14ac:dyDescent="0.3"><c r="A617" s="13"><v>612</v></c><c r="B617" s="14" t="s"><v>2748</v></c><c r="C617" s="14" t="s"><v>289</v></c><c r="D617" s="20" t="s"><v>1628</v></c><c r="E617" s="20" t="s"><v>1629</v></c><c r="F617" s="20" t="s"><v>3634</v></c><c r="G617" s="13"/><c r="H617" s="13" t="s"><v>3648</v></c><c r="I617" s="21" t="s"><v>2985</v></c><c r="J617" s="21" t="s"><v>644</v></c><c r="K617" s="41"/><c r="L617" s="3"/><c r="M617" s="3"/></row><row r="618" spans="1:13" s="5" customFormat="1" x14ac:dyDescent="0.3"><c r="A618" s="13"><v>613</v></c><c r="B618" s="14" t="s"><v>2748</v></c><c r="C618" s="14" t="s"><v>290</v></c><c r="D618" s="20" t="s"><v>1630</v></c><c r="E618" s="20" t="s"><v>1195</v></c><c r="F618" s="20" t="s"><v>3633</v></c><c r="G618" s="13" t="s"><v>3642</v></c><c r="H618" s="13"/><c r="I618" s="21"/><c r="J618" s="21" t="s"><v>2360</v></c><c r="K618" s="41"/><c r="L618" s="3"/><c r="M618" s="3"/></row><row r="619" spans="1:13" s="5" customFormat="1" x14ac:dyDescent="0.3"><c r="A619" s="9"><v>614</v></c><c r="B619" s="16" t="s"><v>2773</v></c><c r="C619" s="16" t="s"><v>291</v></c><c r="D619" s="18" t="s"><v>1631</v></c><c r="E619" s="18" t="s"><v>1632</v></c><c r="F619" s="18" t="s"><v>3634</v></c><c r="G619" s="9"/><c r="H619" s="9" t="s"><v>3648</v></c><c r="I619" s="19" t="s"><v>2698</v></c><c r="J619" s="19" t="s"><v>2718</v></c><c r="K619" s="41"/><c r="L619" s="3"/><c r="M619" s="3"/></row><row r="620" spans="1:13" s="5" customFormat="1" x14ac:dyDescent="0.3"><c r="A620" s="13"><v>615</v></c><c r="B620" s="14" t="s"><v>2748</v></c><c r="C620" s="14" t="s"><v>292</v></c><c r="D620" s="20" t="s"><v>1633</v></c><c r="E620" s="20" t="s"><v>1634</v></c><c r="F620" s="20" t="s"><v>3634</v></c><c r="G620" s="13"/><c r="H620" s="13" t="s"><v>3648</v></c><c r="I620" s="21" t="s"><v>2682</v></c><c r="J620" s="21" t="s"><v>2700</v></c><c r="K620" s="41"/><c r="L620" s="3"/><c r="M620" s="3"/></row><row r="621" spans="1:13" s="5" customFormat="1" x14ac:dyDescent="0.3"><c r="A621" s="9"><v>616</v></c><c r="B621" s="16" t="s"><v>2755</v></c><c r="C621" s="16" t="s"><v>293</v></c><c r="D621" s="18" t="s"><v>1635</v></c><c r="E621" s="18" t="s"><v>1188</v></c><c r="F621" s="18" t="s"><v>3633</v></c><c r="G621" s="9"/><c r="H621" s="9"/><c r="I621" s="19"/><c r="J621" s="19" t="s"><v>2252</v></c><c r="K621" s="41"/><c r="L621" s="3"/><c r="M621" s="3"/></row><row r="622" spans="1:13" s="5" customFormat="1" x14ac:dyDescent="0.3"><c r="A622" s="9"><v>617</v></c><c r="B622" s="16" t="s"><v>2755</v></c><c r="C622" s="16" t="s"><v>294</v></c><c r="D622" s="18" t="s"><v>1636</v></c><c r="E622" s="18" t="s"><v>1637</v></c><c r="F622" s="18" t="s"><v>3634</v></c><c r="G622" s="9"/><c r="H622" s="9" t="s"><v>3648</v></c><c r="I622" s="19" t="s"><v>2986</v></c><c r="J622" s="19" t="s"><v>3549</v></c><c r="K622" s="41"/><c r="L622" s="3"/><c r="M622" s="3"/></row><row r="623" spans="1:13" s="5" customFormat="1" x14ac:dyDescent="0.3"><c r="A623" s="9"><v>618</v></c><c r="B623" s="16" t="s"><v>2758</v></c><c r="C623" s="16" t="s"><v>778</v></c><c r="D623" s="22" t="s"><v>2150</v></c><c r="E623" s="22" t="s"><v>2151</v></c><c r="F623" s="18" t="s"><v>3633</v></c><c r="G623" s="9"/><c r="H623" s="9"/><c r="I623" s="23" t="s"><v>3221</v></c><c r="J623" s="23" t="s"><v>3351</v></c><c r="K623" s="41"/><c r="L623" s="3"/><c r="M623" s="3"/></row><row r="624" spans="1:13" s="5" customFormat="1" x14ac:dyDescent="0.3"><c r="A624" s="9"><v>619</v></c><c r="B624" s="16" t="s"><v>2754</v></c><c r="C624" s="16" t="s"><v>2591</v></c><c r="D624" s="22" t="s"><v>2693</v></c><c r="E624" s="22" t="s"><v>2694</v></c><c r="F624" s="22" t="s"><v>3636</v></c><c r="G624" s="9" t="s"><v>3643</v></c><c r="H624" s="9"/><c r="I624" s="23" t="s"><v>2695</v></c><c r="J624" s="23" t="s"><v>3550</v></c><c r="K624" s="41"/><c r="L624" s="3"/><c r="M624" s="3"/></row><row r="625" spans="1:13" s="5" customFormat="1" x14ac:dyDescent="0.3"><c r="A625" s="13"><v>620</v></c><c r="B625" s="14" t="s"><v>2748</v></c><c r="C625" s="14" t="s"><v>295</v></c><c r="D625" s="20" t="s"><v>1638</v></c><c r="E625" s="20" t="s"><v>1639</v></c><c r="F625" s="24" t="s"><v>3639</v></c><c r="G625" s="13" t="s"><v>3641</v></c><c r="H625" s="13"/><c r="I625" s="21" t="s"><v>3352</v></c><c r="J625" s="21" t="s"><v>3551</v></c><c r="K625" s="41"/><c r="L625" s="3"/><c r="M625" s="3"/></row><row r="626" spans="1:13" s="5" customFormat="1" x14ac:dyDescent="0.3"><c r="A626" s="9"><v>621</v></c><c r="B626" s="16" t="s"><v>2754</v></c><c r="C626" s="16" t="s"><v>2611</v></c><c r="D626" s="18" t="s"><v>2696</v></c><c r="E626" s="18" t="s"><v>2697</v></c><c r="F626" s="22" t="s"><v>3636</v></c><c r="G626" s="9" t="s"><v>3643</v></c><c r="H626" s="9"/><c r="I626" s="19" t="s"><v>3353</v></c><c r="J626" s="19" t="s"><v>3552</v></c><c r="K626" s="41"/><c r="L626" s="3"/><c r="M626" s="3"/></row><row r="627" spans="1:13" s="5" customFormat="1" x14ac:dyDescent="0.3"><c r="A627" s="9"><v>622</v></c><c r="B627" s="16" t="s"><v>2750</v></c><c r="C627" s="16" t="s"><v>296</v></c><c r="D627" s="18" t="s"><v>1640</v></c><c r="E627" s="18" t="s"><v>1641</v></c><c r="F627" s="22" t="s"><v>3639</v></c><c r="G627" s="9" t="s"><v>3642</v></c><c r="H627" s="9"/><c r="I627" s="19" t="s"><v>3222</v></c><c r="J627" s="19" t="s"><v>3553</v></c><c r="K627" s="41"/><c r="L627" s="3"/><c r="M627" s="3"/></row><row r="628" spans="1:13" s="5" customFormat="1" x14ac:dyDescent="0.3"><c r="A628" s="9"><v>623</v></c><c r="B628" s="16" t="s"><v>2749</v></c><c r="C628" s="16" t="s"><v>966</v></c><c r="D628" s="18" t="s"><v>1642</v></c><c r="E628" s="18" t="s"><v>1188</v></c><c r="F628" s="22" t="s"><v>3639</v></c><c r="G628" s="9" t="s"><v>3643</v></c><c r="H628" s="9"/><c r="I628" s="19" t="s"><v>3085</v></c><c r="J628" s="19" t="s"><v>3402</v></c><c r="K628" s="41"/><c r="L628" s="3"/><c r="M628" s="3"/></row><row r="629" spans="1:13" s="5" customFormat="1" x14ac:dyDescent="0.3"><c r="A629" s="13"><v>624</v></c><c r="B629" s="14" t="s"><v>2748</v></c><c r="C629" s="14" t="s"><v>297</v></c><c r="D629" s="20" t="s"><v>1643</v></c><c r="E629" s="20" t="s"><v>1222</v></c><c r="F629" s="20" t="s"><v>3634</v></c><c r="G629" s="13"/><c r="H629" s="13" t="s"><v>3648</v></c><c r="I629" s="21" t="s"><v>2820</v></c><c r="J629" s="21" t="s"><v>3554</v></c><c r="K629" s="41"/><c r="L629" s="3"/><c r="M629" s="3"/></row><row r="630" spans="1:13" s="5" customFormat="1" x14ac:dyDescent="0.3"><c r="A630" s="13"><v>625</v></c><c r="B630" s="14" t="s"><v>2748</v></c><c r="C630" s="14" t="s"><v>298</v></c><c r="D630" s="20" t="s"><v>1644</v></c><c r="E630" s="20" t="s"><v>1645</v></c><c r="F630" s="24" t="s"><v>3639</v></c><c r="G630" s="13" t="s"><v>3642</v></c><c r="H630" s="13" t="s"><v>3648</v></c><c r="I630" s="21" t="s"><v>2987</v></c><c r="J630" s="21" t="s"><v>2360</v></c><c r="K630" s="41"/><c r="L630" s="3"/><c r="M630" s="3"/></row><row r="631" spans="1:13" s="5" customFormat="1" x14ac:dyDescent="0.3"><c r="A631" s="13"><v>626</v></c><c r="B631" s="14" t="s"><v>2748</v></c><c r="C631" s="14" t="s"><v>299</v></c><c r="D631" s="20" t="s"><v>1646</v></c><c r="E631" s="20" t="s"><v>1647</v></c><c r="F631" s="20" t="s"><v>3634</v></c><c r="G631" s="13"/><c r="H631" s="13"/><c r="I631" s="21" t="s"><v>2988</v></c><c r="J631" s="21" t="s"><v>3555</v></c><c r="K631" s="41"/><c r="L631" s="3"/><c r="M631" s="3"/></row><row r="632" spans="1:13" s="5" customFormat="1" x14ac:dyDescent="0.3"><c r="A632" s="9"><v>627</v></c><c r="B632" s="16" t="s"><v>2772</v></c><c r="C632" s="16" t="s"><v>300</v></c><c r="D632" s="18" t="s"><v>1648</v></c><c r="E632" s="18" t="s"><v>1649</v></c><c r="F632" s="18" t="s"><v>3634</v></c><c r="G632" s="9"/><c r="H632" s="9" t="s"><v>3648</v></c><c r="I632" s="19" t="s"><v>2682</v></c><c r="J632" s="19" t="s"><v>2252</v></c><c r="K632" s="41"/><c r="L632" s="3"/><c r="M632" s="3"/></row><row r="633" spans="1:13" s="5" customFormat="1" x14ac:dyDescent="0.3"><c r="A633" s="13"><v>628</v></c><c r="B633" s="14" t="s"><v>2748</v></c><c r="C633" s="14" t="s"><v>301</v></c><c r="D633" s="20" t="s"><v>1650</v></c><c r="E633" s="20" t="s"><v>1412</v></c><c r="F633" s="20" t="s"><v>3634</v></c><c r="G633" s="13"/><c r="H633" s="13" t="s"><v>3648</v></c><c r="I633" s="21" t="s"><v>2918</v></c><c r="J633" s="21" t="s"><v>3519</v></c><c r="K633" s="41"/><c r="L633" s="3"/><c r="M633" s="3"/></row><row r="634" spans="1:13" s="5" customFormat="1" x14ac:dyDescent="0.3"><c r="A634" s="9"><v>629</v></c><c r="B634" s="16" t="s"><v>2760</v></c><c r="C634" s="16" t="s"><v>558</v></c><c r="D634" s="18" t="s"><v>1651</v></c><c r="E634" s="18" t="s"><v>1652</v></c><c r="F634" s="22" t="s"><v>3639</v></c><c r="G634" s="9"/><c r="H634" s="9"/><c r="I634" s="19" t="s"><v>2851</v></c><c r="J634" s="19" t="s"><v>3556</v></c><c r="K634" s="41"/><c r="L634" s="3"/><c r="M634" s="3"/></row><row r="635" spans="1:13" s="5" customFormat="1" x14ac:dyDescent="0.3"><c r="A635" s="13"><v>630</v></c><c r="B635" s="14" t="s"><v>2748</v></c><c r="C635" s="14" t="s"><v>302</v></c><c r="D635" s="20" t="s"><v>2288</v></c><c r="E635" s="20" t="s"><v>1653</v></c><c r="F635" s="20" t="s"><v>3634</v></c><c r="G635" s="13"/><c r="H635" s="13" t="s"><v>3648</v></c><c r="I635" s="21" t="s"><v>2850</v></c><c r="J635" s="21"/><c r="K635" s="41"/><c r="L635" s="3"/><c r="M635" s="3"/></row><row r="636" spans="1:13" s="5" customFormat="1" x14ac:dyDescent="0.3"><c r="A636" s="13"><v>631</v></c><c r="B636" s="14" t="s"><v>2748</v></c><c r="C636" s="14" t="s"><v>303</v></c><c r="D636" s="20" t="s"><v>2289</v></c><c r="E636" s="20" t="s"><v>1654</v></c><c r="F636" s="20" t="s"><v>3634</v></c><c r="G636" s="13"/><c r="H636" s="13" t="s"><v>3648</v></c><c r="I636" s="21" t="s"><v>2849</v></c><c r="J636" s="21"/><c r="K636" s="41"/><c r="L636" s="3"/><c r="M636" s="3"/></row><row r="637" spans="1:13" s="5" customFormat="1" x14ac:dyDescent="0.3"><c r="A637" s="9"><v>632</v></c><c r="B637" s="16" t="s"><v>2750</v></c><c r="C637" s="16" t="s"><v>304</v></c><c r="D637" s="18" t="s"><v>1655</v></c><c r="E637" s="18" t="s"><v>1269</v></c><c r="F637" s="18" t="s"><v>3634</v></c><c r="G637" s="9"/><c r="H637" s="9" t="s"><v>3648</v></c><c r="I637" s="19" t="s"><v>2698</v></c><c r="J637" s="19" t="s"><v>3557</v></c><c r="K637" s="41"/><c r="L637" s="3"/><c r="M637" s="3"/></row><row r="638" spans="1:13" s="5" customFormat="1" x14ac:dyDescent="0.3"><c r="A638" s="9"><v>633</v></c><c r="B638" s="16" t="s"><v>2749</v></c><c r="C638" s="16" t="s"><v>957</v></c><c r="D638" s="18" t="s"><v>2291</v></c><c r="E638" s="18" t="s"><v>2290</v></c><c r="F638" s="18" t="s"><v>3634</v></c><c r="G638" s="9"/><c r="H638" s="9" t="s"><v>3648</v></c><c r="I638" s="19" t="s"><v>3124</v></c><c r="J638" s="19"/><c r="K638" s="41"/><c r="L638" s="3"/><c r="M638" s="3"/></row><row r="639" spans="1:13" s="5" customFormat="1" x14ac:dyDescent="0.3"><c r="A639" s="9"><v>634</v></c><c r="B639" s="16" t="s"><v>2772</v></c><c r="C639" s="16" t="s"><v>594</v></c><c r="D639" s="18" t="s"><v>2152</v></c><c r="E639" s="18" t="s"><v>2153</v></c><c r="F639" s="18" t="s"><v>3634</v></c><c r="G639" s="9"/><c r="H639" s="9"/><c r="I639" s="19" t="s"><v>2698</v></c><c r="J639" s="19" t="s"><v>2699</v></c><c r="K639" s="41"/><c r="L639" s="3"/><c r="M639" s="3"/></row><row r="640" spans="1:13" s="5" customFormat="1" x14ac:dyDescent="0.3"><c r="A640" s="9"><v>635</v></c><c r="B640" s="16" t="s"><v>2749</v></c><c r="C640" s="16" t="s"><v>975</v></c><c r="D640" s="18" t="s"><v>1656</v></c><c r="E640" s="18" t="s"><v>1657</v></c><c r="F640" s="18" t="s"><v>3634</v></c><c r="G640" s="9"/><c r="H640" s="9" t="s"><v>3648</v></c><c r="I640" s="19" t="s"><v>2989</v></c><c r="J640" s="19" t="s"><v>2252</v></c><c r="K640" s="41"/><c r="L640" s="3"/><c r="M640" s="3"/></row><row r="641" spans="1:13" s="5" customFormat="1" x14ac:dyDescent="0.3"><c r="A641" s="9"><v>636</v></c><c r="B641" s="16" t="s"><v>2749</v></c><c r="C641" s="16" t="s"><v>965</v></c><c r="D641" s="18" t="s"><v>1658</v></c><c r="E641" s="18" t="s"><v>1195</v></c><c r="F641" s="18" t="s"><v>3634</v></c><c r="G641" s="9"/><c r="H641" s="9" t="s"><v>3648</v></c><c r="I641" s="19" t="s"><v>2833</v></c><c r="J641" s="19" t="s"><v>2252</v></c><c r="K641" s="41"/><c r="L641" s="3"/><c r="M641" s="3"/></row><row r="642" spans="1:13" s="5" customFormat="1" x14ac:dyDescent="0.3"><c r="A642" s="9"><v>637</v></c><c r="B642" s="16" t="s"><v>2755</v></c><c r="C642" s="16" t="s"><v>629</v></c><c r="D642" s="18" t="s"><v>2154</v></c><c r="E642" s="18" t="s"><v>2155</v></c><c r="F642" s="22" t="s"><v>3639</v></c><c r="G642" s="9" t="s"><v>3643</v></c><c r="H642" s="9"/><c r="I642" s="19" t="s"><v>3085</v></c><c r="J642" s="19" t="s"><v>3462</v></c><c r="K642" s="41"/><c r="L642" s="3"/><c r="M642" s="3"/></row><row r="643" spans="1:13" s="5" customFormat="1" x14ac:dyDescent="0.3"><c r="A643" s="9"><v>638</v></c><c r="B643" s="16" t="s"><v>2772</v></c><c r="C643" s="16" t="s"><v>305</v></c><c r="D643" s="18" t="s"><v>1659</v></c><c r="E643" s="18" t="s"><v>1660</v></c><c r="F643" s="18" t="s"><v>3634</v></c><c r="G643" s="9"/><c r="H643" s="9" t="s"><v>3648</v></c><c r="I643" s="19" t="s"><v>2990</v></c><c r="J643" s="19" t="s"><v>3558</v></c><c r="K643" s="41"/><c r="L643" s="3"/><c r="M643" s="3"/></row><row r="644" spans="1:13" s="5" customFormat="1" x14ac:dyDescent="0.3"><c r="A644" s="9"><v>639</v></c><c r="B644" s="16" t="s"><v>2749</v></c><c r="C644" s="16" t="s"><v>803</v></c><c r="D644" s="18" t="s"><v>2156</v></c><c r="E644" s="18" t="s"><v>1632</v></c><c r="F644" s="18" t="s"><v>3634</v></c><c r="G644" s="9"/><c r="H644" s="9" t="s"><v>3648</v></c><c r="I644" s="19" t="s"><v>2698</v></c><c r="J644" s="19" t="s"><v>2718</v></c><c r="K644" s="41"/><c r="L644" s="3"/><c r="M644" s="3"/></row><row r="645" spans="1:13" s="5" customFormat="1" x14ac:dyDescent="0.3"><c r="A645" s="9"><v>640</v></c><c r="B645" s="16" t="s"><v>2756</v></c><c r="C645" s="16" t="s"><v>562</v></c><c r="D645" s="18" t="s"><v>1661</v></c><c r="E645" s="18" t="s"><v>1662</v></c><c r="F645" s="18" t="s"><v>3634</v></c><c r="G645" s="9"/><c r="H645" s="9" t="s"><v>3648</v></c><c r="I645" s="19"/><c r="J645" s="19" t="s"><v>2252</v></c><c r="K645" s="41"/><c r="L645" s="3"/><c r="M645" s="3"/></row><row r="646" spans="1:13" s="5" customFormat="1" x14ac:dyDescent="0.3"><c r="A646" s="13"><v>641</v></c><c r="B646" s="14" t="s"><v>2748</v></c><c r="C646" s="14" t="s"><v>306</v></c><c r="D646" s="20" t="s"><v>2292</v></c><c r="E646" s="20" t="s"><v>1663</v></c><c r="F646" s="20" t="s"><v>3634</v></c><c r="G646" s="13"/><c r="H646" s="13"/><c r="I646" s="21" t="s"><v>3223</v></c><c r="J646" s="21"/><c r="K646" s="41"/><c r="L646" s="3"/><c r="M646" s="3"/></row><row r="647" spans="1:13" s="5" customFormat="1" x14ac:dyDescent="0.3"><c r="A647" s="9"><v>642</v></c><c r="B647" s="16" t="s"><v>2766</v></c><c r="C647" s="16" t="s"><v>855</v></c><c r="D647" s="18" t="s"><v>2157</v></c><c r="E647" s="18" t="s"><v>2158</v></c><c r="F647" s="18" t="s"><v>3634</v></c><c r="G647" s="9"/><c r="H647" s="9"/><c r="I647" s="19" t="s"><v>3354</v></c><c r="J647" s="19" t="s"><v>2700</v></c><c r="K647" s="41"/><c r="L647" s="3"/><c r="M647" s="3"/></row><row r="648" spans="1:13" s="5" customFormat="1" x14ac:dyDescent="0.3"><c r="A648" s="9"><v>643</v></c><c r="B648" s="16" t="s"><v>2754</v></c><c r="C648" s="16" t="s"><v>2407</v></c><c r="D648" s="22" t="s"><v>2497</v></c><c r="E648" s="22" t="s"><v>2498</v></c><c r="F648" s="18" t="s"><v>3634</v></c><c r="G648" s="9"/><c r="H648" s="9" t="s"><v>3648</v></c><c r="I648" s="23" t="s"><v>2886</v></c><c r="J648" s="23" t="s"><v>3355</v></c><c r="K648" s="41"/><c r="L648" s="3"/><c r="M648" s="3"/></row><row r="649" spans="1:13" s="5" customFormat="1" x14ac:dyDescent="0.3"><c r="A649" s="9"><v>644</v></c><c r="B649" s="16" t="s"><v>2775</v></c><c r="C649" s="16" t="s"><v>565</v></c><c r="D649" s="18" t="s"><v>1664</v></c><c r="E649" s="18" t="s"><v>1665</v></c><c r="F649" s="18" t="s"><v>3634</v></c><c r="G649" s="9"/><c r="H649" s="9" t="s"><v>3648</v></c><c r="I649" s="19" t="s"><v>2929</v></c><c r="J649" s="19" t="s"><v>3412</v></c><c r="K649" s="41"/><c r="L649" s="3"/><c r="M649" s="3"/></row><row r="650" spans="1:13" s="5" customFormat="1" x14ac:dyDescent="0.3"><c r="A650" s="9"><v>645</v></c><c r="B650" s="16" t="s"><v>2754</v></c><c r="C650" s="16" t="s"><v>2408</v></c><c r="D650" s="22" t="s"><v>2499</v></c><c r="E650" s="22" t="s"><v>2204</v></c><c r="F650" s="22" t="s"><v>3639</v></c><c r="G650" s="9" t="s"><v>3643</v></c><c r="H650" s="9"/><c r="I650" s="23" t="s"><v>3342</v></c><c r="J650" s="23" t="s"><v>3343</v></c><c r="K650" s="41"/><c r="L650" s="3"/><c r="M650" s="3"/></row><row r="651" spans="1:13" s="5" customFormat="1" x14ac:dyDescent="0.3"><c r="A651" s="13"><v>646</v></c><c r="B651" s="14" t="s"><v>2748</v></c><c r="C651" s="14" t="s"><v>307</v></c><c r="D651" s="20" t="s"><v>2293</v></c><c r="E651" s="20" t="s"><v>1666</v></c><c r="F651" s="20" t="s"><v>3634</v></c><c r="G651" s="13"/><c r="H651" s="13"/><c r="I651" s="21" t="s"><v>3224</v></c><c r="J651" s="21"/><c r="K651" s="41"/><c r="L651" s="3"/><c r="M651" s="3"/></row><row r="652" spans="1:13" s="5" customFormat="1" x14ac:dyDescent="0.3"><c r="A652" s="9"><v>647</v></c><c r="B652" s="16" t="s"><v>2765</v></c><c r="C652" s="16" t="s"><v>524</v></c><c r="D652" s="18" t="s"><v>1667</v></c><c r="E652" s="18" t="s"><v>1668</v></c><c r="F652" s="22" t="s"><v>3639</v></c><c r="G652" s="9" t="s"><v>3643</v></c><c r="H652" s="9"/><c r="I652" s="19" t="s"><v>3225</v></c><c r="J652" s="19" t="s"><v>3559</v></c><c r="K652" s="41"/><c r="L652" s="3"/><c r="M652" s="3"/></row><row r="653" spans="1:13" s="5" customFormat="1" x14ac:dyDescent="0.3"><c r="A653" s="9"><v>648</v></c><c r="B653" s="16" t="s"><v>2772</v></c><c r="C653" s="16" t="s"><v>308</v></c><c r="D653" s="18" t="s"><v>1669</v></c><c r="E653" s="18" t="s"><v>1670</v></c><c r="F653" s="18" t="s"><v>3633</v></c><c r="G653" s="9" t="s"><v>3642</v></c><c r="H653" s="9"/><c r="I653" s="19"/><c r="J653" s="19" t="s"><v>3560</v></c><c r="K653" s="41"/><c r="L653" s="3"/><c r="M653" s="3"/></row><row r="654" spans="1:13" s="5" customFormat="1" x14ac:dyDescent="0.3"><c r="A654" s="9"><v>649</v></c><c r="B654" s="16" t="s"><v>2754</v></c><c r="C654" s="16" t="s"><v>2409</v></c><c r="D654" s="22" t="s"><v>2508</v></c><c r="E654" s="22" t="s"><v>1188</v></c><c r="F654" s="18" t="s"><v>3633</v></c><c r="G654" s="9"/><c r="H654" s="9"/><c r="I654" s="23"/><c r="J654" s="23" t="s"><v>3288</v></c><c r="K654" s="41"/><c r="L654" s="3"/><c r="M654" s="3"/></row><row r="655" spans="1:13" s="5" customFormat="1" x14ac:dyDescent="0.3"><c r="A655" s="9"><v>650</v></c><c r="B655" s="16" t="s"><v>2752</v></c><c r="C655" s="16" t="s"><v>807</v></c><c r="D655" s="18" t="s"><v>1671</v></c><c r="E655" s="18" t="s"><v>1672</v></c><c r="F655" s="18" t="s"><v>3633</v></c><c r="G655" s="9" t="s"><v>3642</v></c><c r="H655" s="9"/><c r="I655" s="19"/><c r="J655" s="19" t="s"><v>2253</v></c><c r="K655" s="41"/><c r="L655" s="3"/><c r="M655" s="3"/></row><row r="656" spans="1:13" s="5" customFormat="1" x14ac:dyDescent="0.3"><c r="A656" s="9"><v>651</v></c><c r="B656" s="16" t="s"><v>2749</v></c><c r="C656" s="16" t="s"><v>539</v></c><c r="D656" s="18" t="s"><v>2159</v></c><c r="E656" s="18" t="s"><v>2160</v></c><c r="F656" s="18" t="s"><v>3634</v></c><c r="G656" s="9"/><c r="H656" s="9" t="s"><v>3648</v></c><c r="I656" s="19" t="s"><v>3160</v></c><c r="J656" s="19" t="s"><v>3517</v></c><c r="K656" s="41"/><c r="L656" s="3"/><c r="M656" s="3"/></row><row r="657" spans="1:13" s="5" customFormat="1" x14ac:dyDescent="0.3"><c r="A657" s="9"><v>652</v></c><c r="B657" s="16" t="s"><v>2772</v></c><c r="C657" s="16" t="s"><v>553</v></c><c r="D657" s="22" t="s"><v>2161</v></c><c r="E657" s="22" t="s"><v>1488</v></c><c r="F657" s="16" t="s"><v>3638</v></c><c r="G657" s="9" t="s"><v>3642</v></c><c r="H657" s="9" t="s"><v>3648</v></c><c r="I657" s="23" t="s"><v>2991</v></c><c r="J657" s="23" t="s"><v>3356</v></c><c r="K657" s="41"/><c r="L657" s="3"/><c r="M657" s="3"/></row><row r="658" spans="1:13" s="5" customFormat="1" x14ac:dyDescent="0.3"><c r="A658" s="13"><v>653</v></c><c r="B658" s="14" t="s"><v>2748</v></c><c r="C658" s="14" t="s"><v>309</v></c><c r="D658" s="20" t="s"><v>1673</v></c><c r="E658" s="20" t="s"><v>1674</v></c><c r="F658" s="20" t="s"><v>3634</v></c><c r="G658" s="13"/><c r="H658" s="13" t="s"><v>3648</v></c><c r="I658" s="21" t="s"><v>2992</v></c><c r="J658" s="21" t="s"><v>3561</v></c><c r="K658" s="41"/><c r="L658" s="3"/><c r="M658" s="3"/></row><row r="659" spans="1:13" s="5" customFormat="1" x14ac:dyDescent="0.3"><c r="A659" s="9"><v>654</v></c><c r="B659" s="16" t="s"><v>2763</v></c><c r="C659" s="16" t="s"><v>749</v></c><c r="D659" s="18" t="s"><v>1675</v></c><c r="E659" s="18" t="s"><v>1676</v></c><c r="F659" s="18" t="s"><v>3634</v></c><c r="G659" s="9"/><c r="H659" s="9" t="s"><v>3648</v></c><c r="I659" s="19" t="s"><v>2993</v></c><c r="J659" s="19" t="s"><v>3515</v></c><c r="K659" s="41"/><c r="L659" s="3"/><c r="M659" s="3"/></row><row r="660" spans="1:13" s="5" customFormat="1" x14ac:dyDescent="0.3"><c r="A660" s="13"><v>655</v></c><c r="B660" s="14" t="s"><v>2748</v></c><c r="C660" s="14" t="s"><v>310</v></c><c r="D660" s="20" t="s"><v>1677</v></c><c r="E660" s="20" t="s"><v>1678</v></c><c r="F660" s="20" t="s"><v>3634</v></c><c r="G660" s="13"/><c r="H660" s="13" t="s"><v>3648</v></c><c r="I660" s="21" t="s"><v>2994</v></c><c r="J660" s="21" t="s"><v>2718</v></c><c r="K660" s="41"/><c r="L660" s="3"/><c r="M660" s="3"/></row><row r="661" spans="1:13" s="5" customFormat="1" x14ac:dyDescent="0.3"><c r="A661" s="9"><v>656</v></c><c r="B661" s="16" t="s"><v>2749</v></c><c r="C661" s="16" t="s"><v>722</v></c><c r="D661" s="18" t="s"><v>2162</v></c><c r="E661" s="18" t="s"><v>2163</v></c><c r="F661" s="18" t="s"><v>3634</v></c><c r="G661" s="9"/><c r="H661" s="9" t="s"><v>3648</v></c><c r="I661" s="19" t="s"><v>2910</v></c><c r="J661" s="19" t="s"><v>2718</v></c><c r="K661" s="41"/><c r="L661" s="3"/><c r="M661" s="3"/></row><row r="662" spans="1:13" s="5" customFormat="1" x14ac:dyDescent="0.3"><c r="A662" s="9"><v>657</v></c><c r="B662" s="16" t="s"><v>2755</v></c><c r="C662" s="16" t="s"><v>311</v></c><c r="D662" s="18" t="s"><v>1679</v></c><c r="E662" s="18" t="s"><v>1680</v></c><c r="F662" s="22" t="s"><v>3639</v></c><c r="G662" s="9" t="s"><v>3643</v></c><c r="H662" s="9"/><c r="I662" s="19" t="s"><v>3357</v></c><c r="J662" s="19" t="s"><v>3402</v></c><c r="K662" s="41"/><c r="L662" s="3"/><c r="M662" s="3"/></row><row r="663" spans="1:13" s="5" customFormat="1" x14ac:dyDescent="0.3"><c r="A663" s="9"><v>658</v></c><c r="B663" s="16" t="s"><v>2754</v></c><c r="C663" s="16" t="s"><v>2606</v></c><c r="D663" s="18" t="s"><v>2701</v></c><c r="E663" s="18" t="s"><v>1265</v></c><c r="F663" s="22" t="s"><v>3636</v></c><c r="G663" s="9" t="s"><v>3643</v></c><c r="H663" s="9"/><c r="I663" s="19" t="s"><v>3334</v></c><c r="J663" s="19" t="s"><v>3562</v></c><c r="K663" s="41"/><c r="L663" s="3"/><c r="M663" s="3"/></row><row r="664" spans="1:13" s="5" customFormat="1" x14ac:dyDescent="0.3"><c r="A664" s="9"><v>659</v></c><c r="B664" s="16" t="s"><v>2773</v></c><c r="C664" s="16" t="s"><v>312</v></c><c r="D664" s="18" t="s"><v>1681</v></c><c r="E664" s="18" t="s"><v>1188</v></c><c r="F664" s="18" t="s"><v>3634</v></c><c r="G664" s="9"/><c r="H664" s="9" t="s"><v>3648</v></c><c r="I664" s="19"/><c r="J664" s="19" t="s"><v>2252</v></c><c r="K664" s="41"/><c r="L664" s="3"/><c r="M664" s="3"/></row><row r="665" spans="1:13" s="5" customFormat="1" x14ac:dyDescent="0.3"><c r="A665" s="13"><v>660</v></c><c r="B665" s="14" t="s"><v>2748</v></c><c r="C665" s="14" t="s"><v>313</v></c><c r="D665" s="20" t="s"><v>1682</v></c><c r="E665" s="20" t="s"><v>1683</v></c><c r="F665" s="20" t="s"><v>3633</v></c><c r="G665" s="13" t="s"><v>3642</v></c><c r="H665" s="13"/><c r="I665" s="21"/><c r="J665" s="21" t="s"><v>2360</v></c><c r="K665" s="41"/><c r="L665" s="3"/><c r="M665" s="3"/></row><row r="666" spans="1:13" s="5" customFormat="1" x14ac:dyDescent="0.3"><c r="A666" s="9"><v>661</v></c><c r="B666" s="16" t="s"><v>2755</v></c><c r="C666" s="16" t="s"><v>595</v></c><c r="D666" s="18" t="s"><v>2164</v></c><c r="E666" s="18" t="s"><v>2165</v></c><c r="F666" s="18" t="s"><v>3634</v></c><c r="G666" s="9"/><c r="H666" s="9" t="s"><v>3648</v></c><c r="I666" s="19" t="s"><v>2698</v></c><c r="J666" s="19" t="s"><v>2718</v></c><c r="K666" s="41"/><c r="L666" s="3"/><c r="M666" s="3"/></row><row r="667" spans="1:13" s="5" customFormat="1" x14ac:dyDescent="0.3"><c r="A667" s="9"><v>662</v></c><c r="B667" s="16" t="s"><v>2755</v></c><c r="C667" s="16" t="s"><v>596</v></c><c r="D667" s="18" t="s"><v>2166</v></c><c r="E667" s="18" t="s"><v>1512</v></c><c r="F667" s="18" t="s"><v>3634</v></c><c r="G667" s="9"/><c r="H667" s="9" t="s"><v>3648</v></c><c r="I667" s="19" t="s"><v>2811</v></c><c r="J667" s="19" t="s"><v>3406</v></c><c r="K667" s="41"/><c r="L667" s="3"/><c r="M667" s="3"/></row><row r="668" spans="1:13" s="5" customFormat="1" x14ac:dyDescent="0.3"><c r="A668" s="9"><v>663</v></c><c r="B668" s="16" t="s"><v>2755</v></c><c r="C668" s="16" t="s"><v>314</v></c><c r="D668" s="18" t="s"><v>1684</v></c><c r="E668" s="18" t="s"><v>1685</v></c><c r="F668" s="22" t="s"><v>3639</v></c><c r="G668" s="9"/><c r="H668" s="9"/><c r="I668" s="19" t="s"><v>2995</v></c><c r="J668" s="19" t="s"><v>3406</v></c><c r="K668" s="41"/><c r="L668" s="3"/><c r="M668" s="3"/></row><row r="669" spans="1:13" s="5" customFormat="1" x14ac:dyDescent="0.3"><c r="A669" s="9"><v>664</v></c><c r="B669" s="16" t="s"><v>2754</v></c><c r="C669" s="16" t="s"><v>2579</v></c><c r="D669" s="18" t="s"><v>2702</v></c><c r="E669" s="18" t="s"><v>2703</v></c><c r="F669" s="18" t="s"><v>3634</v></c><c r="G669" s="9"/><c r="H669" s="9"/><c r="I669" s="19" t="s"><v>3358</v></c><c r="J669" s="19"/><c r="K669" s="41"/><c r="L669" s="3"/><c r="M669" s="3"/></row><row r="670" spans="1:13" s="5" customFormat="1" x14ac:dyDescent="0.3"><c r="A670" s="9"><v>665</v></c><c r="B670" s="16" t="s"><v>2749</v></c><c r="C670" s="16" t="s"><v>507</v></c><c r="D670" s="18" t="s"><v>2167</v></c><c r="E670" s="18" t="s"><v>1195</v></c><c r="F670" s="18" t="s"><v>3634</v></c><c r="G670" s="9"/><c r="H670" s="9" t="s"><v>3648</v></c><c r="I670" s="19"/><c r="J670" s="19" t="s"><v>2252</v></c><c r="K670" s="41"/><c r="L670" s="3"/><c r="M670" s="3"/></row><row r="671" spans="1:13" s="5" customFormat="1" x14ac:dyDescent="0.3"><c r="A671" s="13"><v>666</v></c><c r="B671" s="14" t="s"><v>2748</v></c><c r="C671" s="14" t="s"><v>315</v></c><c r="D671" s="20" t="s"><v>1686</v></c><c r="E671" s="20" t="s"><v>1687</v></c><c r="F671" s="20" t="s"><v>3634</v></c><c r="G671" s="13"/><c r="H671" s="13" t="s"><v>3648</v></c><c r="I671" s="21" t="s"><v>2996</v></c><c r="J671" s="21" t="s"><v>3563</v></c><c r="K671" s="41"/><c r="L671" s="3"/><c r="M671" s="3"/></row><row r="672" spans="1:13" s="5" customFormat="1" x14ac:dyDescent="0.3"><c r="A672" s="9"><v>667</v></c><c r="B672" s="16" t="s"><v>2749</v></c><c r="C672" s="16" t="s"><v>757</v></c><c r="D672" s="18" t="s"><v>2168</v></c><c r="E672" s="18" t="s"><v>1605</v></c><c r="F672" s="22" t="s"><v>3639</v></c><c r="G672" s="9" t="s"><v>3643</v></c><c r="H672" s="9"/><c r="I672" s="19" t="s"><v>3164</v></c><c r="J672" s="19" t="s"><v>3477</v></c><c r="K672" s="41"/><c r="L672" s="3"/><c r="M672" s="3"/></row><row r="673" spans="1:13" s="5" customFormat="1" x14ac:dyDescent="0.3"><c r="A673" s="9"><v>668</v></c><c r="B673" s="16" t="s"><v>2761</v></c><c r="C673" s="16" t="s"><v>744</v></c><c r="D673" s="18" t="s"><v>1688</v></c><c r="E673" s="18" t="s"><v>1689</v></c><c r="F673" s="18" t="s"><v>3634</v></c><c r="G673" s="9"/><c r="H673" s="9" t="s"><v>3648</v></c><c r="I673" s="19" t="s"><v>2893</v></c><c r="J673" s="19" t="s"><v>3457</v></c><c r="K673" s="41"/><c r="L673" s="3"/><c r="M673" s="3"/></row><row r="674" spans="1:13" s="5" customFormat="1" x14ac:dyDescent="0.3"><c r="A674" s="13"><v>669</v></c><c r="B674" s="14" t="s"><v>2748</v></c><c r="C674" s="14" t="s"><v>316</v></c><c r="D674" s="20" t="s"><v>1690</v></c><c r="E674" s="20" t="s"><v>1691</v></c><c r="F674" s="24" t="s"><v>3636</v></c><c r="G674" s="13" t="s"><v>3642</v></c><c r="H674" s="13" t="s"><v>3648</v></c><c r="I674" s="21" t="s"><v>2687</v></c><c r="J674" s="21" t="s"><v>3564</v></c><c r="K674" s="41"/><c r="L674" s="3"/><c r="M674" s="3"/></row><row r="675" spans="1:13" s="5" customFormat="1" x14ac:dyDescent="0.3"><c r="A675" s="13"><v>670</v></c><c r="B675" s="14" t="s"><v>2748</v></c><c r="C675" s="14" t="s"><v>317</v></c><c r="D675" s="20" t="s"><v>2294</v></c><c r="E675" s="20" t="s"><v>1692</v></c><c r="F675" s="20" t="s"><v>3633</v></c><c r="G675" s="13"/><c r="H675" s="13"/><c r="I675" s="21" t="s"><v>3226</v></c><c r="J675" s="21"/><c r="K675" s="41"/><c r="L675" s="3"/><c r="M675" s="3"/></row><row r="676" spans="1:13" s="5" customFormat="1" x14ac:dyDescent="0.3"><c r="A676" s="9"><v>671</v></c><c r="B676" s="16" t="s"><v>2749</v></c><c r="C676" s="16" t="s"><v>789</v></c><c r="D676" s="18" t="s"><v>2169</v></c><c r="E676" s="18" t="s"><v>2170</v></c><c r="F676" s="22" t="s"><v>3639</v></c><c r="G676" s="9" t="s"><v>3643</v></c><c r="H676" s="9"/><c r="I676" s="19" t="s"><v>3227</v></c><c r="J676" s="19" t="s"><v>3402</v></c><c r="K676" s="41"/><c r="L676" s="3"/><c r="M676" s="3"/></row><row r="677" spans="1:13" s="5" customFormat="1" x14ac:dyDescent="0.3"><c r="A677" s="9"><v>672</v></c><c r="B677" s="16" t="s"><v>2753</v></c><c r="C677" s="16" t="s"><v>864</v></c><c r="D677" s="18" t="s"><v>2171</v></c><c r="E677" s="18" t="s"><v>2172</v></c><c r="F677" s="22" t="s"><v>3639</v></c><c r="G677" s="9" t="s"><v>3643</v></c><c r="H677" s="9"/><c r="I677" s="19" t="s"><v>3310</v></c><c r="J677" s="19" t="s"><v>3434</v></c><c r="K677" s="41"/><c r="L677" s="3"/><c r="M677" s="3"/></row><row r="678" spans="1:13" s="5" customFormat="1" x14ac:dyDescent="0.3"><c r="A678" s="9"><v>673</v></c><c r="B678" s="16" t="s"><v>2754</v></c><c r="C678" s="16" t="s"><v>2560</v></c><c r="D678" s="18" t="s"><v>2704</v></c><c r="E678" s="18" t="s"><v>2705</v></c><c r="F678" s="18" t="s"><v>3634</v></c><c r="G678" s="9"/><c r="H678" s="9"/><c r="I678" s="19"/><c r="J678" s="19"/><c r="K678" s="41"/><c r="L678" s="3"/><c r="M678" s="3"/></row><row r="679" spans="1:13" s="5" customFormat="1" x14ac:dyDescent="0.3"><c r="A679" s="9"><v>674</v></c><c r="B679" s="16" t="s"><v>2750</v></c><c r="C679" s="16" t="s"><v>318</v></c><c r="D679" s="18" t="s"><v>1693</v></c><c r="E679" s="18" t="s"><v>1694</v></c><c r="F679" s="18" t="s"><v>3634</v></c><c r="G679" s="9"/><c r="H679" s="9" t="s"><v>3648</v></c><c r="I679" s="19" t="s"><v>2961</v></c><c r="J679" s="19" t="s"><v>2362</v></c><c r="K679" s="41"/><c r="L679" s="3"/><c r="M679" s="3"/></row><row r="680" spans="1:13" s="5" customFormat="1" x14ac:dyDescent="0.3"><c r="A680" s="9"><v>675</v></c><c r="B680" s="16" t="s"><v>2763</v></c><c r="C680" s="16" t="s"><v>628</v></c><c r="D680" s="18" t="s"><v>1695</v></c><c r="E680" s="18" t="s"><v>1696</v></c><c r="F680" s="18" t="s"><v>3634</v></c><c r="G680" s="9"/><c r="H680" s="9" t="s"><v>3648</v></c><c r="I680" s="19" t="s"><v>2997</v></c><c r="J680" s="19" t="s"><v>3565</v></c><c r="K680" s="41"/><c r="L680" s="3"/><c r="M680" s="3"/></row><row r="681" spans="1:13" s="5" customFormat="1" x14ac:dyDescent="0.3"><c r="A681" s="13"><v>676</v></c><c r="B681" s="14" t="s"><v>2748</v></c><c r="C681" s="14" t="s"><v>319</v></c><c r="D681" s="20" t="s"><v>1697</v></c><c r="E681" s="20" t="s"><v>1698</v></c><c r="F681" s="20" t="s"><v>3633</v></c><c r="G681" s="13" t="s"><v>3642</v></c><c r="H681" s="13"/><c r="I681" s="21"/><c r="J681" s="21" t="s"><v>2360</v></c><c r="K681" s="41"/><c r="L681" s="3"/><c r="M681" s="3"/></row><row r="682" spans="1:13" s="5" customFormat="1" x14ac:dyDescent="0.3"><c r="A682" s="13"><v>677</v></c><c r="B682" s="14" t="s"><v>2748</v></c><c r="C682" s="14" t="s"><v>320</v></c><c r="D682" s="20" t="s"><v>1699</v></c><c r="E682" s="20" t="s"><v>1195</v></c><c r="F682" s="24" t="s"><v>3636</v></c><c r="G682" s="13" t="s"><v>3642</v></c><c r="H682" s="13" t="s"><v>3648</v></c><c r="I682" s="21"/><c r="J682" s="21" t="s"><v>2360</v></c><c r="K682" s="41"/><c r="L682" s="3"/><c r="M682" s="3"/></row><row r="683" spans="1:13" s="5" customFormat="1" x14ac:dyDescent="0.3"><c r="A683" s="9"><v>678</v></c><c r="B683" s="16" t="s"><v>2765</v></c><c r="C683" s="16" t="s"><v>862</v></c><c r="D683" s="18" t="s"><v>1700</v></c><c r="E683" s="18" t="s"><v>1701</v></c><c r="F683" s="18" t="s"><v>3633</v></c><c r="G683" s="9"/><c r="H683" s="9"/><c r="I683" s="19" t="s"><v>2848</v></c><c r="J683" s="19" t="s"><v>3530</v></c><c r="K683" s="41"/><c r="L683" s="3"/><c r="M683" s="3"/></row><row r="684" spans="1:13" s="5" customFormat="1" x14ac:dyDescent="0.3"><c r="A684" s="9"><v>679</v></c><c r="B684" s="16" t="s"><v>2771</v></c><c r="C684" s="16" t="s"><v>321</v></c><c r="D684" s="18" t="s"><v>1702</v></c><c r="E684" s="18" t="s"><v>1190</v></c><c r="F684" s="22" t="s"><v>3636</v></c><c r="G684" s="9" t="s"><v>3643</v></c><c r="H684" s="9"/><c r="I684" s="19" t="s"><v>3359</v></c><c r="J684" s="19" t="s"><v>3566</v></c><c r="K684" s="41"/><c r="L684" s="3"/><c r="M684" s="3"/></row><row r="685" spans="1:13" s="5" customFormat="1" x14ac:dyDescent="0.3"><c r="A685" s="9"><v>680</v></c><c r="B685" s="16" t="s"><v>2749</v></c><c r="C685" s="16" t="s"><v>805</v></c><c r="D685" s="18" t="s"><v>2173</v></c><c r="E685" s="18" t="s"><v>1188</v></c><c r="F685" s="22" t="s"><v>3639</v></c><c r="G685" s="9" t="s"><v>3643</v></c><c r="H685" s="9"/><c r="I685" s="19" t="s"><v>3085</v></c><c r="J685" s="19" t="s"><v>3402</v></c><c r="K685" s="41"/><c r="L685" s="3"/><c r="M685" s="3"/></row><row r="686" spans="1:13" s="5" customFormat="1" x14ac:dyDescent="0.3"><c r="A686" s="9"><v>681</v></c><c r="B686" s="16" t="s"><v>2772</v></c><c r="C686" s="16" t="s"><v>597</v></c><c r="D686" s="18" t="s"><v>1703</v></c><c r="E686" s="18" t="s"><v>1704</v></c><c r="F686" s="22" t="s"><v>3639</v></c><c r="G686" s="9" t="s"><v>3641</v></c><c r="H686" s="9"/><c r="I686" s="19" t="s"><v>3228</v></c><c r="J686" s="19" t="s"><v>3567</v></c><c r="K686" s="41"/><c r="L686" s="3"/><c r="M686" s="3"/></row><row r="687" spans="1:13" s="5" customFormat="1" x14ac:dyDescent="0.3"><c r="A687" s="9"><v>682</v></c><c r="B687" s="16" t="s"><v>2771</v></c><c r="C687" s="16" t="s"><v>322</v></c><c r="D687" s="18" t="s"><v>1705</v></c><c r="E687" s="18" t="s"><v>1188</v></c><c r="F687" s="18" t="s"><v>3633</v></c><c r="G687" s="9"/><c r="H687" s="9"/><c r="I687" s="19"/><c r="J687" s="19" t="s"><v>2252</v></c><c r="K687" s="41"/><c r="L687" s="3"/><c r="M687" s="3"/></row><row r="688" spans="1:13" s="5" customFormat="1" x14ac:dyDescent="0.3"><c r="A688" s="9"><v>683</v></c><c r="B688" s="16" t="s"><v>2750</v></c><c r="C688" s="16" t="s"><v>323</v></c><c r="D688" s="18" t="s"><v>1706</v></c><c r="E688" s="18" t="s"><v>1188</v></c><c r="F688" s="18" t="s"><v>3634</v></c><c r="G688" s="9"/><c r="H688" s="9" t="s"><v>3648</v></c><c r="I688" s="19"/><c r="J688" s="19" t="s"><v>2252</v></c><c r="K688" s="41"/><c r="L688" s="3"/><c r="M688" s="3"/></row><row r="689" spans="1:13" s="5" customFormat="1" x14ac:dyDescent="0.3"><c r="A689" s="9"><v>684</v></c><c r="B689" s="16" t="s"><v>2773</v></c><c r="C689" s="16" t="s"><v>324</v></c><c r="D689" s="18" t="s"><v>2295</v></c><c r="E689" s="18" t="s"><v>1707</v></c><c r="F689" s="18" t="s"><v>3634</v></c><c r="G689" s="9"/><c r="H689" s="9" t="s"><v>3648</v></c><c r="I689" s="19" t="s"><v>2998</v></c><c r="J689" s="19"/><c r="K689" s="41"/><c r="L689" s="3"/><c r="M689" s="3"/></row><row r="690" spans="1:13" s="5" customFormat="1" x14ac:dyDescent="0.3"><c r="A690" s="13"><v>685</v></c><c r="B690" s="14" t="s"><v>2748</v></c><c r="C690" s="14" t="s"><v>325</v></c><c r="D690" s="20" t="s"><v>1708</v></c><c r="E690" s="20" t="s"><v>1709</v></c><c r="F690" s="20" t="s"><v>3634</v></c><c r="G690" s="13"/><c r="H690" s="13" t="s"><v>3648</v></c><c r="I690" s="21" t="s"><v>2781</v></c><c r="J690" s="21" t="s"><v>2252</v></c><c r="K690" s="41"/><c r="L690" s="3"/><c r="M690" s="3"/></row><row r="691" spans="1:13" s="5" customFormat="1" x14ac:dyDescent="0.3"><c r="A691" s="9"><v>686</v></c><c r="B691" s="16" t="s"><v>2750</v></c><c r="C691" s="16" t="s"><v>326</v></c><c r="D691" s="18" t="s"><v>1710</v></c><c r="E691" s="18" t="s"><v>1711</v></c><c r="F691" s="18" t="s"><v>3634</v></c><c r="G691" s="9"/><c r="H691" s="9" t="s"><v>3648</v></c><c r="I691" s="19" t="s"><v>2999</v></c><c r="J691" s="19" t="s"><v>644</v></c><c r="K691" s="41"/><c r="L691" s="3"/><c r="M691" s="3"/></row><row r="692" spans="1:13" s="5" customFormat="1" x14ac:dyDescent="0.3"><c r="A692" s="9"><v>687</v></c><c r="B692" s="16" t="s"><v>2755</v></c><c r="C692" s="16" t="s"><v>327</v></c><c r="D692" s="18" t="s"><v>1712</v></c><c r="E692" s="18" t="s"><v>1713</v></c><c r="F692" s="22" t="s"><v>3639</v></c><c r="G692" s="9" t="s"><v>3643</v></c><c r="H692" s="9"/><c r="I692" s="19" t="s"><v>3229</v></c><c r="J692" s="19" t="s"><v>3568</v></c><c r="K692" s="41"/><c r="L692" s="3"/><c r="M692" s="3"/></row><row r="693" spans="1:13" s="5" customFormat="1" x14ac:dyDescent="0.3"><c r="A693" s="9"><v>688</v></c><c r="B693" s="16" t="s"><v>2773</v></c><c r="C693" s="16" t="s"><v>540</v></c><c r="D693" s="18" t="s"><v>1714</v></c><c r="E693" s="18" t="s"><v>1715</v></c><c r="F693" s="18" t="s"><v>3633</v></c><c r="G693" s="9" t="s"><v>3642</v></c><c r="H693" s="9"/><c r="I693" s="19" t="s"><v>2698</v></c><c r="J693" s="19" t="s"><v>3437</v></c><c r="K693" s="41"/><c r="L693" s="3"/><c r="M693" s="3"/></row><row r="694" spans="1:13" s="5" customFormat="1" x14ac:dyDescent="0.3"><c r="A694" s="9"><v>689</v></c><c r="B694" s="16" t="s"><v>2754</v></c><c r="C694" s="16" t="s"><v>2410</v></c><c r="D694" s="22" t="s"><v>2510</v></c><c r="E694" s="22" t="s"><v>2509</v></c><c r="F694" s="22" t="s"><v>3639</v></c><c r="G694" s="9" t="s"><v>3643</v></c><c r="H694" s="9"/><c r="I694" s="23" t="s"><v>3230</v></c><c r="J694" s="23" t="s"><v>3285</v></c><c r="K694" s="41"/><c r="L694" s="3"/><c r="M694" s="3"/></row><row r="695" spans="1:13" s="5" customFormat="1" x14ac:dyDescent="0.3"><c r="A695" s="13"><v>690</v></c><c r="B695" s="14" t="s"><v>2748</v></c><c r="C695" s="14" t="s"><v>328</v></c><c r="D695" s="20" t="s"><v>2296</v></c><c r="E695" s="20" t="s"><v>1716</v></c><c r="F695" s="20" t="s"><v>3634</v></c><c r="G695" s="13"/><c r="H695" s="13" t="s"><v>3648</v></c><c r="I695" s="21" t="s"><v>3000</v></c><c r="J695" s="21"/><c r="K695" s="41"/><c r="L695" s="3"/><c r="M695" s="3"/></row><row r="696" spans="1:13" s="6" customFormat="1" ht="13.9" customHeight="1" x14ac:dyDescent="0.3"><c r="A696" s="13"><v>691</v></c><c r="B696" s="14" t="s"><v>2748</v></c><c r="C696" s="14" t="s"><v>329</v></c><c r="D696" s="20" t="s"><v>1717</v></c><c r="E696" s="20" t="s"><v>1497</v></c><c r="F696" s="24" t="s"><v>3639</v></c><c r="G696" s="13" t="s"><v>3642</v></c><c r="H696" s="13"/><c r="I696" s="21" t="s"><v>3187</v></c><c r="J696" s="21" t="s"><v>3569</v></c><c r="K696" s="40"/><c r="L696" s="4"/><c r="M696" s="4"/></row><row r="697" spans="1:13" s="6" customFormat="1" x14ac:dyDescent="0.3"><c r="A697" s="13"><v>692</v></c><c r="B697" s="14" t="s"><v>2748</v></c><c r="C697" s="14" t="s"><v>330</v></c><c r="D697" s="20" t="s"><v>1718</v></c><c r="E697" s="20" t="s"><v>1719</v></c><c r="F697" s="20" t="s"><v>3634</v></c><c r="G697" s="13"/><c r="H697" s="13" t="s"><v>3648</v></c><c r="I697" s="21" t="s"><v>3001</v></c><c r="J697" s="21" t="s"><v>3440</v></c><c r="K697" s="40"/><c r="L697" s="4"/><c r="M697" s="4"/></row><row r="698" spans="1:13" s="5" customFormat="1" x14ac:dyDescent="0.3"><c r="A698" s="13"><v>693</v></c><c r="B698" s="14" t="s"><v>2748</v></c><c r="C698" s="14" t="s"><v>486</v></c><c r="D698" s="20" t="s"><v>1720</v></c><c r="E698" s="20" t="s"><v>1721</v></c><c r="F698" s="20" t="s"><v>3634</v></c><c r="G698" s="13"/><c r="H698" s="13" t="s"><v>3648</v></c><c r="I698" s="21"/><c r="J698" s="21" t="s"><v>2252</v></c><c r="K698" s="41"/><c r="L698" s="3"/><c r="M698" s="3"/></row><row r="699" spans="1:13" s="5" customFormat="1" x14ac:dyDescent="0.3"><c r="A699" s="9"><v>694</v></c><c r="B699" s="16" t="s"><v>2771</v></c><c r="C699" s="16" t="s"><v>331</v></c><c r="D699" s="18" t="s"><v>1722</v></c><c r="E699" s="18" t="s"><v>1723</v></c><c r="F699" s="18" t="s"><v>3633</v></c><c r="G699" s="9"/><c r="H699" s="9"/><c r="I699" s="19" t="s"><v>3231</v></c><c r="J699" s="19" t="s"><v>3570</v></c><c r="K699" s="41"/><c r="L699" s="3"/><c r="M699" s="3"/></row><row r="700" spans="1:13" s="5" customFormat="1" x14ac:dyDescent="0.3"><c r="A700" s="13"><v>695</v></c><c r="B700" s="14" t="s"><v>2748</v></c><c r="C700" s="14" t="s"><v>332</v></c><c r="D700" s="20" t="s"><v>1724</v></c><c r="E700" s="20" t="s"><v>1188</v></c><c r="F700" s="24" t="s"><v>3639</v></c><c r="G700" s="13" t="s"><v>3643</v></c><c r="H700" s="13"/><c r="I700" s="21" t="s"><v>3085</v></c><c r="J700" s="21" t="s"><v>3402</v></c><c r="K700" s="41"/><c r="L700" s="3"/><c r="M700" s="3"/></row><row r="701" spans="1:13" s="5" customFormat="1" x14ac:dyDescent="0.3"><c r="A701" s="9"><v>696</v></c><c r="B701" s="16" t="s"><v>2754</v></c><c r="C701" s="16" t="s"><v>2571</v></c><c r="D701" s="18" t="s"><v>2706</v></c><c r="E701" s="18" t="s"><v>2689</v></c><c r="F701" s="18" t="s"><v>3633</v></c><c r="G701" s="9"/><c r="H701" s="9"/><c r="I701" s="19"/><c r="J701" s="19"/><c r="K701" s="41"/><c r="L701" s="3"/><c r="M701" s="3"/></row><row r="702" spans="1:13" s="5" customFormat="1" x14ac:dyDescent="0.3"><c r="A702" s="9"><v>697</v></c><c r="B702" s="16" t="s"><v>2773</v></c><c r="C702" s="16" t="s"><v>333</v></c><c r="D702" s="18" t="s"><v>1725</v></c><c r="E702" s="18" t="s"><v>1726</v></c><c r="F702" s="18" t="s"><v>3633</v></c><c r="G702" s="9"/><c r="H702" s="9"/><c r="I702" s="19"/><c r="J702" s="19" t="s"><v>2252</v></c><c r="K702" s="41"/><c r="L702" s="3"/><c r="M702" s="3"/></row><row r="703" spans="1:13" s="5" customFormat="1" x14ac:dyDescent="0.3"><c r="A703" s="9"><v>698</v></c><c r="B703" s="16" t="s"><v>2754</v></c><c r="C703" s="16" t="s"><v>2581</v></c><c r="D703" s="18" t="s"><v>2707</v></c><c r="E703" s="18" t="s"><v>2708</v></c><c r="F703" s="18" t="s"><v>3634</v></c><c r="G703" s="9"/><c r="H703" s="9"/><c r="I703" s="19" t="s"><v>3360</v></c><c r="J703" s="19" t="s"><v>3571</v></c><c r="K703" s="41"/><c r="L703" s="3"/><c r="M703" s="3"/></row><row r="704" spans="1:13" s="5" customFormat="1" x14ac:dyDescent="0.3"><c r="A704" s="13"><v>699</v></c><c r="B704" s="14" t="s"><v>2748</v></c><c r="C704" s="14" t="s"><v>334</v></c><c r="D704" s="20" t="s"><v>1727</v></c><c r="E704" s="20" t="s"><v>1728</v></c><c r="F704" s="20" t="s"><v>3634</v></c><c r="G704" s="13"/><c r="H704" s="13" t="s"><v>3648</v></c><c r="I704" s="21" t="s"><v>3002</v></c><c r="J704" s="21" t="s"><v>3572</v></c><c r="K704" s="41"/><c r="L704" s="3"/><c r="M704" s="3"/></row><row r="705" spans="1:13" s="5" customFormat="1" x14ac:dyDescent="0.3"><c r="A705" s="13"><v>700</v></c><c r="B705" s="14" t="s"><v>2748</v></c><c r="C705" s="14" t="s"><v>335</v></c><c r="D705" s="20" t="s"><v>1729</v></c><c r="E705" s="20" t="s"><v>1730</v></c><c r="F705" s="20" t="s"><v>3633</v></c><c r="G705" s="13" t="s"><v>3642</v></c><c r="H705" s="13"/><c r="I705" s="21"/><c r="J705" s="21" t="s"><v>2360</v></c><c r="K705" s="41"/><c r="L705" s="3"/><c r="M705" s="3"/></row><row r="706" spans="1:13" s="5" customFormat="1" x14ac:dyDescent="0.3"><c r="A706" s="13"><v>701</v></c><c r="B706" s="14" t="s"><v>2748</v></c><c r="C706" s="14" t="s"><v>336</v></c><c r="D706" s="20" t="s"><v>1731</v></c><c r="E706" s="20" t="s"><v>1730</v></c><c r="F706" s="20" t="s"><v>3634</v></c><c r="G706" s="13"/><c r="H706" s="13" t="s"><v>3648</v></c><c r="I706" s="21" t="s"><v>2858</v></c><c r="J706" s="21" t="s"><v>2252</v></c><c r="K706" s="41"/><c r="L706" s="3"/><c r="M706" s="3"/></row><row r="707" spans="1:13" s="5" customFormat="1" x14ac:dyDescent="0.3"><c r="A707" s="9"><v>702</v></c><c r="B707" s="16" t="s"><v>2754</v></c><c r="C707" s="16" t="s"><v>2411</v></c><c r="D707" s="22" t="s"><v>2512</v></c><c r="E707" s="22" t="s"><v>2511</v></c><c r="F707" s="22" t="s"><v>3639</v></c><c r="G707" s="9" t="s"><v>3642</v></c><c r="H707" s="9" t="s"><v>3648</v></c><c r="I707" s="23"/><c r="J707" s="23" t="s"><v>3331</v></c><c r="K707" s="41"/><c r="L707" s="3"/><c r="M707" s="3"/></row><row r="708" spans="1:13" s="5" customFormat="1" x14ac:dyDescent="0.3"><c r="A708" s="13"><v>703</v></c><c r="B708" s="14" t="s"><v>2748</v></c><c r="C708" s="14" t="s"><v>337</v></c><c r="D708" s="20" t="s"><v>1732</v></c><c r="E708" s="20" t="s"><v>1730</v></c><c r="F708" s="24" t="s"><v>3639</v></c><c r="G708" s="13" t="s"><v>3643</v></c><c r="H708" s="13"/><c r="I708" s="21" t="s"><v>3085</v></c><c r="J708" s="21" t="s"><v>3462</v></c><c r="K708" s="41"/><c r="L708" s="3"/><c r="M708" s="3"/></row><row r="709" spans="1:13" s="5" customFormat="1" x14ac:dyDescent="0.3"><c r="A709" s="9"><v>704</v></c><c r="B709" s="16" t="s"><v>2771</v></c><c r="C709" s="16" t="s"><v>338</v></c><c r="D709" s="18" t="s"><v>1733</v></c><c r="E709" s="18" t="s"><v>1730</v></c><c r="F709" s="22" t="s"><v>3639</v></c><c r="G709" s="9" t="s"><v>3643</v></c><c r="H709" s="9"/><c r="I709" s="19" t="s"><v>3085</v></c><c r="J709" s="19" t="s"><v>3416</v></c><c r="K709" s="41"/><c r="L709" s="3"/><c r="M709" s="3"/></row><row r="710" spans="1:13" s="5" customFormat="1" x14ac:dyDescent="0.3"><c r="A710" s="13"><v>705</v></c><c r="B710" s="14" t="s"><v>2748</v></c><c r="C710" s="14" t="s"><v>339</v></c><c r="D710" s="20" t="s"><v>1734</v></c><c r="E710" s="20" t="s"><v>1730</v></c><c r="F710" s="24" t="s"><v>3639</v></c><c r="G710" s="13" t="s"><v>3643</v></c><c r="H710" s="13"/><c r="I710" s="21" t="s"><v>3085</v></c><c r="J710" s="21" t="s"><v>3416</v></c><c r="K710" s="41"/><c r="L710" s="3"/><c r="M710" s="3"/></row><row r="711" spans="1:13" s="5" customFormat="1" x14ac:dyDescent="0.3"><c r="A711" s="13"><v>706</v></c><c r="B711" s="14" t="s"><v>2748</v></c><c r="C711" s="14" t="s"><v>340</v></c><c r="D711" s="20" t="s"><v>1735</v></c><c r="E711" s="20" t="s"><v>1736</v></c><c r="F711" s="20" t="s"><v>3633</v></c><c r="G711" s="13" t="s"><v>3642</v></c><c r="H711" s="13"/><c r="I711" s="21"/><c r="J711" s="21" t="s"><v>3560</v></c><c r="K711" s="41"/><c r="L711" s="3"/><c r="M711" s="3"/></row><row r="712" spans="1:13" s="5" customFormat="1" x14ac:dyDescent="0.3"><c r="A712" s="13"><v>707</v></c><c r="B712" s="14" t="s"><v>2748</v></c><c r="C712" s="14" t="s"><v>341</v></c><c r="D712" s="20" t="s"><v>1737</v></c><c r="E712" s="20" t="s"><v>1730</v></c><c r="F712" s="24" t="s"><v>3636</v></c><c r="G712" s="13" t="s"><v>3642</v></c><c r="H712" s="13" t="s"><v>3648</v></c><c r="I712" s="21"/><c r="J712" s="21" t="s"><v>2360</v></c><c r="K712" s="41"/><c r="L712" s="3"/><c r="M712" s="3"/></row><row r="713" spans="1:13" s="5" customFormat="1" x14ac:dyDescent="0.3"><c r="A713" s="9"><v>708</v></c><c r="B713" s="16" t="s"><v>2761</v></c><c r="C713" s="16" t="s"><v>532</v></c><c r="D713" s="18" t="s"><v>1738</v></c><c r="E713" s="18" t="s"><v>1739</v></c><c r="F713" s="18" t="s"><v>3633</v></c><c r="G713" s="9"/><c r="H713" s="9"/><c r="I713" s="19" t="s"><v>2858</v></c><c r="J713" s="19" t="s"><v>2252</v></c><c r="K713" s="41"/><c r="L713" s="3"/><c r="M713" s="3"/></row><row r="714" spans="1:13" s="5" customFormat="1" x14ac:dyDescent="0.3"><c r="A714" s="9"><v>709</v></c><c r="B714" s="16" t="s"><v>2756</v></c><c r="C714" s="16" t="s"><v>492</v></c><c r="D714" s="18" t="s"><v>1740</v></c><c r="E714" s="18" t="s"><v>1741</v></c><c r="F714" s="18" t="s"><v>3633</v></c><c r="G714" s="9"/><c r="H714" s="9"/><c r="I714" s="19"/><c r="J714" s="19" t="s"><v>2252</v></c><c r="K714" s="41"/><c r="L714" s="3"/><c r="M714" s="3"/></row><row r="715" spans="1:13" s="5" customFormat="1" x14ac:dyDescent="0.3"><c r="A715" s="9"><v>710</v></c><c r="B715" s="16" t="s"><v>2756</v></c><c r="C715" s="16" t="s"><v>557</v></c><c r="D715" s="18" t="s"><v>1742</v></c><c r="E715" s="18" t="s"><v>1188</v></c><c r="F715" s="18" t="s"><v>3634</v></c><c r="G715" s="9"/><c r="H715" s="9" t="s"><v>3648</v></c><c r="I715" s="19" t="s"><v>3083</v></c><c r="J715" s="19" t="s"><v>2252</v></c><c r="K715" s="41"/><c r="L715" s="3"/><c r="M715" s="3"/></row><row r="716" spans="1:13" s="5" customFormat="1" x14ac:dyDescent="0.3"><c r="A716" s="9"><v>711</v></c><c r="B716" s="16" t="s"><v>2752</v></c><c r="C716" s="16" t="s"><v>810</v></c><c r="D716" s="18" t="s"><v>1743</v></c><c r="E716" s="18" t="s"><v>1744</v></c><c r="F716" s="18" t="s"><v>3634</v></c><c r="G716" s="9"/><c r="H716" s="9" t="s"><v>3648</v></c><c r="I716" s="19" t="s"><v>2882</v></c><c r="J716" s="19" t="s"><v>3453</v></c><c r="K716" s="41"/><c r="L716" s="3"/><c r="M716" s="3"/></row><row r="717" spans="1:13" s="5" customFormat="1" x14ac:dyDescent="0.3"><c r="A717" s="9"><v>712</v></c><c r="B717" s="16" t="s"><v>2773</v></c><c r="C717" s="16" t="s"><v>342</v></c><c r="D717" s="18" t="s"><v>1745</v></c><c r="E717" s="18" t="s"><v>1746</v></c><c r="F717" s="22" t="s"><v>3639</v></c><c r="G717" s="9" t="s"><v>3643</v></c><c r="H717" s="9"/><c r="I717" s="19" t="s"><v>3131</v></c><c r="J717" s="19" t="s"><v>3481</v></c><c r="K717" s="41"/><c r="L717" s="3"/><c r="M717" s="3"/></row><row r="718" spans="1:13" s="5" customFormat="1" x14ac:dyDescent="0.3"><c r="A718" s="9"><v>713</v></c><c r="B718" s="16" t="s"><v>2754</v></c><c r="C718" s="16" t="s"><v>2412</v></c><c r="D718" s="18" t="s"><v>2513</v></c><c r="E718" s="18" t="s"><v>2514</v></c><c r="F718" s="22" t="s"><v>3639</v></c><c r="G718" s="9"/><c r="H718" s="9"/><c r="I718" s="23" t="s"><v>3232</v></c><c r="J718" s="23"/><c r="K718" s="41"/><c r="L718" s="3"/><c r="M718" s="3"/></row><row r="719" spans="1:13" s="5" customFormat="1" x14ac:dyDescent="0.3"><c r="A719" s="9"><v>714</v></c><c r="B719" s="16" t="s"><v>2750</v></c><c r="C719" s="16" t="s"><v>343</v></c><c r="D719" s="18" t="s"><v>1747</v></c><c r="E719" s="18" t="s"><v>1748</v></c><c r="F719" s="16" t="s"><v>3638</v></c><c r="G719" s="9" t="s"><v>3642</v></c><c r="H719" s="9"/><c r="I719" s="19" t="s"><v>3233</v></c><c r="J719" s="19" t="s"><v>2360</v></c><c r="K719" s="41"/><c r="L719" s="3"/><c r="M719" s="3"/></row><row r="720" spans="1:13" s="5" customFormat="1" x14ac:dyDescent="0.3"><c r="A720" s="13"><v>715</v></c><c r="B720" s="14" t="s"><v>2748</v></c><c r="C720" s="14" t="s"><v>344</v></c><c r="D720" s="20" t="s"><v>1749</v></c><c r="E720" s="20" t="s"><v>1748</v></c><c r="F720" s="24" t="s"><v>3639</v></c><c r="G720" s="13" t="s"><v>3643</v></c><c r="H720" s="13"/><c r="I720" s="21" t="s"><v>3085</v></c><c r="J720" s="21" t="s"><v>3402</v></c><c r="K720" s="41"/><c r="L720" s="3"/><c r="M720" s="3"/></row><row r="721" spans="1:13" s="5" customFormat="1" x14ac:dyDescent="0.3"><c r="A721" s="13"><v>716</v></c><c r="B721" s="14" t="s"><v>2748</v></c><c r="C721" s="14" t="s"><v>345</v></c><c r="D721" s="20" t="s"><v>1750</v></c><c r="E721" s="20" t="s"><v>1748</v></c><c r="F721" s="24" t="s"><v>3639</v></c><c r="G721" s="13" t="s"><v>3643</v></c><c r="H721" s="13"/><c r="I721" s="21" t="s"><v>3085</v></c><c r="J721" s="21" t="s"><v>3402</v></c><c r="K721" s="41"/><c r="L721" s="3"/><c r="M721" s="3"/></row><row r="722" spans="1:13" s="5" customFormat="1" x14ac:dyDescent="0.3"><c r="A722" s="9"><v>717</v></c><c r="B722" s="16" t="s"><v>2750</v></c><c r="C722" s="16" t="s"><v>346</v></c><c r="D722" s="18" t="s"><v>1751</v></c><c r="E722" s="18" t="s"><v>1752</v></c><c r="F722" s="18" t="s"><v>3634</v></c><c r="G722" s="9"/><c r="H722" s="9" t="s"><v>3648</v></c><c r="I722" s="19" t="s"><v>3003</v></c><c r="J722" s="19" t="s"><v>2361</v></c><c r="K722" s="41"/><c r="L722" s="3"/><c r="M722" s="3"/></row><row r="723" spans="1:13" s="5" customFormat="1" x14ac:dyDescent="0.3"><c r="A723" s="13"><v>718</v></c><c r="B723" s="14" t="s"><v>2748</v></c><c r="C723" s="14" t="s"><v>347</v></c><c r="D723" s="20" t="s"><v>1753</v></c><c r="E723" s="20" t="s"><v>1754</v></c><c r="F723" s="20" t="s"><v>3634</v></c><c r="G723" s="13"/><c r="H723" s="13" t="s"><v>3648</v></c><c r="I723" s="21" t="s"><v>3004</v></c><c r="J723" s="21" t="s"><v>3573</v></c><c r="K723" s="41"/><c r="L723" s="3"/><c r="M723" s="3"/></row><row r="724" spans="1:13" s="5" customFormat="1" x14ac:dyDescent="0.3"><c r="A724" s="9"><v>719</v></c><c r="B724" s="16" t="s"><v>2749</v></c><c r="C724" s="16" t="s"><v>951</v></c><c r="D724" s="18" t="s"><v>1755</v></c><c r="E724" s="18" t="s"><v>1188</v></c><c r="F724" s="18" t="s"><v>3634</v></c><c r="G724" s="9"/><c r="H724" s="9" t="s"><v>3648</v></c><c r="I724" s="19"/><c r="J724" s="19" t="s"><v>2252</v></c><c r="K724" s="41"/><c r="L724" s="3"/><c r="M724" s="3"/></row><row r="725" spans="1:13" s="5" customFormat="1" x14ac:dyDescent="0.3"><c r="A725" s="9"><v>720</v></c><c r="B725" s="16" t="s"><v>2755</v></c><c r="C725" s="16" t="s"><v>348</v></c><c r="D725" s="18" t="s"><v>1756</v></c><c r="E725" s="18" t="s"><v>1757</v></c><c r="F725" s="18" t="s"><v>3634</v></c><c r="G725" s="9"/><c r="H725" s="9" t="s"><v>3648</v></c><c r="I725" s="19" t="s"><v>3005</v></c><c r="J725" s="19" t="s"><v>3442</v></c><c r="K725" s="41"/><c r="L725" s="3"/><c r="M725" s="3"/></row><row r="726" spans="1:13" s="5" customFormat="1" x14ac:dyDescent="0.3"><c r="A726" s="9"><v>721</v></c><c r="B726" s="16" t="s"><v>2750</v></c><c r="C726" s="16" t="s"><v>349</v></c><c r="D726" s="18" t="s"><v>1758</v></c><c r="E726" s="18" t="s"><v>1759</v></c><c r="F726" s="18" t="s"><v>3634</v></c><c r="G726" s="9"/><c r="H726" s="9" t="s"><v>3648</v></c><c r="I726" s="19" t="s"><v>3006</v></c><c r="J726" s="19" t="s"><v>3574</v></c><c r="K726" s="41"/><c r="L726" s="3"/><c r="M726" s="3"/></row><row r="727" spans="1:13" s="5" customFormat="1" x14ac:dyDescent="0.3"><c r="A727" s="9"><v>722</v></c><c r="B727" s="16" t="s"><v>2759</v></c><c r="C727" s="16" t="s"><v>814</v></c><c r="D727" s="18" t="s"><v>1760</v></c><c r="E727" s="18" t="s"><v>1761</v></c><c r="F727" s="18" t="s"><v>3634</v></c><c r="G727" s="9"/><c r="H727" s="9" t="s"><v>3648</v></c><c r="I727" s="19" t="s"><v>3007</v></c><c r="J727" s="19" t="s"><v>3442</v></c><c r="K727" s="41"/><c r="L727" s="3"/><c r="M727" s="3"/></row><row r="728" spans="1:13" s="5" customFormat="1" x14ac:dyDescent="0.3"><c r="A728" s="9"><v>723</v></c><c r="B728" s="16" t="s"><v>2750</v></c><c r="C728" s="16" t="s"><v>350</v></c><c r="D728" s="18" t="s"><v>1762</v></c><c r="E728" s="18" t="s"><v>1763</v></c><c r="F728" s="18" t="s"><v>3634</v></c><c r="G728" s="9"/><c r="H728" s="9" t="s"><v>3648</v></c><c r="I728" s="19" t="s"><v>3008</v></c><c r="J728" s="19" t="s"><v>3442</v></c><c r="K728" s="41"/><c r="L728" s="3"/><c r="M728" s="3"/></row><row r="729" spans="1:13" s="5" customFormat="1" x14ac:dyDescent="0.3"><c r="A729" s="9"><v>724</v></c><c r="B729" s="16" t="s"><v>2757</v></c><c r="C729" s="16" t="s"><v>598</v></c><c r="D729" s="18" t="s"><v>1764</v></c><c r="E729" s="18" t="s"><v>1765</v></c><c r="F729" s="18" t="s"><v>3634</v></c><c r="G729" s="9"/><c r="H729" s="9" t="s"><v>3648</v></c><c r="I729" s="19" t="s"><v>3009</v></c><c r="J729" s="19" t="s"><v>3575</v></c><c r="K729" s="41"/><c r="L729" s="3"/><c r="M729" s="3"/></row><row r="730" spans="1:13" s="5" customFormat="1" x14ac:dyDescent="0.3"><c r="A730" s="13"><v>725</v></c><c r="B730" s="14" t="s"><v>2748</v></c><c r="C730" s="14" t="s"><v>351</v></c><c r="D730" s="20" t="s"><v>2297</v></c><c r="E730" s="20" t="s"><v>1766</v></c><c r="F730" s="20" t="s"><v>3634</v></c><c r="G730" s="13"/><c r="H730" s="13"/><c r="I730" s="21" t="s"><v>3234</v></c><c r="J730" s="21"/><c r="K730" s="41"/><c r="L730" s="3"/><c r="M730" s="3"/></row><row r="731" spans="1:13" s="5" customFormat="1" x14ac:dyDescent="0.3"><c r="A731" s="13"><v>726</v></c><c r="B731" s="14" t="s"><v>2748</v></c><c r="C731" s="14" t="s"><v>352</v></c><c r="D731" s="20" t="s"><v>1767</v></c><c r="E731" s="20" t="s"><v>1768</v></c><c r="F731" s="20" t="s"><v>3634</v></c><c r="G731" s="13"/><c r="H731" s="13" t="s"><v>3648</v></c><c r="I731" s="21" t="s"><v>3010</v></c><c r="J731" s="21" t="s"><v>3576</v></c><c r="K731" s="41"/><c r="L731" s="3"/><c r="M731" s="3"/></row><row r="732" spans="1:13" s="5" customFormat="1" x14ac:dyDescent="0.3"><c r="A732" s="9"><v>727</v></c><c r="B732" s="16" t="s"><v>2771</v></c><c r="C732" s="16" t="s"><v>353</v></c><c r="D732" s="18" t="s"><v>1769</v></c><c r="E732" s="18" t="s"><v>1770</v></c><c r="F732" s="18" t="s"><v>3634</v></c><c r="G732" s="9"/><c r="H732" s="9" t="s"><v>3648</v></c><c r="I732" s="19" t="s"><v>3011</v></c><c r="J732" s="19" t="s"><v>3577</v></c><c r="K732" s="41"/><c r="L732" s="3"/><c r="M732" s="3"/></row><row r="733" spans="1:13" s="5" customFormat="1" x14ac:dyDescent="0.3"><c r="A733" s="13"><v>728</v></c><c r="B733" s="14" t="s"><v>2748</v></c><c r="C733" s="14" t="s"><v>354</v></c><c r="D733" s="20" t="s"><v>1771</v></c><c r="E733" s="20" t="s"><v>1772</v></c><c r="F733" s="20" t="s"><v>3634</v></c><c r="G733" s="13"/><c r="H733" s="13" t="s"><v>3648</v></c><c r="I733" s="21" t="s"><v>3012</v></c><c r="J733" s="21" t="s"><v>3578</v></c><c r="K733" s="41"/><c r="L733" s="3"/><c r="M733" s="3"/></row><row r="734" spans="1:13" s="5" customFormat="1" x14ac:dyDescent="0.3"><c r="A734" s="9"><v>729</v></c><c r="B734" s="16" t="s"><v>2749</v></c><c r="C734" s="16" t="s"><v>791</v></c><c r="D734" s="18" t="s"><v>2174</v></c><c r="E734" s="18" t="s"><v>2175</v></c><c r="F734" s="18" t="s"><v>3634</v></c><c r="G734" s="9"/><c r="H734" s="9" t="s"><v>3648</v></c><c r="I734" s="19" t="s"><v>3013</v></c><c r="J734" s="19" t="s"><v>3579</v></c><c r="K734" s="41"/><c r="L734" s="3"/><c r="M734" s="3"/></row><row r="735" spans="1:13" s="5" customFormat="1" x14ac:dyDescent="0.3"><c r="A735" s="9"><v>730</v></c><c r="B735" s="16" t="s"><v>2772</v></c><c r="C735" s="16" t="s"><v>498</v></c><c r="D735" s="18" t="s"><v>2298</v></c><c r="E735" s="18" t="s"><v>1773</v></c><c r="F735" s="18" t="s"><v>3634</v></c><c r="G735" s="9"/><c r="H735" s="9" t="s"><v>3648</v></c><c r="I735" s="19" t="s"><v>3014</v></c><c r="J735" s="19"/><c r="K735" s="41"/><c r="L735" s="3"/><c r="M735" s="3"/></row><row r="736" spans="1:13" s="5" customFormat="1" x14ac:dyDescent="0.3"><c r="A736" s="9"><v>731</v></c><c r="B736" s="16" t="s"><v>2768</v></c><c r="C736" s="16" t="s"><v>599</v></c><c r="D736" s="18" t="s"><v>2176</v></c><c r="E736" s="18" t="s"><v>2177</v></c><c r="F736" s="18" t="s"><v>3634</v></c><c r="G736" s="9"/><c r="H736" s="9" t="s"><v>3648</v></c><c r="I736" s="19" t="s"><v>2962</v></c><c r="J736" s="19" t="s"><v>3580</v></c><c r="K736" s="41"/><c r="L736" s="3"/><c r="M736" s="3"/></row><row r="737" spans="1:16350" s="5" customFormat="1" x14ac:dyDescent="0.3"><c r="A737" s="9"><v>732</v></c><c r="B737" s="16" t="s"><v>2769</v></c><c r="C737" s="16" t="s"><v>355</v></c><c r="D737" s="18" t="s"><v>2299</v></c><c r="E737" s="18" t="s"><v>1774</v></c><c r="F737" s="18" t="s"><v>3634</v></c><c r="G737" s="9"/><c r="H737" s="9" t="s"><v>3648</v></c><c r="I737" s="19" t="s"><v>3015</v></c><c r="J737" s="19"/><c r="K737" s="41"/><c r="L737" s="3"/><c r="M737" s="3"/></row><row r="738" spans="1:16350" s="5" customFormat="1" x14ac:dyDescent="0.3"><c r="A738" s="9"><v>733</v></c><c r="B738" s="16" t="s"><v>2763</v></c><c r="C738" s="16" t="s"><v>499</v></c><c r="D738" s="18" t="s"><v>1775</v></c><c r="E738" s="18" t="s"><v>1776</v></c><c r="F738" s="18" t="s"><v>3634</v></c><c r="G738" s="9"/><c r="H738" s="9" t="s"><v>3648</v></c><c r="I738" s="19" t="s"><v>3016</v></c><c r="J738" s="19" t="s"><v>3581</v></c><c r="K738" s="41"/><c r="L738" s="3"/><c r="M738" s="3"/></row><row r="739" spans="1:16350" s="5" customFormat="1" x14ac:dyDescent="0.3"><c r="A739" s="9"><v>734</v></c><c r="B739" s="16" t="s"><v>2753</v></c><c r="C739" s="16" t="s"><v>856</v></c><c r="D739" s="18" t="s"><v>2178</v></c><c r="E739" s="18" t="s"><v>1858</v></c><c r="F739" s="18" t="s"><v>3634</v></c><c r="G739" s="9"/><c r="H739" s="9" t="s"><v>3648</v></c><c r="I739" s="19" t="s"><v>2881</v></c><c r="J739" s="19" t="s"><v>3582</v></c><c r="K739" s="41"/><c r="L739" s="3"/><c r="M739" s="3"/></row><row r="740" spans="1:16350" s="5" customFormat="1" x14ac:dyDescent="0.3"><c r="A740" s="9"><v>735</v></c><c r="B740" s="16" t="s"><v>2749</v></c><c r="C740" s="16" t="s"><v>533</v></c><c r="D740" s="18" t="s"><v>2179</v></c><c r="E740" s="18" t="s"><v>1512</v></c><c r="F740" s="18" t="s"><v>3634</v></c><c r="G740" s="9"/><c r="H740" s="9" t="s"><v>3648</v></c><c r="I740" s="19" t="s"><v>3017</v></c><c r="J740" s="19" t="s"><v>3583</v></c><c r="K740" s="41"/><c r="L740" s="3"/><c r="M740" s="3"/></row><row r="741" spans="1:16350" s="5" customFormat="1" x14ac:dyDescent="0.3"><c r="A741" s="13"><v>736</v></c><c r="B741" s="14" t="s"><v>2748</v></c><c r="C741" s="14" t="s"><v>356</v></c><c r="D741" s="20" t="s"><v>1777</v></c><c r="E741" s="20" t="s"><v>1195</v></c><c r="F741" s="20" t="s"><v>3634</v></c><c r="G741" s="13"/><c r="H741" s="13" t="s"><v>3648</v></c><c r="I741" s="21"/><c r="J741" s="21" t="s"><v>2252</v></c><c r="K741" s="41"/><c r="L741" s="3"/><c r="M741" s="3"/></row><row r="742" spans="1:16350" s="5" customFormat="1" x14ac:dyDescent="0.3"><c r="A742" s="9"><v>737</v></c><c r="B742" s="16" t="s"><v>2772</v></c><c r="C742" s="16" t="s"><v>357</v></c><c r="D742" s="18" t="s"><v>1778</v></c><c r="E742" s="18" t="s"><v>1779</v></c><c r="F742" s="22" t="s"><v>3639</v></c><c r="G742" s="9" t="s"><v>3642</v></c><c r="H742" s="9" t="s"><v>3648</v></c><c r="I742" s="19"/><c r="J742" s="19" t="s"><v>2360</v></c><c r="K742" s="41"/><c r="L742" s="3"/><c r="M742" s="3"/></row><row r="743" spans="1:16350" s="5" customFormat="1" x14ac:dyDescent="0.3"><c r="A743" s="13"><v>738</v></c><c r="B743" s="14" t="s"><v>2748</v></c><c r="C743" s="14" t="s"><v>358</v></c><c r="D743" s="20" t="s"><v>1780</v></c><c r="E743" s="20" t="s"><v>1781</v></c><c r="F743" s="20" t="s"><v>3634</v></c><c r="G743" s="13"/><c r="H743" s="13" t="s"><v>3648</v></c><c r="I743" s="21" t="s"><v>3018</v></c><c r="J743" s="21" t="s"><v>3584</v></c><c r="K743" s="42"/><c r="L743" s="2"/><c r="M743" s="2"/><c r="N743" s="2"/><c r="O743" s="2"/><c r="P743" s="2"/><c r="Q743" s="2"/><c r="R743" s="2"/><c r="S743" s="2"/><c r="T743" s="2"/><c r="U743" s="2"/><c r="V743" s="2"/><c r="W743" s="2"/><c r="X743" s="2"/><c r="Y743" s="2"/><c r="Z743" s="2"/><c r="AA743" s="2"/><c r="AB743" s="2"/><c r="AC743" s="2"/><c r="AD743" s="2"/><c r="AE743" s="2"/><c r="AF743" s="2"/><c r="AG743" s="2"/><c r="AH743" s="2"/><c r="AI743" s="2"/><c r="AJ743" s="2"/><c r="AK743" s="2"/><c r="AL743" s="2"/><c r="AM743" s="2"/><c r="AN743" s="2"/><c r="AO743" s="2"/><c r="AP743" s="2"/><c r="AQ743" s="2"/><c r="AR743" s="2"/><c r="AS743" s="2"/><c r="AT743" s="2"/><c r="AU743" s="2"/><c r="AV743" s="2"/><c r="AW743" s="2"/><c r="AX743" s="2"/><c r="AY743" s="2"/><c r="AZ743" s="2"/><c r="BA743" s="2"/><c r="BB743" s="2"/><c r="BC743" s="2"/><c r="BD743" s="2"/><c r="BE743" s="2"/><c r="BF743" s="2"/><c r="BG743" s="2"/><c r="BH743" s="2"/><c r="BI743" s="2"/><c r="BJ743" s="2"/><c r="BK743" s="2"/><c r="BL743" s="2"/><c r="BM743" s="2"/><c r="BN743" s="2"/><c r="BO743" s="2"/><c r="BP743" s="2"/><c r="BQ743" s="2"/><c r="BR743" s="2"/><c r="BS743" s="2"/><c r="BT743" s="2"/><c r="BU743" s="2"/><c r="BV743" s="2"/><c r="BW743" s="2"/><c r="BX743" s="2"/><c r="BY743" s="2"/><c r="BZ743" s="2"/><c r="CA743" s="2"/><c r="CB743" s="2"/><c r="CC743" s="2"/><c r="CD743" s="2"/><c r="CE743" s="2"/><c r="CF743" s="2"/><c r="CG743" s="2"/><c r="CH743" s="2"/><c r="CI743" s="2"/><c r="CJ743" s="2"/><c r="CK743" s="2"/><c r="CL743" s="2"/><c r="CM743" s="2"/><c r="CN743" s="2"/><c r="CO743" s="2"/><c r="CP743" s="2"/><c r="CQ743" s="2"/><c r="CR743" s="2"/><c r="CS743" s="2"/><c r="CT743" s="2"/><c r="CU743" s="2"/><c r="CV743" s="2"/><c r="CW743" s="2"/><c r="CX743" s="2"/><c r="CY743" s="2"/><c r="CZ743" s="2"/><c r="DA743" s="2"/><c r="DB743" s="2"/><c r="DC743" s="2"/><c r="DD743" s="2"/><c r="DE743" s="2"/><c r="DF743" s="2"/><c r="DG743" s="2"/><c r="DH743" s="2"/><c r="DI743" s="2"/><c r="DJ743" s="2"/><c r="DK743" s="2"/><c r="DL743" s="2"/><c r="DM743" s="2"/><c r="DN743" s="2"/><c r="DO743" s="2"/><c r="DP743" s="2"/><c r="DQ743" s="2"/><c r="DR743" s="2"/><c r="DS743" s="2"/><c r="DT743" s="2"/><c r="DU743" s="2"/><c r="DV743" s="2"/><c r="DW743" s="2"/><c r="DX743" s="2"/><c r="DY743" s="2"/><c r="DZ743" s="2"/><c r="EA743" s="2"/><c r="EB743" s="2"/><c r="EC743" s="2"/><c r="ED743" s="2"/><c r="EE743" s="2"/><c r="EF743" s="2"/><c r="EG743" s="2"/><c r="EH743" s="2"/><c r="EI743" s="2"/><c r="EJ743" s="2"/><c r="EK743" s="2"/><c r="EL743" s="2"/><c r="EM743" s="2"/><c r="EN743" s="2"/><c r="EO743" s="2"/><c r="EP743" s="2"/><c r="EQ743" s="2"/><c r="ER743" s="2"/><c r="ES743" s="2"/><c r="ET743" s="2"/><c r="EU743" s="2"/><c r="EV743" s="2"/><c r="EW743" s="2"/><c r="EX743" s="2"/><c r="EY743" s="2"/><c r="EZ743" s="2"/><c r="FA743" s="2"/><c r="FB743" s="2"/><c r="FC743" s="2"/><c r="FD743" s="2"/><c r="FE743" s="2"/><c r="FF743" s="2"/><c r="FG743" s="2"/><c r="FH743" s="2"/><c r="FI743" s="2"/><c r="FJ743" s="2"/><c r="FK743" s="2"/><c r="FL743" s="2"/><c r="FM743" s="2"/><c r="FN743" s="2"/><c r="FO743" s="2"/><c r="FP743" s="2"/><c r="FQ743" s="2"/><c r="FR743" s="2"/><c r="FS743" s="2"/><c r="FT743" s="2"/><c r="FU743" s="2"/><c r="FV743" s="2"/><c r="FW743" s="2"/><c r="FX743" s="2"/><c r="FY743" s="2"/><c r="FZ743" s="2"/><c r="GA743" s="2"/><c r="GB743" s="2"/><c r="GC743" s="2"/><c r="GD743" s="2"/><c r="GE743" s="2"/><c r="GF743" s="2"/><c r="GG743" s="2"/><c r="GH743" s="2"/><c r="GI743" s="2"/><c r="GJ743" s="2"/><c r="GK743" s="2"/><c r="GL743" s="2"/><c r="GM743" s="2"/><c r="GN743" s="2"/><c r="GO743" s="2"/><c r="GP743" s="2"/><c r="GQ743" s="2"/><c r="GR743" s="2"/><c r="GS743" s="2"/><c r="GT743" s="2"/><c r="GU743" s="2"/><c r="GV743" s="2"/><c r="GW743" s="2"/><c r="GX743" s="2"/><c r="GY743" s="2"/><c r="GZ743" s="2"/><c r="HA743" s="2"/><c r="HB743" s="2"/><c r="HC743" s="2"/><c r="HD743" s="2"/><c r="HE743" s="2"/><c r="HF743" s="2"/><c r="HG743" s="2"/><c r="HH743" s="2"/><c r="HI743" s="2"/><c r="HJ743" s="2"/><c r="HK743" s="2"/><c r="HL743" s="2"/><c r="HM743" s="2"/><c r="HN743" s="2"/><c r="HO743" s="2"/><c r="HP743" s="2"/><c r="HQ743" s="2"/><c r="HR743" s="2"/><c r="HS743" s="2"/><c r="HT743" s="2"/><c r="HU743" s="2"/><c r="HV743" s="2"/><c r="HW743" s="2"/><c r="HX743" s="2"/><c r="HY743" s="2"/><c r="HZ743" s="2"/><c r="IA743" s="2"/><c r="IB743" s="2"/><c r="IC743" s="2"/><c r="ID743" s="2"/><c r="IE743" s="2"/><c r="IF743" s="2"/><c r="IG743" s="2"/><c r="IH743" s="2"/><c r="II743" s="2"/><c r="IJ743" s="2"/><c r="IK743" s="2"/><c r="IL743" s="2"/><c r="IM743" s="2"/><c r="IN743" s="2"/><c r="IO743" s="2"/><c r="IP743" s="2"/><c r="IQ743" s="2"/><c r="IR743" s="2"/><c r="IS743" s="2"/><c r="IT743" s="2"/><c r="IU743" s="2"/><c r="IV743" s="2"/><c r="IW743" s="2"/><c r="IX743" s="2"/><c r="IY743" s="2"/><c r="IZ743" s="2"/><c r="JA743" s="2"/><c r="JB743" s="2"/><c r="JC743" s="2"/><c r="JD743" s="2"/><c r="JE743" s="2"/><c r="JF743" s="2"/><c r="JG743" s="2"/><c r="JH743" s="2"/><c r="JI743" s="2"/><c r="JJ743" s="2"/><c r="JK743" s="2"/><c r="JL743" s="2"/><c r="JM743" s="2"/><c r="JN743" s="2"/><c r="JO743" s="2"/><c r="JP743" s="2"/><c r="JQ743" s="2"/><c r="JR743" s="2"/><c r="JS743" s="2"/><c r="JT743" s="2"/><c r="JU743" s="2"/><c r="JV743" s="2"/><c r="JW743" s="2"/><c r="JX743" s="2"/><c r="JY743" s="2"/><c r="JZ743" s="2"/><c r="KA743" s="2"/><c r="KB743" s="2"/><c r="KC743" s="2"/><c r="KD743" s="2"/><c r="KE743" s="2"/><c r="KF743" s="2"/><c r="KG743" s="2"/><c r="KH743" s="2"/><c r="KI743" s="2"/><c r="KJ743" s="2"/><c r="KK743" s="2"/><c r="KL743" s="2"/><c r="KM743" s="2"/><c r="KN743" s="2"/><c r="KO743" s="2"/><c r="KP743" s="2"/><c r="KQ743" s="2"/><c r="KR743" s="2"/><c r="KS743" s="2"/><c r="KT743" s="2"/><c r="KU743" s="2"/><c r="KV743" s="2"/><c r="KW743" s="2"/><c r="KX743" s="2"/><c r="KY743" s="2"/><c r="KZ743" s="2"/><c r="LA743" s="2"/><c r="LB743" s="2"/><c r="LC743" s="2"/><c r="LD743" s="2"/><c r="LE743" s="2"/><c r="LF743" s="2"/><c r="LG743" s="2"/><c r="LH743" s="2"/><c r="LI743" s="2"/><c r="LJ743" s="2"/><c r="LK743" s="2"/><c r="LL743" s="2"/><c r="LM743" s="2"/><c r="LN743" s="2"/><c r="LO743" s="2"/><c r="LP743" s="2"/><c r="LQ743" s="2"/><c r="LR743" s="2"/><c r="LS743" s="2"/><c r="LT743" s="2"/><c r="LU743" s="2"/><c r="LV743" s="2"/><c r="LW743" s="2"/><c r="LX743" s="2"/><c r="LY743" s="2"/><c r="LZ743" s="2"/><c r="MA743" s="2"/><c r="MB743" s="2"/><c r="MC743" s="2"/><c r="MD743" s="2"/><c r="ME743" s="2"/><c r="MF743" s="2"/><c r="MG743" s="2"/><c r="MH743" s="2"/><c r="MI743" s="2"/><c r="MJ743" s="2"/><c r="MK743" s="2"/><c r="ML743" s="2"/><c r="MM743" s="2"/><c r="MN743" s="2"/><c r="MO743" s="2"/><c r="MP743" s="2"/><c r="MQ743" s="2"/><c r="MR743" s="2"/><c r="MS743" s="2"/><c r="MT743" s="2"/><c r="MU743" s="2"/><c r="MV743" s="2"/><c r="MW743" s="2"/><c r="MX743" s="2"/><c r="MY743" s="2"/><c r="MZ743" s="2"/><c r="NA743" s="2"/><c r="NB743" s="2"/><c r="NC743" s="2"/><c r="ND743" s="2"/><c r="NE743" s="2"/><c r="NF743" s="2"/><c r="NG743" s="2"/><c r="NH743" s="2"/><c r="NI743" s="2"/><c r="NJ743" s="2"/><c r="NK743" s="2"/><c r="NL743" s="2"/><c r="NM743" s="2"/><c r="NN743" s="2"/><c r="NO743" s="2"/><c r="NP743" s="2"/><c r="NQ743" s="2"/><c r="NR743" s="2"/><c r="NS743" s="2"/><c r="NT743" s="2"/><c r="NU743" s="2"/><c r="NV743" s="2"/><c r="NW743" s="2"/><c r="NX743" s="2"/><c r="NY743" s="2"/><c r="NZ743" s="2"/><c r="OA743" s="2"/><c r="OB743" s="2"/><c r="OC743" s="2"/><c r="OD743" s="2"/><c r="OE743" s="2"/><c r="OF743" s="2"/><c r="OG743" s="2"/><c r="OH743" s="2"/><c r="OI743" s="2"/><c r="OJ743" s="2"/><c r="OK743" s="2"/><c r="OL743" s="2"/><c r="OM743" s="2"/><c r="ON743" s="2"/><c r="OO743" s="2"/><c r="OP743" s="2"/><c r="OQ743" s="2"/><c r="OR743" s="2"/><c r="OS743" s="2"/><c r="OT743" s="2"/><c r="OU743" s="2"/><c r="OV743" s="2"/><c r="OW743" s="2"/><c r="OX743" s="2"/><c r="OY743" s="2"/><c r="OZ743" s="2"/><c r="PA743" s="2"/><c r="PB743" s="2"/><c r="PC743" s="2"/><c r="PD743" s="2"/><c r="PE743" s="2"/><c r="PF743" s="2"/><c r="PG743" s="2"/><c r="PH743" s="2"/><c r="PI743" s="2"/><c r="PJ743" s="2"/><c r="PK743" s="2"/><c r="PL743" s="2"/><c r="PM743" s="2"/><c r="PN743" s="2"/><c r="PO743" s="2"/><c r="PP743" s="2"/><c r="PQ743" s="2"/><c r="PR743" s="2"/><c r="PS743" s="2"/><c r="PT743" s="2"/><c r="PU743" s="2"/><c r="PV743" s="2"/><c r="PW743" s="2"/><c r="PX743" s="2"/><c r="PY743" s="2"/><c r="PZ743" s="2"/><c r="QA743" s="2"/><c r="QB743" s="2"/><c r="QC743" s="2"/><c r="QD743" s="2"/><c r="QE743" s="2"/><c r="QF743" s="2"/><c r="QG743" s="2"/><c r="QH743" s="2"/><c r="QI743" s="2"/><c r="QJ743" s="2"/><c r="QK743" s="2"/><c r="QL743" s="2"/><c r="QM743" s="2"/><c r="QN743" s="2"/><c r="QO743" s="2"/><c r="QP743" s="2"/><c r="QQ743" s="2"/><c r="QR743" s="2"/><c r="QS743" s="2"/><c r="QT743" s="2"/><c r="QU743" s="2"/><c r="QV743" s="2"/><c r="QW743" s="2"/><c r="QX743" s="2"/><c r="QY743" s="2"/><c r="QZ743" s="2"/><c r="RA743" s="2"/><c r="RB743" s="2"/><c r="RC743" s="2"/><c r="RD743" s="2"/><c r="RE743" s="2"/><c r="RF743" s="2"/><c r="RG743" s="2"/><c r="RH743" s="2"/><c r="RI743" s="2"/><c r="RJ743" s="2"/><c r="RK743" s="2"/><c r="RL743" s="2"/><c r="RM743" s="2"/><c r="RN743" s="2"/><c r="RO743" s="2"/><c r="RP743" s="2"/><c r="RQ743" s="2"/><c r="RR743" s="2"/><c r="RS743" s="2"/><c r="RT743" s="2"/><c r="RU743" s="2"/><c r="RV743" s="2"/><c r="RW743" s="2"/><c r="RX743" s="2"/><c r="RY743" s="2"/><c r="RZ743" s="2"/><c r="SA743" s="2"/><c r="SB743" s="2"/><c r="SC743" s="2"/><c r="SD743" s="2"/><c r="SE743" s="2"/><c r="SF743" s="2"/><c r="SG743" s="2"/><c r="SH743" s="2"/><c r="SI743" s="2"/><c r="SJ743" s="2"/><c r="SK743" s="2"/><c r="SL743" s="2"/><c r="SM743" s="2"/><c r="SN743" s="2"/><c r="SO743" s="2"/><c r="SP743" s="2"/><c r="SQ743" s="2"/><c r="SR743" s="2"/><c r="SS743" s="2"/><c r="ST743" s="2"/><c r="SU743" s="2"/><c r="SV743" s="2"/><c r="SW743" s="2"/><c r="SX743" s="2"/><c r="SY743" s="2"/><c r="SZ743" s="2"/><c r="TA743" s="2"/><c r="TB743" s="2"/><c r="TC743" s="2"/><c r="TD743" s="2"/><c r="TE743" s="2"/><c r="TF743" s="2"/><c r="TG743" s="2"/><c r="TH743" s="2"/><c r="TI743" s="2"/><c r="TJ743" s="2"/><c r="TK743" s="2"/><c r="TL743" s="2"/><c r="TM743" s="2"/><c r="TN743" s="2"/><c r="TO743" s="2"/><c r="TP743" s="2"/><c r="TQ743" s="2"/><c r="TR743" s="2"/><c r="TS743" s="2"/><c r="TT743" s="2"/><c r="TU743" s="2"/><c r="TV743" s="2"/><c r="TW743" s="2"/><c r="TX743" s="2"/><c r="TY743" s="2"/><c r="TZ743" s="2"/><c r="UA743" s="2"/><c r="UB743" s="2"/><c r="UC743" s="2"/><c r="UD743" s="2"/><c r="UE743" s="2"/><c r="UF743" s="2"/><c r="UG743" s="2"/><c r="UH743" s="2"/><c r="UI743" s="2"/><c r="UJ743" s="2"/><c r="UK743" s="2"/><c r="UL743" s="2"/><c r="UM743" s="2"/><c r="UN743" s="2"/><c r="UO743" s="2"/><c r="UP743" s="2"/><c r="UQ743" s="2"/><c r="UR743" s="2"/><c r="US743" s="2"/><c r="UT743" s="2"/><c r="UU743" s="2"/><c r="UV743" s="2"/><c r="UW743" s="2"/><c r="UX743" s="2"/><c r="UY743" s="2"/><c r="UZ743" s="2"/><c r="VA743" s="2"/><c r="VB743" s="2"/><c r="VC743" s="2"/><c r="VD743" s="2"/><c r="VE743" s="2"/><c r="VF743" s="2"/><c r="VG743" s="2"/><c r="VH743" s="2"/><c r="VI743" s="2"/><c r="VJ743" s="2"/><c r="VK743" s="2"/><c r="VL743" s="2"/><c r="VM743" s="2"/><c r="VN743" s="2"/><c r="VO743" s="2"/><c r="VP743" s="2"/><c r="VQ743" s="2"/><c r="VR743" s="2"/><c r="VS743" s="2"/><c r="VT743" s="2"/><c r="VU743" s="2"/><c r="VV743" s="2"/><c r="VW743" s="2"/><c r="VX743" s="2"/><c r="VY743" s="2"/><c r="VZ743" s="2"/><c r="WA743" s="2"/><c r="WB743" s="2"/><c r="WC743" s="2"/><c r="WD743" s="2"/><c r="WE743" s="2"/><c r="WF743" s="2"/><c r="WG743" s="2"/><c r="WH743" s="2"/><c r="WI743" s="2"/><c r="WJ743" s="2"/><c r="WK743" s="2"/><c r="WL743" s="2"/><c r="WM743" s="2"/><c r="WN743" s="2"/><c r="WO743" s="2"/><c r="WP743" s="2"/><c r="WQ743" s="2"/><c r="WR743" s="2"/><c r="WS743" s="2"/><c r="WT743" s="2"/><c r="WU743" s="2"/><c r="WV743" s="2"/><c r="WW743" s="2"/><c r="WX743" s="2"/><c r="WY743" s="2"/><c r="WZ743" s="2"/><c r="XA743" s="2"/><c r="XB743" s="2"/><c r="XC743" s="2"/><c r="XD743" s="2"/><c r="XE743" s="2"/><c r="XF743" s="2"/><c r="XG743" s="2"/><c r="XH743" s="2"/><c r="XI743" s="2"/><c r="XJ743" s="2"/><c r="XK743" s="2"/><c r="XL743" s="2"/><c r="XM743" s="2"/><c r="XN743" s="2"/><c r="XO743" s="2"/><c r="XP743" s="2"/><c r="XQ743" s="2"/><c r="XR743" s="2"/><c r="XS743" s="2"/><c r="XT743" s="2"/><c r="XU743" s="2"/><c r="XV743" s="2"/><c r="XW743" s="2"/><c r="XX743" s="2"/><c r="XY743" s="2"/><c r="XZ743" s="2"/><c r="YA743" s="2"/><c r="YB743" s="2"/><c r="YC743" s="2"/><c r="YD743" s="2"/><c r="YE743" s="2"/><c r="YF743" s="2"/><c r="YG743" s="2"/><c r="YH743" s="2"/><c r="YI743" s="2"/><c r="YJ743" s="2"/><c r="YK743" s="2"/><c r="YL743" s="2"/><c r="YM743" s="2"/><c r="YN743" s="2"/><c r="YO743" s="2"/><c r="YP743" s="2"/><c r="YQ743" s="2"/><c r="YR743" s="2"/><c r="YS743" s="2"/><c r="YT743" s="2"/><c r="YU743" s="2"/><c r="YV743" s="2"/><c r="YW743" s="2"/><c r="YX743" s="2"/><c r="YY743" s="2"/><c r="YZ743" s="2"/><c r="ZA743" s="2"/><c r="ZB743" s="2"/><c r="ZC743" s="2"/><c r="ZD743" s="2"/><c r="ZE743" s="2"/><c r="ZF743" s="2"/><c r="ZG743" s="2"/><c r="ZH743" s="2"/><c r="ZI743" s="2"/><c r="ZJ743" s="2"/><c r="ZK743" s="2"/><c r="ZL743" s="2"/><c r="ZM743" s="2"/><c r="ZN743" s="2"/><c r="ZO743" s="2"/><c r="ZP743" s="2"/><c r="ZQ743" s="2"/><c r="ZR743" s="2"/><c r="ZS743" s="2"/><c r="ZT743" s="2"/><c r="ZU743" s="2"/><c r="ZV743" s="2"/><c r="ZW743" s="2"/><c r="ZX743" s="2"/><c r="ZY743" s="2"/><c r="ZZ743" s="2"/><c r="AAA743" s="2"/><c r="AAB743" s="2"/><c r="AAC743" s="2"/><c r="AAD743" s="2"/><c r="AAE743" s="2"/><c r="AAF743" s="2"/><c r="AAG743" s="2"/><c r="AAH743" s="2"/><c r="AAI743" s="2"/><c r="AAJ743" s="2"/><c r="AAK743" s="2"/><c r="AAL743" s="2"/><c r="AAM743" s="2"/><c r="AAN743" s="2"/><c r="AAO743" s="2"/><c r="AAP743" s="2"/><c r="AAQ743" s="2"/><c r="AAR743" s="2"/><c r="AAS743" s="2"/><c r="AAT743" s="2"/><c r="AAU743" s="2"/><c r="AAV743" s="2"/><c r="AAW743" s="2"/><c r="AAX743" s="2"/><c r="AAY743" s="2"/><c r="AAZ743" s="2"/><c r="ABA743" s="2"/><c r="ABB743" s="2"/><c r="ABC743" s="2"/><c r="ABD743" s="2"/><c r="ABE743" s="2"/><c r="ABF743" s="2"/><c r="ABG743" s="2"/><c r="ABH743" s="2"/><c r="ABI743" s="2"/><c r="ABJ743" s="2"/><c r="ABK743" s="2"/><c r="ABL743" s="2"/><c r="ABM743" s="2"/><c r="ABN743" s="2"/><c r="ABO743" s="2"/><c r="ABP743" s="2"/><c r="ABQ743" s="2"/><c r="ABR743" s="2"/><c r="ABS743" s="2"/><c r="ABT743" s="2"/><c r="ABU743" s="2"/><c r="ABV743" s="2"/><c r="ABW743" s="2"/><c r="ABX743" s="2"/><c r="ABY743" s="2"/><c r="ABZ743" s="2"/><c r="ACA743" s="2"/><c r="ACB743" s="2"/><c r="ACC743" s="2"/><c r="ACD743" s="2"/><c r="ACE743" s="2"/><c r="ACF743" s="2"/><c r="ACG743" s="2"/><c r="ACH743" s="2"/><c r="ACI743" s="2"/><c r="ACJ743" s="2"/><c r="ACK743" s="2"/><c r="ACL743" s="2"/><c r="ACM743" s="2"/><c r="ACN743" s="2"/><c r="ACO743" s="2"/><c r="ACP743" s="2"/><c r="ACQ743" s="2"/><c r="ACR743" s="2"/><c r="ACS743" s="2"/><c r="ACT743" s="2"/><c r="ACU743" s="2"/><c r="ACV743" s="2"/><c r="ACW743" s="2"/><c r="ACX743" s="2"/><c r="ACY743" s="2"/><c r="ACZ743" s="2"/><c r="ADA743" s="2"/><c r="ADB743" s="2"/><c r="ADC743" s="2"/><c r="ADD743" s="2"/><c r="ADE743" s="2"/><c r="ADF743" s="2"/><c r="ADG743" s="2"/><c r="ADH743" s="2"/><c r="ADI743" s="2"/><c r="ADJ743" s="2"/><c r="ADK743" s="2"/><c r="ADL743" s="2"/><c r="ADM743" s="2"/><c r="ADN743" s="2"/><c r="ADO743" s="2"/><c r="ADP743" s="2"/><c r="ADQ743" s="2"/><c r="ADR743" s="2"/><c r="ADS743" s="2"/><c r="ADT743" s="2"/><c r="ADU743" s="2"/><c r="ADV743" s="2"/><c r="ADW743" s="2"/><c r="ADX743" s="2"/><c r="ADY743" s="2"/><c r="ADZ743" s="2"/><c r="AEA743" s="2"/><c r="AEB743" s="2"/><c r="AEC743" s="2"/><c r="AED743" s="2"/><c r="AEE743" s="2"/><c r="AEF743" s="2"/><c r="AEG743" s="2"/><c r="AEH743" s="2"/><c r="AEI743" s="2"/><c r="AEJ743" s="2"/><c r="AEK743" s="2"/><c r="AEL743" s="2"/><c r="AEM743" s="2"/><c r="AEN743" s="2"/><c r="AEO743" s="2"/><c r="AEP743" s="2"/><c r="AEQ743" s="2"/><c r="AER743" s="2"/><c r="AES743" s="2"/><c r="AET743" s="2"/><c r="AEU743" s="2"/><c r="AEV743" s="2"/><c r="AEW743" s="2"/><c r="AEX743" s="2"/><c r="AEY743" s="2"/><c r="AEZ743" s="2"/><c r="AFA743" s="2"/><c r="AFB743" s="2"/><c r="AFC743" s="2"/><c r="AFD743" s="2"/><c r="AFE743" s="2"/><c r="AFF743" s="2"/><c r="AFG743" s="2"/><c r="AFH743" s="2"/><c r="AFI743" s="2"/><c r="AFJ743" s="2"/><c r="AFK743" s="2"/><c r="AFL743" s="2"/><c r="AFM743" s="2"/><c r="AFN743" s="2"/><c r="AFO743" s="2"/><c r="AFP743" s="2"/><c r="AFQ743" s="2"/><c r="AFR743" s="2"/><c r="AFS743" s="2"/><c r="AFT743" s="2"/><c r="AFU743" s="2"/><c r="AFV743" s="2"/><c r="AFW743" s="2"/><c r="AFX743" s="2"/><c r="AFY743" s="2"/><c r="AFZ743" s="2"/><c r="AGA743" s="2"/><c r="AGB743" s="2"/><c r="AGC743" s="2"/><c r="AGD743" s="2"/><c r="AGE743" s="2"/><c r="AGF743" s="2"/><c r="AGG743" s="2"/><c r="AGH743" s="2"/><c r="AGI743" s="2"/><c r="AGJ743" s="2"/><c r="AGK743" s="2"/><c r="AGL743" s="2"/><c r="AGM743" s="2"/><c r="AGN743" s="2"/><c r="AGO743" s="2"/><c r="AGP743" s="2"/><c r="AGQ743" s="2"/><c r="AGR743" s="2"/><c r="AGS743" s="2"/><c r="AGT743" s="2"/><c r="AGU743" s="2"/><c r="AGV743" s="2"/><c r="AGW743" s="2"/><c r="AGX743" s="2"/><c r="AGY743" s="2"/><c r="AGZ743" s="2"/><c r="AHA743" s="2"/><c r="AHB743" s="2"/><c r="AHC743" s="2"/><c r="AHD743" s="2"/><c r="AHE743" s="2"/><c r="AHF743" s="2"/><c r="AHG743" s="2"/><c r="AHH743" s="2"/><c r="AHI743" s="2"/><c r="AHJ743" s="2"/><c r="AHK743" s="2"/><c r="AHL743" s="2"/><c r="AHM743" s="2"/><c r="AHN743" s="2"/><c r="AHO743" s="2"/><c r="AHP743" s="2"/><c r="AHQ743" s="2"/><c r="AHR743" s="2"/><c r="AHS743" s="2"/><c r="AHT743" s="2"/><c r="AHU743" s="2"/><c r="AHV743" s="2"/><c r="AHW743" s="2"/><c r="AHX743" s="2"/><c r="AHY743" s="2"/><c r="AHZ743" s="2"/><c r="AIA743" s="2"/><c r="AIB743" s="2"/><c r="AIC743" s="2"/><c r="AID743" s="2"/><c r="AIE743" s="2"/><c r="AIF743" s="2"/><c r="AIG743" s="2"/><c r="AIH743" s="2"/><c r="AII743" s="2"/><c r="AIJ743" s="2"/><c r="AIK743" s="2"/><c r="AIL743" s="2"/><c r="AIM743" s="2"/><c r="AIN743" s="2"/><c r="AIO743" s="2"/><c r="AIP743" s="2"/><c r="AIQ743" s="2"/><c r="AIR743" s="2"/><c r="AIS743" s="2"/><c r="AIT743" s="2"/><c r="AIU743" s="2"/><c r="AIV743" s="2"/><c r="AIW743" s="2"/><c r="AIX743" s="2"/><c r="AIY743" s="2"/><c r="AIZ743" s="2"/><c r="AJA743" s="2"/><c r="AJB743" s="2"/><c r="AJC743" s="2"/><c r="AJD743" s="2"/><c r="AJE743" s="2"/><c r="AJF743" s="2"/><c r="AJG743" s="2"/><c r="AJH743" s="2"/><c r="AJI743" s="2"/><c r="AJJ743" s="2"/><c r="AJK743" s="2"/><c r="AJL743" s="2"/><c r="AJM743" s="2"/><c r="AJN743" s="2"/><c r="AJO743" s="2"/><c r="AJP743" s="2"/><c r="AJQ743" s="2"/><c r="AJR743" s="2"/><c r="AJS743" s="2"/><c r="AJT743" s="2"/><c r="AJU743" s="2"/><c r="AJV743" s="2"/><c r="AJW743" s="2"/><c r="AJX743" s="2"/><c r="AJY743" s="2"/><c r="AJZ743" s="2"/><c r="AKA743" s="2"/><c r="AKB743" s="2"/><c r="AKC743" s="2"/><c r="AKD743" s="2"/><c r="AKE743" s="2"/><c r="AKF743" s="2"/><c r="AKG743" s="2"/><c r="AKH743" s="2"/><c r="AKI743" s="2"/><c r="AKJ743" s="2"/><c r="AKK743" s="2"/><c r="AKL743" s="2"/><c r="AKM743" s="2"/><c r="AKN743" s="2"/><c r="AKO743" s="2"/><c r="AKP743" s="2"/><c r="AKQ743" s="2"/><c r="AKR743" s="2"/><c r="AKS743" s="2"/><c r="AKT743" s="2"/><c r="AKU743" s="2"/><c r="AKV743" s="2"/><c r="AKW743" s="2"/><c r="AKX743" s="2"/><c r="AKY743" s="2"/><c r="AKZ743" s="2"/><c r="ALA743" s="2"/><c r="ALB743" s="2"/><c r="ALC743" s="2"/><c r="ALD743" s="2"/><c r="ALE743" s="2"/><c r="ALF743" s="2"/><c r="ALG743" s="2"/><c r="ALH743" s="2"/><c r="ALI743" s="2"/><c r="ALJ743" s="2"/><c r="ALK743" s="2"/><c r="ALL743" s="2"/><c r="ALM743" s="2"/><c r="ALN743" s="2"/><c r="ALO743" s="2"/><c r="ALP743" s="2"/><c r="ALQ743" s="2"/><c r="ALR743" s="2"/><c r="ALS743" s="2"/><c r="ALT743" s="2"/><c r="ALU743" s="2"/><c r="ALV743" s="2"/><c r="ALW743" s="2"/><c r="ALX743" s="2"/><c r="ALY743" s="2"/><c r="ALZ743" s="2"/><c r="AMA743" s="2"/><c r="AMB743" s="2"/><c r="AMC743" s="2"/><c r="AMD743" s="2"/><c r="AME743" s="2"/><c r="AMF743" s="2"/><c r="AMG743" s="2"/><c r="AMH743" s="2"/><c r="AMI743" s="2"/><c r="AMJ743" s="2"/><c r="AMK743" s="2"/><c r="AML743" s="2"/><c r="AMM743" s="2"/><c r="AMN743" s="2"/><c r="AMO743" s="2"/><c r="AMP743" s="2"/><c r="AMQ743" s="2"/><c r="AMR743" s="2"/><c r="AMS743" s="2"/><c r="AMT743" s="2"/><c r="AMU743" s="2"/><c r="AMV743" s="2"/><c r="AMW743" s="2"/><c r="AMX743" s="2"/><c r="AMY743" s="2"/><c r="AMZ743" s="2"/><c r="ANA743" s="2"/><c r="ANB743" s="2"/><c r="ANC743" s="2"/><c r="AND743" s="2"/><c r="ANE743" s="2"/><c r="ANF743" s="2"/><c r="ANG743" s="2"/><c r="ANH743" s="2"/><c r="ANI743" s="2"/><c r="ANJ743" s="2"/><c r="ANK743" s="2"/><c r="ANL743" s="2"/><c r="ANM743" s="2"/><c r="ANN743" s="2"/><c r="ANO743" s="2"/><c r="ANP743" s="2"/><c r="ANQ743" s="2"/><c r="ANR743" s="2"/><c r="ANS743" s="2"/><c r="ANT743" s="2"/><c r="ANU743" s="2"/><c r="ANV743" s="2"/><c r="ANW743" s="2"/><c r="ANX743" s="2"/><c r="ANY743" s="2"/><c r="ANZ743" s="2"/><c r="AOA743" s="2"/><c r="AOB743" s="2"/><c r="AOC743" s="2"/><c r="AOD743" s="2"/><c r="AOE743" s="2"/><c r="AOF743" s="2"/><c r="AOG743" s="2"/><c r="AOH743" s="2"/><c r="AOI743" s="2"/><c r="AOJ743" s="2"/><c r="AOK743" s="2"/><c r="AOL743" s="2"/><c r="AOM743" s="2"/><c r="AON743" s="2"/><c r="AOO743" s="2"/><c r="AOP743" s="2"/><c r="AOQ743" s="2"/><c r="AOR743" s="2"/><c r="AOS743" s="2"/><c r="AOT743" s="2"/><c r="AOU743" s="2"/><c r="AOV743" s="2"/><c r="AOW743" s="2"/><c r="AOX743" s="2"/><c r="AOY743" s="2"/><c r="AOZ743" s="2"/><c r="APA743" s="2"/><c r="APB743" s="2"/><c r="APC743" s="2"/><c r="APD743" s="2"/><c r="APE743" s="2"/><c r="APF743" s="2"/><c r="APG743" s="2"/><c r="APH743" s="2"/><c r="API743" s="2"/><c r="APJ743" s="2"/><c r="APK743" s="2"/><c r="APL743" s="2"/><c r="APM743" s="2"/><c r="APN743" s="2"/><c r="APO743" s="2"/><c r="APP743" s="2"/><c r="APQ743" s="2"/><c r="APR743" s="2"/><c r="APS743" s="2"/><c r="APT743" s="2"/><c r="APU743" s="2"/><c r="APV743" s="2"/><c r="APW743" s="2"/><c r="APX743" s="2"/><c r="APY743" s="2"/><c r="APZ743" s="2"/><c r="AQA743" s="2"/><c r="AQB743" s="2"/><c r="AQC743" s="2"/><c r="AQD743" s="2"/><c r="AQE743" s="2"/><c r="AQF743" s="2"/><c r="AQG743" s="2"/><c r="AQH743" s="2"/><c r="AQI743" s="2"/><c r="AQJ743" s="2"/><c r="AQK743" s="2"/><c r="AQL743" s="2"/><c r="AQM743" s="2"/><c r="AQN743" s="2"/><c r="AQO743" s="2"/><c r="AQP743" s="2"/><c r="AQQ743" s="2"/><c r="AQR743" s="2"/><c r="AQS743" s="2"/><c r="AQT743" s="2"/><c r="AQU743" s="2"/><c r="AQV743" s="2"/><c r="AQW743" s="2"/><c r="AQX743" s="2"/><c r="AQY743" s="2"/><c r="AQZ743" s="2"/><c r="ARA743" s="2"/><c r="ARB743" s="2"/><c r="ARC743" s="2"/><c r="ARD743" s="2"/><c r="ARE743" s="2"/><c r="ARF743" s="2"/><c r="ARG743" s="2"/><c r="ARH743" s="2"/><c r="ARI743" s="2"/><c r="ARJ743" s="2"/><c r="ARK743" s="2"/><c r="ARL743" s="2"/><c r="ARM743" s="2"/><c r="ARN743" s="2"/><c r="ARO743" s="2"/><c r="ARP743" s="2"/><c r="ARQ743" s="2"/><c r="ARR743" s="2"/><c r="ARS743" s="2"/><c r="ART743" s="2"/><c r="ARU743" s="2"/><c r="ARV743" s="2"/><c r="ARW743" s="2"/><c r="ARX743" s="2"/><c r="ARY743" s="2"/><c r="ARZ743" s="2"/><c r="ASA743" s="2"/><c r="ASB743" s="2"/><c r="ASC743" s="2"/><c r="ASD743" s="2"/><c r="ASE743" s="2"/><c r="ASF743" s="2"/><c r="ASG743" s="2"/><c r="ASH743" s="2"/><c r="ASI743" s="2"/><c r="ASJ743" s="2"/><c r="ASK743" s="2"/><c r="ASL743" s="2"/><c r="ASM743" s="2"/><c r="ASN743" s="2"/><c r="ASO743" s="2"/><c r="ASP743" s="2"/><c r="ASQ743" s="2"/><c r="ASR743" s="2"/><c r="ASS743" s="2"/><c r="AST743" s="2"/><c r="ASU743" s="2"/><c r="ASV743" s="2"/><c r="ASW743" s="2"/><c r="ASX743" s="2"/><c r="ASY743" s="2"/><c r="ASZ743" s="2"/><c r="ATA743" s="2"/><c r="ATB743" s="2"/><c r="ATC743" s="2"/><c r="ATD743" s="2"/><c r="ATE743" s="2"/><c r="ATF743" s="2"/><c r="ATG743" s="2"/><c r="ATH743" s="2"/><c r="ATI743" s="2"/><c r="ATJ743" s="2"/><c r="ATK743" s="2"/><c r="ATL743" s="2"/><c r="ATM743" s="2"/><c r="ATN743" s="2"/><c r="ATO743" s="2"/><c r="ATP743" s="2"/><c r="ATQ743" s="2"/><c r="ATR743" s="2"/><c r="ATS743" s="2"/><c r="ATT743" s="2"/><c r="ATU743" s="2"/><c r="ATV743" s="2"/><c r="ATW743" s="2"/><c r="ATX743" s="2"/><c r="ATY743" s="2"/><c r="ATZ743" s="2"/><c r="AUA743" s="2"/><c r="AUB743" s="2"/><c r="AUC743" s="2"/><c r="AUD743" s="2"/><c r="AUE743" s="2"/><c r="AUF743" s="2"/><c r="AUG743" s="2"/><c r="AUH743" s="2"/><c r="AUI743" s="2"/><c r="AUJ743" s="2"/><c r="AUK743" s="2"/><c r="AUL743" s="2"/><c r="AUM743" s="2"/><c r="AUN743" s="2"/><c r="AUO743" s="2"/><c r="AUP743" s="2"/><c r="AUQ743" s="2"/><c r="AUR743" s="2"/><c r="AUS743" s="2"/><c r="AUT743" s="2"/><c r="AUU743" s="2"/><c r="AUV743" s="2"/><c r="AUW743" s="2"/><c r="AUX743" s="2"/><c r="AUY743" s="2"/><c r="AUZ743" s="2"/><c r="AVA743" s="2"/><c r="AVB743" s="2"/><c r="AVC743" s="2"/><c r="AVD743" s="2"/><c r="AVE743" s="2"/><c r="AVF743" s="2"/><c r="AVG743" s="2"/><c r="AVH743" s="2"/><c r="AVI743" s="2"/><c r="AVJ743" s="2"/><c r="AVK743" s="2"/><c r="AVL743" s="2"/><c r="AVM743" s="2"/><c r="AVN743" s="2"/><c r="AVO743" s="2"/><c r="AVP743" s="2"/><c r="AVQ743" s="2"/><c r="AVR743" s="2"/><c r="AVS743" s="2"/><c r="AVT743" s="2"/><c r="AVU743" s="2"/><c r="AVV743" s="2"/><c r="AVW743" s="2"/><c r="AVX743" s="2"/><c r="AVY743" s="2"/><c r="AVZ743" s="2"/><c r="AWA743" s="2"/><c r="AWB743" s="2"/><c r="AWC743" s="2"/><c r="AWD743" s="2"/><c r="AWE743" s="2"/><c r="AWF743" s="2"/><c r="AWG743" s="2"/><c r="AWH743" s="2"/><c r="AWI743" s="2"/><c r="AWJ743" s="2"/><c r="AWK743" s="2"/><c r="AWL743" s="2"/><c r="AWM743" s="2"/><c r="AWN743" s="2"/><c r="AWO743" s="2"/><c r="AWP743" s="2"/><c r="AWQ743" s="2"/><c r="AWR743" s="2"/><c r="AWS743" s="2"/><c r="AWT743" s="2"/><c r="AWU743" s="2"/><c r="AWV743" s="2"/><c r="AWW743" s="2"/><c r="AWX743" s="2"/><c r="AWY743" s="2"/><c r="AWZ743" s="2"/><c r="AXA743" s="2"/><c r="AXB743" s="2"/><c r="AXC743" s="2"/><c r="AXD743" s="2"/><c r="AXE743" s="2"/><c r="AXF743" s="2"/><c r="AXG743" s="2"/><c r="AXH743" s="2"/><c r="AXI743" s="2"/><c r="AXJ743" s="2"/><c r="AXK743" s="2"/><c r="AXL743" s="2"/><c r="AXM743" s="2"/><c r="AXN743" s="2"/><c r="AXO743" s="2"/><c r="AXP743" s="2"/><c r="AXQ743" s="2"/><c r="AXR743" s="2"/><c r="AXS743" s="2"/><c r="AXT743" s="2"/><c r="AXU743" s="2"/><c r="AXV743" s="2"/><c r="AXW743" s="2"/><c r="AXX743" s="2"/><c r="AXY743" s="2"/><c r="AXZ743" s="2"/><c r="AYA743" s="2"/><c r="AYB743" s="2"/><c r="AYC743" s="2"/><c r="AYD743" s="2"/><c r="AYE743" s="2"/><c r="AYF743" s="2"/><c r="AYG743" s="2"/><c r="AYH743" s="2"/><c r="AYI743" s="2"/><c r="AYJ743" s="2"/><c r="AYK743" s="2"/><c r="AYL743" s="2"/><c r="AYM743" s="2"/><c r="AYN743" s="2"/><c r="AYO743" s="2"/><c r="AYP743" s="2"/><c r="AYQ743" s="2"/><c r="AYR743" s="2"/><c r="AYS743" s="2"/><c r="AYT743" s="2"/><c r="AYU743" s="2"/><c r="AYV743" s="2"/><c r="AYW743" s="2"/><c r="AYX743" s="2"/><c r="AYY743" s="2"/><c r="AYZ743" s="2"/><c r="AZA743" s="2"/><c r="AZB743" s="2"/><c r="AZC743" s="2"/><c r="AZD743" s="2"/><c r="AZE743" s="2"/><c r="AZF743" s="2"/><c r="AZG743" s="2"/><c r="AZH743" s="2"/><c r="AZI743" s="2"/><c r="AZJ743" s="2"/><c r="AZK743" s="2"/><c r="AZL743" s="2"/><c r="AZM743" s="2"/><c r="AZN743" s="2"/><c r="AZO743" s="2"/><c r="AZP743" s="2"/><c r="AZQ743" s="2"/><c r="AZR743" s="2"/><c r="AZS743" s="2"/><c r="AZT743" s="2"/><c r="AZU743" s="2"/><c r="AZV743" s="2"/><c r="AZW743" s="2"/><c r="AZX743" s="2"/><c r="AZY743" s="2"/><c r="AZZ743" s="2"/><c r="BAA743" s="2"/><c r="BAB743" s="2"/><c r="BAC743" s="2"/><c r="BAD743" s="2"/><c r="BAE743" s="2"/><c r="BAF743" s="2"/><c r="BAG743" s="2"/><c r="BAH743" s="2"/><c r="BAI743" s="2"/><c r="BAJ743" s="2"/><c r="BAK743" s="2"/><c r="BAL743" s="2"/><c r="BAM743" s="2"/><c r="BAN743" s="2"/><c r="BAO743" s="2"/><c r="BAP743" s="2"/><c r="BAQ743" s="2"/><c r="BAR743" s="2"/><c r="BAS743" s="2"/><c r="BAT743" s="2"/><c r="BAU743" s="2"/><c r="BAV743" s="2"/><c r="BAW743" s="2"/><c r="BAX743" s="2"/><c r="BAY743" s="2"/><c r="BAZ743" s="2"/><c r="BBA743" s="2"/><c r="BBB743" s="2"/><c r="BBC743" s="2"/><c r="BBD743" s="2"/><c r="BBE743" s="2"/><c r="BBF743" s="2"/><c r="BBG743" s="2"/><c r="BBH743" s="2"/><c r="BBI743" s="2"/><c r="BBJ743" s="2"/><c r="BBK743" s="2"/><c r="BBL743" s="2"/><c r="BBM743" s="2"/><c r="BBN743" s="2"/><c r="BBO743" s="2"/><c r="BBP743" s="2"/><c r="BBQ743" s="2"/><c r="BBR743" s="2"/><c r="BBS743" s="2"/><c r="BBT743" s="2"/><c r="BBU743" s="2"/><c r="BBV743" s="2"/><c r="BBW743" s="2"/><c r="BBX743" s="2"/><c r="BBY743" s="2"/><c r="BBZ743" s="2"/><c r="BCA743" s="2"/><c r="BCB743" s="2"/><c r="BCC743" s="2"/><c r="BCD743" s="2"/><c r="BCE743" s="2"/><c r="BCF743" s="2"/><c r="BCG743" s="2"/><c r="BCH743" s="2"/><c r="BCI743" s="2"/><c r="BCJ743" s="2"/><c r="BCK743" s="2"/><c r="BCL743" s="2"/><c r="BCM743" s="2"/><c r="BCN743" s="2"/><c r="BCO743" s="2"/><c r="BCP743" s="2"/><c r="BCQ743" s="2"/><c r="BCR743" s="2"/><c r="BCS743" s="2"/><c r="BCT743" s="2"/><c r="BCU743" s="2"/><c r="BCV743" s="2"/><c r="BCW743" s="2"/><c r="BCX743" s="2"/><c r="BCY743" s="2"/><c r="BCZ743" s="2"/><c r="BDA743" s="2"/><c r="BDB743" s="2"/><c r="BDC743" s="2"/><c r="BDD743" s="2"/><c r="BDE743" s="2"/><c r="BDF743" s="2"/><c r="BDG743" s="2"/><c r="BDH743" s="2"/><c r="BDI743" s="2"/><c r="BDJ743" s="2"/><c r="BDK743" s="2"/><c r="BDL743" s="2"/><c r="BDM743" s="2"/><c r="BDN743" s="2"/><c r="BDO743" s="2"/><c r="BDP743" s="2"/><c r="BDQ743" s="2"/><c r="BDR743" s="2"/><c r="BDS743" s="2"/><c r="BDT743" s="2"/><c r="BDU743" s="2"/><c r="BDV743" s="2"/><c r="BDW743" s="2"/><c r="BDX743" s="2"/><c r="BDY743" s="2"/><c r="BDZ743" s="2"/><c r="BEA743" s="2"/><c r="BEB743" s="2"/><c r="BEC743" s="2"/><c r="BED743" s="2"/><c r="BEE743" s="2"/><c r="BEF743" s="2"/><c r="BEG743" s="2"/><c r="BEH743" s="2"/><c r="BEI743" s="2"/><c r="BEJ743" s="2"/><c r="BEK743" s="2"/><c r="BEL743" s="2"/><c r="BEM743" s="2"/><c r="BEN743" s="2"/><c r="BEO743" s="2"/><c r="BEP743" s="2"/><c r="BEQ743" s="2"/><c r="BER743" s="2"/><c r="BES743" s="2"/><c r="BET743" s="2"/><c r="BEU743" s="2"/><c r="BEV743" s="2"/><c r="BEW743" s="2"/><c r="BEX743" s="2"/><c r="BEY743" s="2"/><c r="BEZ743" s="2"/><c r="BFA743" s="2"/><c r="BFB743" s="2"/><c r="BFC743" s="2"/><c r="BFD743" s="2"/><c r="BFE743" s="2"/><c r="BFF743" s="2"/><c r="BFG743" s="2"/><c r="BFH743" s="2"/><c r="BFI743" s="2"/><c r="BFJ743" s="2"/><c r="BFK743" s="2"/><c r="BFL743" s="2"/><c r="BFM743" s="2"/><c r="BFN743" s="2"/><c r="BFO743" s="2"/><c r="BFP743" s="2"/><c r="BFQ743" s="2"/><c r="BFR743" s="2"/><c r="BFS743" s="2"/><c r="BFT743" s="2"/><c r="BFU743" s="2"/><c r="BFV743" s="2"/><c r="BFW743" s="2"/><c r="BFX743" s="2"/><c r="BFY743" s="2"/><c r="BFZ743" s="2"/><c r="BGA743" s="2"/><c r="BGB743" s="2"/><c r="BGC743" s="2"/><c r="BGD743" s="2"/><c r="BGE743" s="2"/><c r="BGF743" s="2"/><c r="BGG743" s="2"/><c r="BGH743" s="2"/><c r="BGI743" s="2"/><c r="BGJ743" s="2"/><c r="BGK743" s="2"/><c r="BGL743" s="2"/><c r="BGM743" s="2"/><c r="BGN743" s="2"/><c r="BGO743" s="2"/><c r="BGP743" s="2"/><c r="BGQ743" s="2"/><c r="BGR743" s="2"/><c r="BGS743" s="2"/><c r="BGT743" s="2"/><c r="BGU743" s="2"/><c r="BGV743" s="2"/><c r="BGW743" s="2"/><c r="BGX743" s="2"/><c r="BGY743" s="2"/><c r="BGZ743" s="2"/><c r="BHA743" s="2"/><c r="BHB743" s="2"/><c r="BHC743" s="2"/><c r="BHD743" s="2"/><c r="BHE743" s="2"/><c r="BHF743" s="2"/><c r="BHG743" s="2"/><c r="BHH743" s="2"/><c r="BHI743" s="2"/><c r="BHJ743" s="2"/><c r="BHK743" s="2"/><c r="BHL743" s="2"/><c r="BHM743" s="2"/><c r="BHN743" s="2"/><c r="BHO743" s="2"/><c r="BHP743" s="2"/><c r="BHQ743" s="2"/><c r="BHR743" s="2"/><c r="BHS743" s="2"/><c r="BHT743" s="2"/><c r="BHU743" s="2"/><c r="BHV743" s="2"/><c r="BHW743" s="2"/><c r="BHX743" s="2"/><c r="BHY743" s="2"/><c r="BHZ743" s="2"/><c r="BIA743" s="2"/><c r="BIB743" s="2"/><c r="BIC743" s="2"/><c r="BID743" s="2"/><c r="BIE743" s="2"/><c r="BIF743" s="2"/><c r="BIG743" s="2"/><c r="BIH743" s="2"/><c r="BII743" s="2"/><c r="BIJ743" s="2"/><c r="BIK743" s="2"/><c r="BIL743" s="2"/><c r="BIM743" s="2"/><c r="BIN743" s="2"/><c r="BIO743" s="2"/><c r="BIP743" s="2"/><c r="BIQ743" s="2"/><c r="BIR743" s="2"/><c r="BIS743" s="2"/><c r="BIT743" s="2"/><c r="BIU743" s="2"/><c r="BIV743" s="2"/><c r="BIW743" s="2"/><c r="BIX743" s="2"/><c r="BIY743" s="2"/><c r="BIZ743" s="2"/><c r="BJA743" s="2"/><c r="BJB743" s="2"/><c r="BJC743" s="2"/><c r="BJD743" s="2"/><c r="BJE743" s="2"/><c r="BJF743" s="2"/><c r="BJG743" s="2"/><c r="BJH743" s="2"/><c r="BJI743" s="2"/><c r="BJJ743" s="2"/><c r="BJK743" s="2"/><c r="BJL743" s="2"/><c r="BJM743" s="2"/><c r="BJN743" s="2"/><c r="BJO743" s="2"/><c r="BJP743" s="2"/><c r="BJQ743" s="2"/><c r="BJR743" s="2"/><c r="BJS743" s="2"/><c r="BJT743" s="2"/><c r="BJU743" s="2"/><c r="BJV743" s="2"/><c r="BJW743" s="2"/><c r="BJX743" s="2"/><c r="BJY743" s="2"/><c r="BJZ743" s="2"/><c r="BKA743" s="2"/><c r="BKB743" s="2"/><c r="BKC743" s="2"/><c r="BKD743" s="2"/><c r="BKE743" s="2"/><c r="BKF743" s="2"/><c r="BKG743" s="2"/><c r="BKH743" s="2"/><c r="BKI743" s="2"/><c r="BKJ743" s="2"/><c r="BKK743" s="2"/><c r="BKL743" s="2"/><c r="BKM743" s="2"/><c r="BKN743" s="2"/><c r="BKO743" s="2"/><c r="BKP743" s="2"/><c r="BKQ743" s="2"/><c r="BKR743" s="2"/><c r="BKS743" s="2"/><c r="BKT743" s="2"/><c r="BKU743" s="2"/><c r="BKV743" s="2"/><c r="BKW743" s="2"/><c r="BKX743" s="2"/><c r="BKY743" s="2"/><c r="BKZ743" s="2"/><c r="BLA743" s="2"/><c r="BLB743" s="2"/><c r="BLC743" s="2"/><c r="BLD743" s="2"/><c r="BLE743" s="2"/><c r="BLF743" s="2"/><c r="BLG743" s="2"/><c r="BLH743" s="2"/><c r="BLI743" s="2"/><c r="BLJ743" s="2"/><c r="BLK743" s="2"/><c r="BLL743" s="2"/><c r="BLM743" s="2"/><c r="BLN743" s="2"/><c r="BLO743" s="2"/><c r="BLP743" s="2"/><c r="BLQ743" s="2"/><c r="BLR743" s="2"/><c r="BLS743" s="2"/><c r="BLT743" s="2"/><c r="BLU743" s="2"/><c r="BLV743" s="2"/><c r="BLW743" s="2"/><c r="BLX743" s="2"/><c r="BLY743" s="2"/><c r="BLZ743" s="2"/><c r="BMA743" s="2"/><c r="BMB743" s="2"/><c r="BMC743" s="2"/><c r="BMD743" s="2"/><c r="BME743" s="2"/><c r="BMF743" s="2"/><c r="BMG743" s="2"/><c r="BMH743" s="2"/><c r="BMI743" s="2"/><c r="BMJ743" s="2"/><c r="BMK743" s="2"/><c r="BML743" s="2"/><c r="BMM743" s="2"/><c r="BMN743" s="2"/><c r="BMO743" s="2"/><c r="BMP743" s="2"/><c r="BMQ743" s="2"/><c r="BMR743" s="2"/><c r="BMS743" s="2"/><c r="BMT743" s="2"/><c r="BMU743" s="2"/><c r="BMV743" s="2"/><c r="BMW743" s="2"/><c r="BMX743" s="2"/><c r="BMY743" s="2"/><c r="BMZ743" s="2"/><c r="BNA743" s="2"/><c r="BNB743" s="2"/><c r="BNC743" s="2"/><c r="BND743" s="2"/><c r="BNE743" s="2"/><c r="BNF743" s="2"/><c r="BNG743" s="2"/><c r="BNH743" s="2"/><c r="BNI743" s="2"/><c r="BNJ743" s="2"/><c r="BNK743" s="2"/><c r="BNL743" s="2"/><c r="BNM743" s="2"/><c r="BNN743" s="2"/><c r="BNO743" s="2"/><c r="BNP743" s="2"/><c r="BNQ743" s="2"/><c r="BNR743" s="2"/><c r="BNS743" s="2"/><c r="BNT743" s="2"/><c r="BNU743" s="2"/><c r="BNV743" s="2"/><c r="BNW743" s="2"/><c r="BNX743" s="2"/><c r="BNY743" s="2"/><c r="BNZ743" s="2"/><c r="BOA743" s="2"/><c r="BOB743" s="2"/><c r="BOC743" s="2"/><c r="BOD743" s="2"/><c r="BOE743" s="2"/><c r="BOF743" s="2"/><c r="BOG743" s="2"/><c r="BOH743" s="2"/><c r="BOI743" s="2"/><c r="BOJ743" s="2"/><c r="BOK743" s="2"/><c r="BOL743" s="2"/><c r="BOM743" s="2"/><c r="BON743" s="2"/><c r="BOO743" s="2"/><c r="BOP743" s="2"/><c r="BOQ743" s="2"/><c r="BOR743" s="2"/><c r="BOS743" s="2"/><c r="BOT743" s="2"/><c r="BOU743" s="2"/><c r="BOV743" s="2"/><c r="BOW743" s="2"/><c r="BOX743" s="2"/><c r="BOY743" s="2"/><c r="BOZ743" s="2"/><c r="BPA743" s="2"/><c r="BPB743" s="2"/><c r="BPC743" s="2"/><c r="BPD743" s="2"/><c r="BPE743" s="2"/><c r="BPF743" s="2"/><c r="BPG743" s="2"/><c r="BPH743" s="2"/><c r="BPI743" s="2"/><c r="BPJ743" s="2"/><c r="BPK743" s="2"/><c r="BPL743" s="2
[truncated: 460,829 more chars]
