# Supplementary material for: More than a Toxin: Protein Inventory of Clostridium tetani Toxoid Vaccines
Source: Proteomes. 2019 Apr 16;7(2):15. doi: 10.3390/proteomes7020015 (PMC6631180; doi:10.3390/proteomes7020015)
Supplement: Supplementary file 1 [file proteomes-07-00015-s001.zip › proteomes-479756-supplementary/xl/worksheets/_rels/sheet1.xml.rels]

<?xml version="1.0" encoding="UTF-8" standalone="yes"?>
<Relationships xmlns="http://schemas.openxmlformats.org/package/2006/relationships"><Relationship Id="rId2" Type="http://schemas.openxmlformats.org/officeDocument/2006/relationships/printerSettings" Target="../printerSettings/printerSettings1.bin"/><Relationship Id="rId1" Type="http://schemas.openxmlformats.org/officeDocument/2006/relationships/hyperlink" Target="https://www.ebi.ac.uk/QuickGO/term/GO:0008444" TargetMode="External"/></Relationships>
