# Supplementary material for: More than a Toxin: Protein Inventory of Clostridium tetani Toxoid Vaccines
Source: Proteomes. 2019 Apr 16;7(2):15. doi: 10.3390/proteomes7020015 (PMC6631180; doi:10.3390/proteomes7020015)
Supplement: Supplementary file 1 [file proteomes-07-00015-s001.zip › proteomes-479756-supplementary/xl/_rels/workbook.xml.rels]

<?xml version="1.0" encoding="UTF-8" standalone="yes"?>
<Relationships xmlns="http://schemas.openxmlformats.org/package/2006/relationships"><Relationship Id="rId3" Type="http://schemas.openxmlformats.org/officeDocument/2006/relationships/styles" Target="styles.xml"/><Relationship Id="rId2" Type="http://schemas.openxmlformats.org/officeDocument/2006/relationships/theme" Target="theme/theme1.xml"/><Relationship Id="rId1" Type="http://schemas.openxmlformats.org/officeDocument/2006/relationships/worksheet" Target="worksheets/sheet1.xml"/><Relationship Id="rId4" Type="http://schemas.openxmlformats.org/officeDocument/2006/relationships/sharedStrings" Target="sharedStrings.xml"/></Relationships>
